# Supplementary material for: Differential LRRK2 Signalling and Gene Expression in WT-LRRK2 and G2019S-LRRK2 Mouse Microglia Treated with Zymosan and MLi2
Source: Cells. 2023 Dec 26;13(1):53. doi: 10.3390/cells13010053 (PMC10778119; doi:10.3390/cells13010053)
Supplement: Supplementary file 1 [file cells-13-00053-s001.zip]

Archive with 2 entries (2 files):
- 3. Supplementary figure S1_IN 14-11 edits.pptx
- 4. Supplementary table S1.xlsx
