# Supplementary material for: Differential LRRK2 Signalling and Gene Expression in WT-LRRK2 and G2019S-LRRK2 Mouse Microglia Treated with Zymosan and MLi2
Source: Cells. 2023 Dec 26;13(1):53. doi: 10.3390/cells13010053 (PMC10778119; doi:10.3390/cells13010053)
Supplement: Supplementary file 1 [file cells-13-00053-s001.zip › 4. Supplementary table S1.xlsx]

## Sheet: All up+dwnR genes_all treatment
WT - Zymosan						WT - MLi2						WT - Zymosan+MLi2							G2019S - Zymosan						G2019S - MLi2						G2019S - Zymosan+MLi2
Up-regulated transcripts	log2FoldChange.Zymosan.WT	padj.Zymosan.WT	Down-regulated transcripts	log2FoldChange.Zymosan.WT	padj.Zymosan.WT	Up-regulated transcripts	log2FoldChange.Zymosan.WT	padj.Zymosan.WT	Down-regulated transcripts	log2FoldChange.Zymosan.WT	padj.Zymosan.WT	Up-regulated transcripts	log2FoldChange.Zymosan.WT	padj.Zymosan.WT	Down-regulated transcripts	log2FoldChange.Zymosan.WT	padj.Zymosan.WT		Up-regulated transcripts	log2FoldChange.Zymosan.WT	padj.Zymosan.WT	Down-regulated transcripts	log2FoldChange.Zymosan.WT	padj.Zymosan.WT	Up-regulated transcripts	log2FoldChange.Zymosan.WT	padj.Zymosan.WT	Down-regulated transcripts	log2FoldChange.Zymosan.WT	padj.Zymosan.WT	Up-regulated transcripts	log2FoldChange.Zymosan.WT	padj.Zymosan.WT	&	log2FoldChange.Zymosan.WT	padj.Zymosan.WT
2001-03-01	2.03607	2.87062e-145	2002-03-01	-0.226927	0.0019656	AB124611	0.354375	0.0136225	2011-09-01	-0.246422	0.0185766	2001-03-01	1.7246	4.92093e-104	2002-09-01	-0.222286	0.000246306		2001-03-01	1.71611	8.93352e-120	2002-03-01	-0.360502	2.79127e-08	AB124611	0.357337	0.00916945	Aacs	-0.496321	0.000229186	2001-03-01	1.48149	5.94491e-89	2002-03-01	-0.275846	3.21385e-05
2004-09-01	0.631597	0.00166415	2002-09-01	-0.386074	5.00584e-11	Abca1	0.239246	0.00741394	2610507B11Rik	-0.153193	0.0414428	2004-09-01	0.760717	0.000105035	2006-03-01	-0.28547	0.000998523		2004-09-01	0.615679	4.53467e-05	2002-03-01	-0.254648	0.0179202	Abca1	0.261186	0.00143726	Acat2	-0.680433	6.33345e-10	2004-09-01	0.750851	5.21577e-07	2002-09-01	-0.388903	6.78576e-13
2007-03-01	0.162388	0.0141573	2003-03-01	-0.435006	0.0287014	Abcg1	1.15709	4.92576e-48	2900026A02Rik	-0.5242	6.85189e-09	2007-03-01	0.170346	0.00870068	2006-09-01	-0.945509	2.13536e-11		2009-03-01	0.532557	0.00260014	2002-09-01	-0.454535	2.66747e-17	Abcg1	0.864739	3.34905e-30	Acly	-0.229392	2.87931e-05	2009-03-01	0.486713	0.00777422	2006-03-01	-0.196605	0.0167982
2009-09-01	0.299298	1.24968e-07	2006-03-01	-0.336273	9.3813e-05	AC149090.1	0.347201	3.29812e-06	Aacs	-0.517246	0.000275313	2008-03-01	0.185675	0.000855178	0610009O20Rik	-0.356367	2.37908e-05		2009-09-01	0.126666	0.0220773	2006-03-01	-0.486502	2.95966e-10	Abcg3	0.424552	0.00697399	Adam8	-0.248201	0.00861896	2009-09-01	0.213667	5.63641e-05	2006-09-01	-0.84329	5.31284e-10
2010-03-01	2.26623	0.000458968	2006-09-01	-1.26386	4.39054e-19	AC242685.5	7.07784	0.00205109	Abhd2	-0.138067	0.0169999	2009-09-01	0.332722	3.36911e-09	0610030E20Rik	-0.466957	1.03682e-06		2010-03-01	1.56607	0.000773958	2006-09-01	-1.24274	8.31158e-20	Aldh6a1	0.236172	0.00347894	Agfg2	-0.367273	5.13276e-06	2010-03-01	1.36771	0.00464273	2010-09-01	-0.359929	2.62934e-06
2011-09-01	0.340343	4.67787e-06	0610009B22Rik	-0.370729	0.000469621	Acot6	0.450924	0.0393964	Acat2	-0.430064	0.00226089	2010-03-01	2.10993	0.00125126	0610040J01Rik	-0.628064	0.0020242		2011-09-01	0.695389	4.44686e-25	2008-03-01	-0.116043	0.0286192	Arrdc3	0.340538	0.00118666	Alcam	-0.256323	0.0284717	2011-09-01	0.655954	4.06098e-22	0610009B22Rik	-0.523285	5.6329e-08
1110002E22Rik	2.83674	0.0401167	0610009O20Rik	-0.376874	6.94862e-06	Adam33	0.366566	0.0202137	Acly	-0.151296	0.0315562	2011-09-01	0.310915	3.24874e-05	1110034G24Rik	-0.337584	0.0101394		1110002E22Rik	4.93795	4.25302e-05	2010-09-01	-0.342945	4.91887e-06	Bank1	0.556467	0.0381696	Aldoc	-0.732668	0.0228071	1110002E22Rik	4.51757	0.000212104	0610009O20Rik	-0.528222	4.71701e-12
1110008F13Rik	0.226385	0.00542422	0610030E20Rik	-0.23527	0.0201776	Adgb	0.319348	0.015041	Actg1	-0.193417	0.0108577	0610010K14Rik	0.252187	0.0130198	1110059G10Rik	-0.567454	0.00174882		1110008F13Rik	0.328598	4.48317e-06	0610009B22Rik	-0.397547	2.84349e-05	Bri3	0.184166	0.0151217	Anxa1	-0.270173	0.00469312	1110008F13Rik	0.349045	1.09855e-06	0610040J01Rik	-0.753729	6.65248e-05
1110008P14Rik	1.3976	2.68238e-50	1110032A03Rik	-0.335834	0.043698	Adgre5	0.777819	1.89815e-05	Actn1	-0.267474	0.0366787	0610037L13Rik	0.214204	0.0364965	1190002N15Rik	-0.907627	5.39304e-31		1110008P14Rik	1.3003	8.97373e-51	0610009O20Rik	-0.603977	1.13221e-15	Cd33	0.325056	0.0181496	Arg1	-0.723007	1.66393e-05	1110008P14Rik	1.38293	5.8135e-57	1110032A03Rik	-0.347895	0.0189227
1110059E24Rik	0.769319	1.13241e-12	1110034G24Rik	-0.484803	0.000162615	Akirin1	0.179324	0.00984863	Actn4	-0.400338	0.000218865	1110002E22Rik	4.29779	0.000832159	1190005I06Rik	-0.871375	0.00796704		1110059E24Rik	1.04023	3.11574e-26	0610010K14Rik	-0.208543	0.0301889	Cd38	0.381324	0.00143726	Arrdc4	-0.28921	0.00550318	1110012L19Rik	0.352234	0.00780321	1110034G24Rik	-0.437359	0.000280871
1600014C10Rik	0.708078	2.91687e-10	1110059G10Rik	-0.512537	0.00545209	Ap5z1	0.224203	0.016696	Acvr1	-0.274881	0.0359938	1110008F13Rik	0.411571	8.90808e-08	1700001K19Rik	-0.691841	0.0479549		1600014C10Rik	0.580325	2.86885e-08	0610040J01Rik	-0.417837	0.0247226	Cfp	0.301897	0.00899077	Btg1	-0.304906	0.00183312	1110059E24Rik	1.05799	7.94039e-27	1110059G10Rik	-0.557136	0.0009529
1700003E16Rik	1.28351	0.00574591	1190002N15Rik	-1.07039	1.29522e-42	Apoc1	0.418388	0.0203923	Adam19	-0.544085	0.00642516	1110008P14Rik	1.56848	3.37129e-63	1700006E09Rik	-1.72642	0.0188627		1700011H14Rik	2.69497	7.17472e-10	1110032A03Rik	-0.481907	0.000782817	Cnrip1	0.289147	0.00335851	C5ar1	-0.251824	0.00143875	1600014C10Rik	0.607304	6.75204e-09	1190002N15Rik	-0.915694	2.4091e-34
1700007G11Rik	1.89944	0.0457567	1190005I06Rik	-0.760178	0.0217424	Arg2	0.549192	0.0199445	Adam3	-1.44131	5.444e-05	1110012L19Rik	0.496343	0.000474262	1700007E05Rik	-0.87955	0.00342991		1700011L22Rik	2.02001	0.00113922	1110034G24Rik	-0.550174	2.78838e-06	Evi5	0.189123	0.0467685	Carmil1	-0.330745	0.0137429	1700011H14Rik	2.89522	3.29547e-11	1700003F12Rik	-1.05353	9.04145e-06
1700011H14Rik	2.45638	1.57107e-07	1190007I07Rik	-0.479058	0.0147903	Arglu1	0.303914	0.000119056	Adgrl2	-0.298692	0.048345	1110059E24Rik	0.91961	1.011e-17	1700017B05Rik	-0.190125	0.033424		1700021F05Rik	0.356626	0.000866619	1110051M20Rik	-0.479577	0.000290474	Foxo3	0.204645	0.0294696	Ccl12	-0.702761	0.00861896	1700011L22Rik	1.3888	0.0416731	1700010I14Rik	-0.59794	0.000328691
1700011L22Rik	1.52271	0.014599	1500011K16Rik	-0.262581	0.00732688	Arhgap24	0.209599	0.0441984	Adora2b	-0.433229	0.00163743	1500009C09Rik	0.712501	0.0285584	1700019D03Rik	-1.25428	0.0442279		1700027J19Rik	1.33323	0.0173096	1110059G10Rik	-0.524615	0.00177697	Gm12258	0.543255	0.0360521	Ccl9	-0.304759	0.0171301	1700021F05Rik	0.494831	2.5623e-06	1700034I23Rik	-0.862438	0.0446718
1700020D05Rik	0.809234	0.00936346	1700066M21Rik	-0.422498	0.000928388	Arrdc3	0.29387	0.0133492	Agfg2	-0.216409	0.0421838	1500011B03Rik	0.387601	0.000633647	1700030C10Rik	-1.39536	0.0134558		1700037C18Rik	0.371775	0.0339573	1190002N15Rik	-1.02152	4.66515e-43	Gm12895	19.2943	7.93296e-13	Ccr1	-0.63612	3.28003e-08	1700029I15Rik	0.675103	0.0406716	1700066M21Rik	-0.396908	0.000987863
1700020L24Rik	1.51562	0.0179656	1700084J12Rik	-1.17097	0.0456458	Bcan	0.484942	0.0361083	Ago1	-0.250675	0.0121645	1600014C10Rik	0.628287	2.84042e-08	1700034J05Rik	-0.561496	0.0356696		1700037H04Rik	0.190439	0.0144518	1190005I06Rik	-1.12063	0.000180371	Gpr162	0.306937	0.00122116	Cd14	-0.387708	6.24606e-05	1700030J22Rik	0.559958	0.022051	1700084J12Rik	-1.95769	0.0057967
1700021F05Rik	0.411293	0.000358868	1700128F08Rik	-0.755513	0.00430221	Cd38	0.483769	5.444e-05	Ahnak	-0.230695	0.00329034	1700003E16Rik	1.57299	0.000440788	1700084J12Rik	-1.42778	0.0139275		1700047I17Rik1	1.64341	1.53004e-29	1190007I07Rik	-0.38113	0.0347538	Il1a	0.736452	3.2525e-05	Cd44	-0.208191	2.49929e-05	1700047I17Rik1	1.44203	7.16913e-23	1700128F08Rik	-0.541822	0.0412959
1700029I15Rik	0.833481	0.0246409	1810011H11Rik	-2.04127	4.64417e-95	Cfp	0.286698	0.0186308	Ahnak2	-0.452744	0.000442026	1700007K13Rik	1.06534	0.0321448	1700128F08Rik	-0.697333	0.00847533		1700056E22Rik	2.12885	0.000256567	1500011K16Rik	-0.279221	0.00175495	Iqgap2	0.250059	0.0163729	Chst10	-0.526651	0.00609134	1700056E22Rik	2.27966	8.7107e-05	1810011H11Rik	-2.5808	4.3725e-145
1700047I17Rik1	0.998162	5.54263e-10	1810014B01Rik	-0.924772	0.000343956	Cipc	0.207403	0.0282419	Akap11	-0.210327	0.0117447	1700011H14Rik	2.3389	7.52409e-07	1810011H11Rik	-1.91082	1.9733e-83		1700064H15Rik	1.80132	3.65185e-12	1700003F12Rik	-0.706174	0.00196475	Lrp6	0.228874	0.0301319	Ckap2l	-0.585518	0.00139785	1700064H15Rik	1.46778	5.51579e-08	1810014B01Rik	-0.722761	0.00252886
1700056E22Rik	2.15562	0.00677255	2010111I01Rik	-0.713802	6.25322e-39	Clk1	0.208489	0.00649013	AL646044.1	-0.797797	0.00885849	1700021F05Rik	0.653508	3.43861e-09	1810014B01Rik	-0.600498	0.0226401		1700123O20Rik	0.354117	5.96385e-05	1700007G11Rik	-2.27955	0.00299249	Mylip	0.375723	2.37109e-06	Cmpk2	-0.416962	0.0234032	1700123O20Rik	0.368058	3.36012e-05	1810030O07Rik	-0.197992	0.00107029
1700064H15Rik	0.837862	0.00518804	2010315B03Rik	-0.34636	3.04211e-05	Clk4	0.256362	0.00649013	Alkbh5	-0.194134	0.00573041	1700029J07Rik	0.841103	0.028421	2010111I01Rik	-0.657715	4.86146e-33		1810009A15Rik	0.239939	0.039367	1700007K13Rik	-0.978701	0.0318026	Ncoa4	0.253101	0.0305197	Coro1a	-0.240892	0.0345104	1810009A15Rik	0.327623	0.00381803	1810041L15Rik	-0.826771	0.00676296
1700088E04Rik	0.781893	0.0239374	2210418O10Rik	-0.24833	0.00110889	Cracr2b	0.338857	0.0248315	Ankfy1	-0.158015	0.0154101	1700047I17Rik1	1.10687	4.53081e-12	2010315B03Rik	-0.444401	7.89589e-08		1810010D01Rik	1.07964	0.00174111	1700010I14Rik	-0.691042	2.11882e-05	Osbpl11	0.148159	0.00469312	Cpd	-0.15698	0.0359393	1810013L24Rik	0.601827	6.10095e-26	2010107E04Rik	-0.24768	0.00936184
1700123O20Rik	0.254784	0.0114678	2310022B05Rik	-0.189724	0.0482089	Crebzf	0.359996	0.0017723	Ankrd52	-0.261781	0.0408311	1700056E22Rik	2.43517	0.00159964	2210010C04Rik	-1.01226	0.00982182		1810013L24Rik	0.632126	7.92811e-29	1700047I17Rik2	-1.39231	0.00184542	P2ry12	0.384329	0.00335851	Ctla2a	-0.458631	0.000176692	1810022K09Rik	0.472631	4.0012e-05	2010111I01Rik	-0.60325	1.91869e-32
1810009A15Rik	0.32231	0.00995918	2310033P09Rik	-0.313518	0.0301332	Csf3r	0.281036	0.0292847	Anpep	-0.324843	0.0126042	1700064H15Rik	1.32174	2.26779e-06	2210418O10Rik	-0.156302	0.0467467		1810022K09Rik	0.594095	1.34752e-07	1700066M21Rik	-0.413798	0.000475987	P2ry13	0.440995	0.0449057	Ctla2b	-0.328916	0.00402102	1810032O08Rik	0.625487	5.04008e-06	2010315B03Rik	-0.828315	1.31819e-26
1810013L24Rik	0.470699	2.63438e-14	2510002D24Rik	-0.624331	0.000563188	Cxcl10	0.671468	0.0433012	Anxa1	-0.250905	0.0133492	1700088E04Rik	1.20015	0.000223965	2310022A10Rik	-0.279801	0.00637591		1810032O08Rik	0.692114	2.32385e-07	1810011H11Rik	-2.44994	1.05797e-144	Plek	0.250614	0.00838826	Ctsl	-0.353699	3.39208e-05	1810037I17Rik	0.536734	1.22657e-15	2210010C04Rik	-0.793544	0.03246
1810022K09Rik	0.550868	8.53191e-06	2510009E07Rik	-0.287109	0.0026636	Ddhd1	0.26602	0.0320891	Anxa11	-0.190109	0.0329009	1700123O20Rik	0.500383	1.02519e-07	2310022B05Rik	-0.342278	0.000171952		1810037I17Rik	0.619777	6.40565e-21	1810014B01Rik	-1.10933	2.1696e-06	Prps2	0.224075	0.031799	Cxcl14	-0.277946	0.032998	1810055G02Rik	0.887286	1.46828e-23	2310022B05Rik	-0.326679	0.000100825
1810032O08Rik	0.474033	0.00208756	2610008E11Rik	-0.348953	0.00589804	Ddx39b	0.159619	0.036165	Arap3	-0.15592	0.0376603	1810009A15Rik	0.524874	9.20135e-06	2510002D24Rik	-0.592651	0.0011006		1810055G02Rik	0.950495	9.60783e-28	1810030O07Rik	-0.238197	5.64581e-05	Rasgef1b	0.182734	0.0294696	Cyb5b	-0.172913	0.00915177	2010005H15Rik	5.81597	0	2310035C23Rik	-0.3215	0.00107778
1810037I17Rik	0.664217	2.71805e-20	2610021A01Rik	-0.493775	0.000705357	Dtx3	0.461064	0.0123535	Arf3	-0.184745	0.0330405	1810013L24Rik	0.388301	5.4884e-10	2510009E07Rik	-0.487286	9.52598e-08		2010005H15Rik	5.67614	0	1810041L15Rik	-0.834493	0.00526443	Rgl1	0.235447	0.0196588	Cyp51	-0.887725	2.50887e-33	2210016F16Rik	0.39903	3.03848e-08	2510002D24Rik	-0.620131	0.000238864
1810055G02Rik	0.647942	5.19595e-12	2610044O15Rik8	-0.307704	0.000491998	Dvl1	0.29339	0.00163743	Arhgap31	-0.18287	0.00205109	1810022K09Rik	0.727447	2.00222e-09	2610021A01Rik	-0.349637	0.0187199		2210016F16Rik	0.468536	3.73527e-11	2010107E04Rik	-0.299902	0.00131118	Rmdn1	0.225009	0.0456691	Cytip	-0.676316	0.000452906	2300009A05Rik	0.368497	0.00360225	2510009E07Rik	-0.260273	0.0030228
2010005H15Rik	5.57239	0	2610301B20Rik	-0.361748	0.00303175	Efcab6	2.83474	0.00117837	Arhgef7	-0.303619	0.00144084	1810032O08Rik	0.673799	5.25935e-06	2610044O15Rik8	-0.258582	0.00378085		2300009A05Rik	0.372639	0.00283997	2010111I01Rik	-0.580965	1.32255e-30	Selenop	0.312478	0.0335309	Daxx	-0.244429	0.0474372	2310009B15Rik	0.845725	4.74813e-11	2610008E11Rik	-0.323803	0.00601025
2210016F16Rik	0.196906	0.0176722	2610507B11Rik	-1.07001	6.55262e-105	Eif5a2	0.206528	0.0498429	Arrdc4	-0.267283	0.0199445	1810037I17Rik	0.859536	1.86838e-33	2610507B11Rik	-1.02619	2.30634e-96		2310009B15Rik	1.00555	6.22489e-16	2010315B03Rik	-0.695788	3.40554e-20	Shroom2	0.540715	0.0171301	Ddx58	-0.240876	0.0207628	2310022A10Rik	0.610497	1.03119e-11	2610044O15Rik8	-0.22831	0.00704925
2310009B15Rik	0.600982	1.09864e-05	2700049A03Rik	-0.992686	5.87565e-11	Epm2a	0.325428	0.0136225	Arsb	-0.273267	0.00649013	1810055G02Rik	0.830098	3.28471e-19	2700049A03Rik	-0.689437	7.14124e-06		2310022A10Rik	0.505041	2.1102e-08	2210418O10Rik	-0.211892	0.0028195	Slc40a1	0.472836	0.000216051	Dhcr24	-0.807556	3.23097e-08	2310057M21Rik	0.404098	0.0113414	2610507B11Rik	-0.90966	2.71775e-87
2410004B18Rik	0.320169	0.0213349	2810025M15Rik	-1.61409	8.54029e-29	Fbxo32	0.354479	0.0199445	Ascc2	-0.183303	0.0180243	2010005H15Rik	5.85895	0	2810025M15Rik	-1.23496	1.23622e-17		2310057M21Rik	0.61572	5.43543e-05	2310022B05Rik	-0.327277	7.18902e-05	Tmc7	0.488137	0.0405941	Dhcr7	-0.563585	7.11884e-10	2410002F23Rik	0.149612	0.0493913	2700049A03Rik	-0.716746	5.0136e-07
2410131K14Rik	0.386839	1.5005e-08	2900026A02Rik	-1.80448	5.23281e-109	Fchsd1	0.416439	0.0405054	Atl3	-0.265553	0.0169562	2210016F16Rik	0.358258	4.09615e-06	2900026A02Rik	-1.90406	3.12725e-118		2410004B18Rik	0.458564	0.00015684	2310061I04Rik	-0.289879	0.00866673	Tmem86a	0.230307	0.00775339	Dpysl2	-0.192394	0.0173873	2410004B18Rik	0.483855	6.80608e-05	2700099C18Rik	-1.29081	0.000949907
2610524H06Rik	0.237929	0.0260398	3110035E14Rik	-0.76049	4.81342e-11	Flvcr1	0.227045	0.0026903	Atmin	-0.180733	0.0253941	2300009A05Rik	0.318951	0.0221762	3110009E18Rik	-0.61994	0.0186496		2410131K14Rik	0.675418	2.46428e-27	2410004P03Rik	-0.55987	0.0101463	Tnfaip2	0.295994	0.00915177	Egln3	-0.364017	0.00109255	2410131K14Rik	0.705722	3.96374e-29	2810025M15Rik	-1.64804	1.69931e-35
2610528A11Rik	1.82583	0.00809557	3110082I17Rik	-0.451268	0.000202461	Gdi1	0.201227	0.00506823	Atp1a3	-0.638408	2.93607e-06	2310009B15Rik	0.673189	7.07291e-07	3110035E14Rik	-0.396868	0.000739591		2610002M06Rik	0.203349	0.0388401	2410015M20Rik	-0.25466	0.000626681	Zfp703	0.321999	0.0467762	Eno1	-0.214436	0.0185895	2610528A11Rik	1.61541	0.00222148	2900026A02Rik	-1.38025	5.47603e-68
2700062C07Rik	0.339245	0.00371663	3300002I08Rik	-0.632093	0.000988443	Gm14434	2.4762	0.0302315	Atp6v0a1	-0.217014	0.0282419	2310011J03Rik	0.241792	0.00395841	3300002I08Rik	-0.440844	0.0235675		2610528A11Rik	1.63056	0.00173439	2510002D24Rik	-0.729612	1.04316e-05				Erg28	-0.317941	0.0123224	2700062C07Rik	0.641339	6.42167e-10	3110035E14Rik	-0.994842	2.76095e-12
2700097O09Rik	0.577555	7.76309e-08	3632451O06Rik	-0.595429	0.0308402	Gm20605	0.355864	0.00695349	Azin1	-0.201244	0.0384753	2410002F23Rik	0.224545	0.00441208	3632451O06Rik	-0.654827	0.0156073		2700062C07Rik	0.687953	1.29383e-11	2510009E07Rik	-0.188898	0.0366068				Fam129b	-0.246231	0.00899077	2700097O09Rik	0.467599	3.49699e-06	3110082I17Rik	-0.535298	2.17449e-06
2810039B14Rik	0.400194	0.0497434	4833420G17Rik	-0.445448	2.52175e-10	Gng10	0.306106	0.0204892	Bard1	-0.620506	0.0291035	2410004B18Rik	0.393275	0.00337762	3830403N18Rik	-0.573578	0.0073055		2700097O09Rik	0.370539	0.000255526	2610008E11Rik	-0.401406	0.000471088				Fcgr4	-0.335492	0.037097	2810403A07Rik	0.204067	5.67644e-05	3632451O06Rik	-0.771468	0.00328959
2810403A07Rik	0.221113	4.68249e-05	4930404N11Rik	-0.517401	0.00403296	Gpcpd1	0.282721	0.00983181	BC005537	-0.346857	0.00135861	2410131K14Rik	0.478423	1.56375e-12	4833420G17Rik	-0.393892	3.04567e-08		2810474O19Rik	0.69714	2.69655e-18	2610021A01Rik	-0.340523	0.0140589				Fdft1	-0.759017	2.12831e-12	2810474O19Rik	0.682584	1.62614e-17	3830403N18Rik	-0.463223	0.0129206
2810474O19Rik	0.438147	8.1733e-07	4930522L14Rik	-0.350582	0.0214392	Gria2	0.312325	0.00649119	C3	-0.332399	0.0013516	2610524H06Rik	0.345895	0.000666453	4921509C19Rik	-1.20148	0.0291588		3110001I22Rik	0.695103	2.86035e-08	2610044O15Rik8	-0.286499	0.000492473				Fdps	-0.892728	2.97127e-19	2900011O08Rik	0.663495	0.000709052	4833420G17Rik	-0.892331	9.40901e-43
2900011O08Rik	0.650544	0.00273068	4930579G24Rik	-0.742387	2.06699e-05	H2-K2	0.422711	0.0397235	C3ar1	-0.331409	0.000680282	2610528A11Rik	1.97318	0.00340859	4930404N11Rik	-0.604393	0.000744375		3110002H16Rik	0.472506	3.99613e-11	2610301B20Rik	-0.263854	0.0207959				Fgd3	-0.232723	2.11738e-05	3110001I22Rik	0.758044	1.89604e-09	4930404N11Rik	-0.682556	2.07009e-05
3110001I22Rik	0.583084	2.04201e-05	4931406C07Rik	-0.638146	2.67216e-09	Hook2	0.234736	0.0483702	C5ar1	-0.330186	1.26265e-05	2700062C07Rik	0.598973	5.35513e-08	4930431P19Rik	-0.366988	0.0425838		3110043O21Rik	0.680859	4.7852e-31	2610507B11Rik	-1.05665	1.06821e-117				Flrt2	-0.244978	0.00753004	3110002H16Rik	0.496777	4.50308e-12	4930432E11Rik	-2.11343	0.0117181
3110002H16Rik	0.626367	5.52225e-16	4931406P16Rik	-0.3148	0.00810156	Hsf1	0.221695	0.0226109	Ccl12	-0.634212	0.00681971	2700097O09Rik	0.659271	7.0151e-10	4930444P10Rik	-0.785683	0.00849471		4921524J17Rik	0.451472	0.00176109	2700049A03Rik	-0.466627	0.00120191				Fos	-0.235088	0.00678609	3110043O21Rik	0.584118	7.91583e-23	4930469K13Rik	-0.974083	0.000146222
3110043O21Rik	0.646544	3.83058e-24	4931422A03Rik	-0.961594	0.00190181	Il1a	0.969358	9.21438e-05	Ccl7	-0.57153	0.0195802	2810004N23Rik	0.209013	0.0125295	4930474N05Rik	-0.996972	0.0184807		4921536K21Rik	0.644079	0.0270342	2700099C18Rik	-1.52649	8.34057e-05				Fxyd5	-0.263094	0.0158055	4921524J17Rik	0.383168	0.0100708	4930474N05Rik	-0.914885	0.0284354
4930402H24Rik	0.668547	6.2716e-24	5430403G16Rik	-0.37884	0.00425025	Il33	0.708205	0.0104076	Ccl9	-0.414824	0.000280597	2810403A07Rik	0.132068	0.0201926	4930516K23Rik	-0.776625	0.000440213		4930402H24Rik	0.430348	3.90757e-12	2810025M15Rik	-1.68181	1.49719e-37				Gch1	-0.229011	0.0294696	4921536K21Rik	0.645382	0.0287416	4930516K23Rik	-0.563297	0.0120144
4930438A08Rik	5.38347	1.81001e-06	5430437J10Rik	-3.75465	3.24285e-18	Kif3a	0.305672	0.00845511	Ccnb2	-0.617889	0.0481866	2810474O19Rik	0.333084	0.000227915	4930539E08Rik	-0.606647	0.00652512		4930438A08Rik	3.87367	1.8651e-11	2810459M11Rik	-1.18317	0.0128774				Gcnt1	-0.226785	0.00531382	4930402H24Rik	0.492662	1.79779e-15	4930539E08Rik	-0.537495	0.0105035
4930451G09Rik	1.29931	0.010934	5730409E04Rik	-0.884882	4.02871e-20	Klhl9	0.203644	0.00885849	Ccnd1	-0.306761	0.0189001	2900011O08Rik	1.04959	3.23708e-07	4930579G24Rik	-0.429556	0.0153749		4930453N24Rik	0.280421	0.00182009	2900026A02Rik	-1.58482	2.73232e-89				Ggta1	-0.187773	0.011093	4930438A08Rik	3.62803	5.68189e-10	4930579G24Rik	-0.465092	0.00767813
4930503L19Rik	0.821101	3.72119e-20	5830417I10Rik	-0.147348	0.00679084	Lars2	3.77989	0.00844635	Ccr5	-0.458417	0.0302315	3110001I22Rik	0.717628	9.64912e-08	4931406C07Rik	-0.916124	1.8953e-17		4930503L19Rik	0.707516	5.64096e-17	3110009E18Rik	-0.472254	0.04975				Glrx	-0.298656	0.00863268	4930453N24Rik	0.261909	0.00408281	4931406C07Rik	-0.816179	6.60638e-16
4930562C15Rik	0.918512	0.0174785	6030458C11Rik	-0.358263	4.22282e-08	Lilr4b	0.24941	0.0255531	Cd14	-0.431977	2.10915e-05	3110002H16Rik	0.716948	1.31191e-20	4931406P16Rik	-0.425439	0.00020589		4930535I16Rik	0.957684	0.0355299	3110035E14Rik	-0.895319	4.56559e-11				Gm12070	-0.795423	0.00473396	4930503L19Rik	0.710382	8.19867e-17	4931406P16Rik	-0.442749	2.53298e-05
4931440P22Rik	0.324151	0.0436164	6430531B16Rik	-1.59175	3.6901e-23	Lilrb4	0.356391	0.00393874	Cd180	-0.298111	0.00172482	3110043O21Rik	0.553937	7.78209e-18	4931422A03Rik	-1.22216	9.39894e-05		4930562C15Rik	0.719155	0.037608	3110082I17Rik	-0.524793	2.29281e-06				Gm9845	-5.18089	0.0426685	4930535I16Rik	1.01791	0.0259766	4931414P19Rik	-0.601654	0.000118141
4932438A13Rik	0.272208	0.00340722	6430548M08Rik	-0.675939	7.72581e-08	Lime1	0.585199	0.0252243	Cd44	-0.235081	4.4332e-06	4833439L19Rik	0.168062	0.0165538	4933407L21Rik	-1.113	0.000187562		4930595D18Rik	1.39641	0.00116035	3300002I08Rik	-0.472111	0.0109573				Gpr84	-0.414274	0.00143726	4930595D18Rik	1.3754	0.00167149	4931422A03Rik	-1.333	7.88926e-06
4933430I17Rik	1.58001	1.66613e-19	9130023H24Rik	-0.290756	0.00186999	Map3k8	0.17663	0.0365166	Cd47	-0.41766	1.56807e-08	4921524J17Rik	0.380585	0.015758	5430403G16Rik	-0.329848	0.0133982		4931440P22Rik	0.453653	0.00100453	3830403N18Rik	-0.66903	0.000215286				Grem1	-0.716772	0.0429128	4932438A13Rik	0.310196	0.000203597	4931428L18Rik	-0.43155	0.0248036
4933434E20Rik	0.195954	0.00519898	9130208D14Rik	-1.18806	1.58356e-05	Mapk8ip3	0.193434	0.0334994	Cdk6	-0.284711	0.000188428	4930402H24Rik	0.629082	3.54079e-21	5430427O19Rik	-0.198564	0.0111138		4932438A13Rik	0.326949	8.20408e-05	4430402I18Rik	-1.02726	0.0361473				Gvin1	-0.281866	0.0171301	4933430I17Rik	1.29943	3.54582e-16	4933407L21Rik	-1.01947	0.000230685
5330417H12Rik	1.91634	5.49623e-10	9430015G10Rik	-0.468175	0.00218184	Mertk	0.261258	0.0292847	Cdkn1a	-0.273374	0.0121811	4930438A08Rik	5.42891	1.38049e-06	5430437J10Rik	-2.93423	1.24581e-15		4933430I17Rik	1.20292	3.33706e-14	4833420G17Rik	-0.845208	8.18745e-40				Helz2	-0.30182	0.0396688	4933434E20Rik	0.306967	7.16367e-07	5430403G16Rik	-0.356038	0.00552192
8030462N17Rik	0.357971	1.28143e-08	9430038I01Rik	-0.551341	8.57241e-05	Mgst1	0.31066	0.00520482	Ceacam1	-0.386551	0.0306159	4930453N24Rik	0.22281	0.02699	5730409E04Rik	-0.727161	5.77325e-14		4933434E20Rik	0.396929	6.08803e-11	4930404N11Rik	-0.456129	0.00393913				Hist1h1b	-0.552616	0.00144744	5031439G07Rik	0.14595	0.008373	5430437J10Rik	-2.67992	7.86306e-14
8430408G22Rik	1.37062	3.90643e-19	9530050K03Rik	-1.1675	0.00199851	Miip	0.34999	0.0412961	Cenpf	-0.64449	0.0335683	4930503L19Rik	0.763244	2.42129e-17	5730480H06Rik	-0.566279	7.40078e-07		5031439G07Rik	0.221347	3.31288e-05	4930432E11Rik	-1.8972	0.0146399				Hist1h2ab	-0.482559	0.00243307	5330417C22Rik	1.26965	0.0421628	5730409E04Rik	-0.777242	3.66241e-17
9130019O22Rik	0.393039	0.00185664	9930012K11Rik	-0.416237	0.0407403	Mpc1	0.300474	0.000259763	Ch25h	-0.492918	0.016696	4933430I17Rik	1.17274	1.35309e-10	5830417I10Rik	-0.235999	6.85475e-06		5330417H12Rik	1.41134	2.06517e-07	4930522L14Rik	-0.568194	2.41443e-05				Hist1h2ah	-1.00614	0.0108043	5330417H12Rik	1.48849	4.85779e-08	5730507C01Rik	-0.981551	0.00157656
9130230L23Rik	1.15004	3.02393e-10	9930021J03Rik	-0.231669	0.012796	Mylip	0.655513	1.13063e-17	Chaf1a	-0.342218	0.0322596	4933434E20Rik	0.246445	0.00029224	6030408B16Rik	-1.18232	0.00557604		5730559C18Rik	1.20931	0.000889956	4930579G24Rik	-0.342377	0.0474338				Hist1h2bh	-0.583492	0.00143726	5730559C18Rik	1.06613	0.00455035	5830417I10Rik	-0.154273	0.00246872
9130401M01Rik	0.605891	1.15624e-09	9930111J21Rik1	-0.806094	1.21651e-11	Ncoa4	0.32018	0.00245238	Chst11	-0.241839	0.0439448	5330417H12Rik	1.61564	3.18593e-07	6030458C11Rik	-0.418158	1.89595e-10		8030462N17Rik	0.429135	1.90146e-13	4931406C07Rik	-0.842963	2.88056e-17				Hist1h2bk	-0.468241	0.031799	6720489N17Rik	0.583605	0.00012095	6030458C11Rik	-0.351381	2.92531e-08
9430025C20Rik	0.671581	0.0105315	9930111J21Rik2	-0.775025	1.91794e-10	Nlrp1c-ps	0.366447	0.0226118	Cited2	-0.246477	0.00183524	6030419C18Rik	0.72451	0.013878	6430531B16Rik	-1.46116	1.10622e-19		8430408G22Rik	1.16415	1.13244e-15	4931406P16Rik	-0.314345	0.00339555				Hist1h2bl	-0.390337	0.0456691	8030462N17Rik	0.329766	5.17925e-08	6430531B16Rik	-1.23271	5.62175e-16
9930022D16Rik	1.08982	2.08545e-09	A230050P20Rik	-0.799906	1.72443e-13	Nr1d2	0.178211	0.0361083	Ckap2l	-0.423841	0.0449844	6720489N17Rik	0.445055	0.00695068	6430548M08Rik	-0.533022	2.83867e-05		9130008F23Rik	0.566085	0.0466696	4931422A03Rik	-1.0147	0.000385389				Hist1h2bm	-0.531454	0.000518312	8430408G22Rik	1.15125	5.21019e-15	6430548M08Rik	-0.881293	2.03615e-14
A3galt2	1.4859	0.0011745	A430033K04Rik	-0.402927	0.00159903	Nradd	0.410661	0.042659	Clcn5	-0.244069	0.0136225	8030462N17Rik	0.35436	2.37871e-08	6430550D23Rik	-0.603266	0.0142236		9130011E15Rik	0.194801	0.00634905	5430403G16Rik	-0.392203	0.00164834				Hist1h3c	-0.762363	3.53199e-05	9130011E15Rik	0.209238	0.00375321	7530428D23Rik	-1.30547	0.04552
A430078G23Rik	0.960171	3.25265e-06	Aacs	-0.456042	9.24901e-05	Ogt	0.177012	0.0133804	Clec4a1	-0.32618	0.00138896	8430408G22Rik	1.01135	1.84758e-10	7530428D23Rik	-1.50995	0.0280873		9130019O22Rik	0.29048	0.0116163	5430437J10Rik	-3.23644	1.098e-16				Hist2h3c2	-0.9038	0.003392	9130019O22Rik	0.422226	0.000166044	9030624G23Rik	-0.762135	0.00998719
A4galt	2.428	9.30395e-30	Aaed1	-0.348526	0.000321986	Paxbp1	0.243336	0.0498429	Cltc	-0.152681	0.0339149	9130019O22Rik	0.610884	4.0233e-07	9130023H24Rik	-0.278811	0.00300471		9130230L23Rik	0.999568	1.28703e-08	5730409E04Rik	-0.835109	3.48266e-20				Hmgcr	-0.574865	2.07848e-22	9130230L23Rik	1.13789	9.41178e-11	9130023H24Rik	-0.420971	1.88169e-06
A530032D15Rik	1.02119	0.00116855	Aagab	-0.385032	1.55323e-10	Pde1b	0.315719	0.000121444	Cmip	-0.35883	0.00560716	9130401M01Rik	0.78513	1.28347e-15	9130208D14Rik	-1.62328	1.31003e-08		9130401M01Rik	0.756828	6.52351e-17	5730507C01Rik	-0.893897	0.00295667				Hmgcs1	-0.419388	4.21967e-06	9130401M01Rik	0.667764	3.46872e-13	9130208D14Rik	-1.01078	0.00027021
A530064D06Rik	1.945	5.56985e-79	Aarsd1	-0.539719	2.00845e-12	Phyhd1	0.312016	0.0128551	Cnot1	-0.249071	0.0397571	9930022D16Rik	0.790617	3.11925e-05	9430015G10Rik	-0.406709	0.00800702		9330182L06Rik	0.349954	0.0445294	6030458C11Rik	-0.442893	9.51693e-13				Hsd17b7	-0.768322	1.52764e-19	9430025C20Rik	0.552084	0.0314626	9430015G10Rik	-0.514548	0.000178698
A630001G21Rik	0.775181	1.6348e-20	Aasdh	-0.34276	0.00915068	Pld2	0.185343	0.0114338	Cops5	-0.18829	0.00681971	9930104L06Rik	0.262781	0.0158406	9430038I01Rik	-0.352574	0.0143093		9430025C20Rik	0.722277	0.00304802	6430531B16Rik	-1.45851	9.58218e-22				Idi1	-0.661802	1.80255e-12	9930022D16Rik	0.953913	3.32285e-08	9430038I01Rik	-0.295391	0.0299373
A630073D07Rik	1.99901	4.2921e-18	Aasdhppt	-0.190705	0.036548	Plgrkt	0.271231	0.00205109	Cops6	-0.230526	0.0215038	A3galt2	1.16915	0.0141179	9530050K03Rik	-0.975846	0.00948652		9930022D16Rik	1.15942	3.46672e-12	6430548M08Rik	-1.0072	1.28519e-18				Ifi207	-0.196764	0.0390567	9930104L06Rik	0.210935	0.0422758	9530050K03Rik	-0.772402	0.0278955
A830005F24Rik	1.7232	0.0020234	Aatk	-0.918418	1.37803e-12	Pnpla7	0.256607	0.00245238	Cops7b	-0.278445	0.0119374	A430078G23Rik	0.515375	0.020987	9530053A07Rik	-0.578386	0.0191352		9930104L06Rik	0.218055	0.0327629	6430550D23Rik	-0.490576	0.0302125				Ifi209	-0.383334	0.0255395	A2m	0.860576	0.0151949	9530068E07Rik	-0.141012	0.00432113
A930003A15Rik	4.32525	2.17011e-11	Abca1	-0.176971	0.0117753	Ppid	0.247148	0.0257795	Coro1a	-0.248523	0.025119	A430105I19Rik	0.474005	0.0365189	9930021J03Rik	-0.363417	4.39883e-05		A3galt2	1.68582	1.43372e-05	9030624G23Rik	-0.984329	0.000694355				Ifi27l2a	-0.469703	0.00328536	A3galt2	1.32685	0.00123383	9930012K11Rik	-0.40446	0.0320371
A930033H14Rik	0.598568	0.00820594	Abca2	-0.738612	7.47075e-11	Ppp1r15a	0.540346	0.025119	Coro2a	-0.199321	0.0412316	A4galt	2.12546	1.72743e-22	9930111J21Rik1	-1.21281	7.54677e-25		A430005L14Rik	0.28006	0.00105971	9130023H24Rik	-0.489553	1.30686e-08				Ifi44	-0.56834	0.0106814	A430005L14Rik	0.232602	0.00859189	9930021J03Rik	-0.262592	0.00196435
AA414768	0.574144	0.00642649	Abca3	-0.205813	0.000215982	Rbm39	0.198917	0.00795086	Cpd	-0.206448	0.00174866	A530064D06Rik	2.1391	8.30463e-96	9930111J21Rik2	-1.10035	5.08874e-20		A430078G23Rik	0.970559	5.2016e-07	9130208D14Rik	-1.39331	5.51357e-07				Ifih1	-0.253127	0.0301319	A430078G23Rik	0.846715	2.18746e-05	9930111J21Rik1	-0.695414	3.85794e-10
AA467197	2.7503	3.30195e-135	Abca4	-0.788886	0.0327206	Rbm7	0.223885	0.00695349	Cramp1l	-0.252835	0.00685613	A630001G21Rik	0.567866	2.7937e-11	A230050P20Rik	-1.0571	1.40714e-21		A4galt	2.42103	4.51439e-36	9230110C19Rik	-0.98503	0.000375465				Ifit1	-0.450449	0.00116187	A4galt	2.02823	1.21132e-24	9930111J21Rik2	-0.553304	1.24836e-06
Aanat	1.83438	4.27595e-05	Abca6	-2.08886	0.00268417	Rdh5	0.494138	0.0415413	Crebbp	-0.304802	0.0376058	A630073D07Rik	1.45665	1.07749e-09	A330044P14Rik	-0.62317	0.0106388		A530032D15Rik	1.10841	5.93669e-05	9430015G10Rik	-0.65159	1.29921e-06				Ifit3	-0.572332	0.000360148	A530032D15Rik	0.984869	0.000518154	A230050P20Rik	-0.831851	3.5329e-16
Aars	0.665005	1.8661e-20	Abca9	-2.59076	1.90004e-104	Rgl2	0.346312	0.00205478	Crybg1	-0.274316	0.0067825	A730017C20Rik	2.00205	0.0138206	A430033K04Rik	-0.484874	0.000133223		A530064D06Rik	1.48674	2.82803e-62	9430038I01Rik	-0.380669	0.0038335				Igtp	-0.274977	0.0177565	A530064D06Rik	1.76067	1.36359e-87	A330044P14Rik	-0.502736	0.0348981
Aars2	0.246008	0.0119493	Abcb10	-0.480151	3.68166e-09	Rmnd1	0.289042	0.00294144	Csf2rb2	-0.4718	0.0067825	A830005F24Rik	2.15031	5.87093e-05	A630010A05Rik	-0.526716	0.00597606		A630001G21Rik	0.584057	1.54298e-13	9530050K03Rik	-0.899625	0.00880084				Insig1	-0.657241	7.25875e-11	A630001G21Rik	0.719997	6.40867e-20	A430033K04Rik	-0.62781	1.13457e-07
Aatf	0.175636	0.0319143	Abcb1b	-1.16155	5.46656e-25	Rnf128	0.266255	0.0461245	Ctdnep1	-0.305047	0.00885849	A930003A15Rik	4.43422	6.18164e-12	Aagab	-0.2173	0.000470855		A630073D07Rik	2.07636	7.20217e-22	9530068E07Rik	-0.141067	0.00409316				Itgam	-0.330842	3.24979e-05	A630073D07Rik	1.56115	3.47104e-12	Aaas	-0.437598	0.0181939
AB124611	0.880024	1.89715e-18	Abcb4	-1.49419	4.15994e-64	Rnf215	0.258506	0.0478638	Cyb5b	-0.202703	0.00163505	A930033H14Rik	1.00413	1.77262e-06	Aak1	-0.19583	0.0294592		A730049H05Rik	1.15218	0.0390988	9530077C05Rik	-0.542496	0.0245518				Kif4	-0.691535	0.0237848	A830005F24Rik	1.55319	0.00156229	Aacs	-0.347857	0.00139844
Abca5	0.599567	0.0113041	Abcb7	-0.896094	4.09393e-22	Sat1	0.243842	0.0323979	Cyp1b1	-1.2293	0.0056062	AA414768	0.733835	0.00030675	Aarsd1	-0.358817	4.18437e-06		A830005F24Rik	1.66544	0.000487782	9930111J21Rik1	-0.755828	7.45261e-12				Ldha	-0.278781	0.00183312	A930003A15Rik	5.96801	5.65347e-11	Aaed1	-0.618184	7.22775e-13
Abca7	0.616247	1.31965e-19	Abcb8	-0.581934	2.15461e-09	Sgk1	0.386584	0.00641992	Cyp51	-0.771876	2.54069e-21	AA467197	2.60385	3.52506e-120	Aasdh	-0.422337	0.00105898		A830018L16Rik	0.468651	0.0440276	9930111J21Rik2	-0.533629	2.89094e-06				Ldlr	-0.610151	2.29138e-16	A930033H14Rik	1.08153	9.78861e-08	Aagab	-0.369523	4.47836e-11
Abcb6	0.520106	1.0129e-07	Abcc3	-1.11213	7.29399e-43	Slc40a1	0.670188	8.75482e-08	Cytip	-0.703673	0.000475567	Aars	0.70858	4.60138e-23	Aatk	-0.809825	5.29162e-10		A930003A15Rik	5.98619	4.3945e-11	A230050P20Rik	-0.842498	4.54304e-17				Lrrc27	-0.434484	0.00653173	AA414768	1.28539	8.89814e-11	Aarsd1	-0.399785	7.24533e-08
Abcc1	1.27349	1.70258e-97	Abcd1	-0.721709	9.10621e-35	Smim10l1	0.350323	0.0177922	Dcaf7	-0.149692	0.00163743	Aars2	0.295911	0.0019042	Abca1	-0.228084	0.000749467		A930033H14Rik	1.33949	5.12618e-12	A430033K04Rik	-0.675771	5.61187e-09				Lss	-0.668138	5.12179e-09	AA467197	2.83156	1.98223e-164	Aasdh	-0.690366	5.07352e-09
Abcc12	1.92237	0.00143637	Abcd2	-2.86778	6.30295e-125	Snapc4	0.269476	0.0460447	Dcp2	-0.287339	0.0442111	Aatf	0.356406	2.40022e-06	Abca13	-1.05826	0.00483043		AA414768	0.892195	1.26405e-05	Aaas	-0.579854	0.00130534				Mcm6	-0.26387	0.0130876	Aanat	1.35285	0.00173567	Aasdhppt	-0.246227	0.00261593
Abcc4	1.37031	5.21363e-92	Abcd3	-0.402194	1.29418e-12	Sowahc	0.451197	2.34954e-05	Ddx46	-0.244885	0.0138312	AB124611	1.01619	2.85458e-24	Abca14	-1.61814	0.00718943		AA467197	3.15448	1.93952e-207	Aacs	-0.458454	1.62804e-05				Mfge8	-0.276247	0.00479864	Aar2	0.220299	0.0111886	Abca1	-0.616019	2.55392e-25
Abcc5	1.50762	6.90595e-142	Abcg2	-0.508642	0.000343956	Srek1ip1	0.224352	0.0446743	Ddx6	-0.436967	0.00594249	Abat	0.692616	0.000572309	Abca2	-0.632781	3.09315e-08		Aanat	1.77598	1.83529e-05	Aaed1	-0.64248	4.47526e-14				Mki67	-0.423961	0.011574	Aars	1.05182	9.99188e-58	Abca14	-1.39981	0.0272728
Abcf1	0.158202	0.0450477	Abcg3	-4.12574	1.14754e-69	Srsf2	0.231104	0.0067825	Dhcr24	-0.686175	4.41176e-05	Abca5	0.472617	0.047906	Abca3	-0.320353	3.37064e-09		Aars	1.10221	1.59761e-63	Aagab	-0.464789	4.40506e-17				Mlkl	-0.414741	0.0335309	Aatf	0.354519	5.09602e-07	Abca2	-0.456018	1.95597e-05
Abcf2	0.511064	2.6902e-12	Abhd12	-1.94813	2.2384e-218	Srsf5	0.258924	0.00178186	Dhcr7	-0.518496	1.12752e-06	Abca7	0.468402	1.31181e-11	Abca4	-0.961743	0.00870507		Aatf	0.364408	1.6162e-07	Aamdc	-0.319525	0.0206031				Mmp12	-0.578316	7.12001e-06	AB124611	0.438883	4.63303e-06	Abca3	-0.547282	2.43274e-28
Abcg1	0.241861	0.00548764	Abhd13	-0.244748	7.23999e-05	St5	0.446497	0.0228393	Diaph1	-0.288592	1.50746e-05	Abcb6	0.893455	2.4476e-21	Abca6	-2.8379	0.000407297		AB124611	0.2816	0.00436494	Aarsd1	-0.416413	9.71052e-09				Mmp13	-0.835521	5.08262e-06	Abat	0.493788	0.00972814	Abca6	-2.49431	8.31539e-05
Abhd11	0.588766	3.14484e-07	Abhd14b	-0.310169	0.0359041	Stam	0.198155	0.0361083	Dlg5	-0.603078	0.00713075	Abcb9	0.409083	0.0301063	Abca9	-2.25532	9.87658e-81		Abca7	0.197538	0.00324478	Aasdh	-0.443187	0.000149033				Mmp8	-1.06077	2.34755e-06	Abca8b	0.334764	0.0387159	Abca9	-3.04003	7.01493e-165
Abhd14a	0.91525	2.04725e-09	Abhd15	-1.18397	4.16628e-06	Tbce	0.209097	0.0474736	Dpysl2	-0.33264	6.86262e-07	Abcc1	1.3775	6.62863e-114	Abcb10	-0.330962	6.67676e-05		Abcb1a	0.517819	0.0362664	Aasdhppt	-0.206354	0.0113767				Ms4a4c	-0.817835	0.0234598	Abcb6	0.474518	1.02318e-07	Abcb10	-0.407516	1.46156e-07
Abhd17b	0.68716	1.74295e-14	Abhd16a	-0.317603	0.000140728	Tha1	0.514653	0.0478638	Dtx3l	-0.235168	0.0448495	Abcc12	1.98589	0.00088668	Abcb1b	-0.76992	1.17835e-11		Abcb6	0.397049	8.78177e-06	Abca1	-0.636479	5.18591e-27				Msmo1	-0.671228	2.44882e-20	Abcc1	1.17074	8.73096e-96	Abcb1b	-0.757521	6.5678e-13
Abhd5	0.389376	5.94505e-07	Abhd17a	-0.459025	1.52686e-05	Tia1	0.278433	0.0361083	E2f1	-0.266236	0.0258698	Abcc4	1.41336	2.05533e-97	Abcb4	-1.45898	1.89054e-60		Abcb9	0.655674	2.53501e-05	Abca12	-0.73413	0.0186639				Mvd	-0.765394	1.34254e-11	Abcc12	2.17821	1.56247e-05	Abcb4	-1.13073	1.61392e-40
Abi1	0.237266	0.000177236	Abhd2	-0.141785	0.00102313	Tmbim1	0.233332	0.00771061	Edc3	-0.426439	0.0167463	Abcc5	1.37438	1.49881e-117	Abcb7	-0.868814	9.39241e-21		Abcc1	1.20109	4.93905e-101	Abca14	-1.82689	0.00494904				Mvk	-0.482419	3.24979e-05	Abcc4	1.15013	1.19763e-72	Abcb7	-0.990333	2.0247e-30
Abracl	1.30938	6.58006e-46	Abhd3	-0.735347	0.000381304	Tmem268	0.291882	0.036165	Edem1	-0.238145	0.0468203	Abce1	0.266687	9.784e-05	Abcb8	-0.597366	9.0444e-10		Abcc12	1.17001	0.0360882	Abca2	-0.662829	2.33411e-10				Mx2	-0.38421	0.0112186	Abcc5	1.33525	8.75439e-129	Abcb8	-0.760459	1.73595e-17
Abraxas2	0.174669	0.00950329	Abhd6	-0.985928	8.78009e-09	Tmem65	0.276972	0.00695349	Egln3	-0.293044	0.0334994	Abcf1	0.253516	0.000605522	Abcc3	-0.915688	2.18951e-29		Abcc4	1.20138	1.65746e-80	Abca3	-0.437419	7.28647e-19				Npy	-0.37682	0.00325287	Abce1	0.298425	1.91061e-06	Abcc3	-1.32	4.20964e-69
Abtb2	2.39971	1.01744e-105	Abi2	-0.406828	3.11064e-08	Tmem86a	0.262067	0.00205478	Eif3b	-0.268168	0.0282755	Abcf2	0.685317	2.22687e-21	Abcd1	-0.708851	3.04279e-33		Abcc5	1.43098	1.11689e-148	Abca6	-2.30862	0.000101823				Nsdhl	-0.56467	2.12831e-12	Abcf1	0.378312	1.40995e-08	Abcd1	-0.873222	6.10929e-56
AC102569.1	0.878194	0.0191118	Abi3	-0.882537	9.16778e-12	Tmem87b	0.202079	0.00281375	Eif4ebp2	-0.566916	0.0056062	Abcg1	0.384179	3.66607e-06	Abcd2	-2.48571	5.59413e-97		Abce1	0.206941	0.00124414	Abca9	-3.43669	7.38047e-206				Nuf2	-0.479176	0.011574	Abcf2	0.662768	4.45838e-23	Abcd2	-3.27827	3.05046e-188
AC109138.7	3.66975	0	Abl1	-0.309361	4.16214e-06	Tnfaip2	0.417363	6.53995e-05	Eif5b	-0.446314	0.00798939	Abhd11	0.890165	1.9861e-15	Abcd3	-0.331447	7.63059e-09		Abcf1	0.295852	1.11647e-05	Abcb10	-0.450541	2.84741e-09				Oas3	-0.640991	6.37466e-05	Abcg1	0.492958	5.88792e-11	Abcd3	-0.342709	2.32755e-10
AC124715.1	1.74406	5.35037e-07	Abtb1	-0.748402	1.62198e-09	Uvssa	0.322179	0.000358698	Elf4	-0.290373	0.0136225	Abhd14a	1.22727	1.78296e-16	Abcg3	-3.86873	8.24899e-66		Abcf2	0.676841	3.28821e-24	Abcb1b	-0.724557	4.75937e-12				Oasl1	-0.498413	0.00204653	Abcg4	0.860676	0.0106152	Abcg2	-0.624036	1.26173e-06
AC125149.3	0.593254	0.0499734	AC034099.1	-1.15651	1.19585e-11	Zfand5	0.212321	0.0334994	Elmo1	-0.259228	0.0139621	Abhd17b	0.664403	1.6746e-13	Abhd12	-1.77926	2.29974e-182		Abcg1	0.294023	0.000145446	Abcb4	-1.03203	2.63506e-35				Oasl2	-0.376937	2.49929e-05	Abhd10	0.399525	3.4491e-05	Abcg3	-4.31892	1.32028e-75
AC153911.1	1.71705	1.09215e-10	AC124426.1	-1.21896	1.59162e-10	Zfp61	0.440755	0.0297919	Entpd7	-0.29824	0.0393964	Abhd4	0.220202	0.0143321	Abhd13	-0.142658	0.0261499		Abhd10	0.548735	3.26161e-09	Abcb7	-1.10342	9.9705e-38				Pam	-0.171861	0.0326366	Abhd11	0.620173	5.15211e-09	Abhd12	-2.07383	1.07974e-286
AC158777.2	1.81543	0.00388447	AC132392.1	-0.946146	0.0474398	Zfr2	0.618145	0.0109989	Epb41	-0.261869	0.00713075	Abhd5	0.394393	4.18839e-07	Abhd15	-0.954147	0.000225377		Abhd11	0.46741	1.36065e-05	Abcb8	-0.662587	7.26163e-14				Pcdh7	-0.310559	0.00042528	Abhd14a	0.572185	2.79529e-05	Abhd13	-0.22598	9.8738e-05
AC159006.1	1.44986	0.00381006	AC139209.4	-0.626586	0.0133203	Zscan26	0.205125	0.00765483	Epb41l5	-0.393083	0.0334181	Abi1	0.211795	0.000856651	Abhd16a	-0.321973	0.000113043		Abhd14a	0.395249	0.00481032	Abcc3	-1.43422	1.10595e-81				Pcyt2	-0.244623	0.00612818	Abhd17b	0.861911	2.84135e-25	Abhd14b	-0.461266	0.000283315
AC159006.3	1.48154	0.000578744	AC147512.3	-1.44047	0.0332913				Eps15	-0.248913	0.0226109	Abracl	1.33737	9.54612e-48	Abhd17a	-0.279688	0.0107196		Abhd17b	0.818194	3.96859e-23	Abcd1	-0.996201	3.58391e-73				Pde4d	-0.484983	4.18252e-05	Abhd5	0.610345	4.75034e-18	Abhd15	-1.38549	3.17858e-09
AC161165.4	2.61225	0.00956471	AC147512.5	-1.01079	0.0369155				Ercc6l	-0.40091	0.0456105	Abraxas2	0.188102	0.00439675	Abhd18	-0.337767	0.0422384		Abhd17c	0.154927	0.00359561	Abcd2	-3.59937	1.38336e-222				Per1	-0.326483	0.0106814	Abi1	0.156008	0.00913058	Abhd16a	-0.300327	0.000112476
AC166323.1	1.49518	0.0276822	AC160962.1	-1.42577	2.03489e-27				Erlin1	-0.299319	0.00362566	Abt1	0.335508	0.000757031	Abhd2	-0.184014	1.38104e-05		Abhd5	0.617953	1.20276e-18	Abcd3	-0.446699	4.30366e-17				Phf11d	-0.419005	0.0057391	Abl2	0.245728	2.27575e-07	Abhd17a	-0.448722	4.47454e-06
AC238811.1	0.394959	0.00572469	AC167013.2	-0.828007	0.0297014				Ets2	-0.31448	6.95645e-07	Abtb2	2.39749	8.03694e-105	Abhd6	-0.807095	2.64825e-06		Abi1	0.153886	0.0100409	Abcg2	-0.692789	5.12273e-08				Pkm	-0.221033	0.0478261	Abracl	1.107	6.7682e-38	Abhd18	-0.575501	0.00012549
AC242685.5	10.0386	8.7717e-09	Acaa2	-0.97686	4.08797e-28				Exo1	-0.723021	0.0255531	AC109138.7	3.9669	0	Abi2	-0.488627	2.47383e-11		Abl2	0.353713	2.23794e-14	Abcg3	-5.01214	1.09963e-75				Plp2	-0.29545	0.00474971	Abraxas2	0.181374	0.002956	Abhd2	-0.176765	1.18916e-05
Acaa1a	0.3256	8.07351e-07	Acaca	-0.606519	1.27423e-09				Exoc6b	-0.227743	0.0456105	AC124712.1	1.36991	0.0147933	Abi3	-1.20672	1.99623e-20		Abracl	1.1791	3.16869e-43	Abhd12	-2.18615	0				Pmvk	-0.331429	0.000470935	Abt1	0.304701	0.00115698	Abhd3	-0.587817	0.00198072
Acadsb	0.540552	1.2442e-09	Acad12	-0.33198	0.0357603				Ezh2	-0.393323	0.00796043	AC124715.1	1.06304	0.00478912	Abl1	-0.429747	7.96279e-11		Abraxas2	0.156363	0.0110346	Abhd13	-0.255368	7.22596e-06				Pydc3	-0.576023	0.0103169	Abtb2	2.22693	4.46e-112	Abhd6	-1.34468	6.89415e-18
Acat3	1.49346	1.59962e-05	Acad8	-0.369932	1.02514e-06				Fam102a	-0.461752	0.0150427	AC137513.1	0.887987	0.0120511	Abl2	-0.12026	0.0274314		Abt1	0.285109	0.00220943	Abhd14b	-0.78165	3.86881e-10				Rtp4	-0.304341	0.00697399	AC109138.7	4.1023	0	Abi2	-0.616101	1.00451e-19
Acbd3	0.297981	2.0624e-05	Acadm	-0.786953	2.08447e-24				Fam13a	-0.587735	0.0317422	AC153911.1	1.56439	7.84116e-09	Abr	-0.222868	3.97302e-05		Abtb2	2.35497	1.21384e-127	Abhd15	-0.978767	2.13131e-05				Samd9l	-0.252524	0.0201014	AC117588.1	1.60259	0.010608	Abi3	-1.31143	3.10657e-26
Acbd4	0.563552	1.04775e-05	Acads	-0.492964	4.94881e-06				Fam53c	-0.263725	0.00885849	AC154265.2	1.25885	0.0334542	Abra	-0.784873	0.0339851		AC102569.1	1.41238	1.04528e-05	Abhd16a	-0.256388	0.000961854				Sc5d	-0.627983	1.36113e-15	AC124712.1	1.65729	0.00171211	Abl1	-0.522497	7.97236e-18
Acin1	0.243611	2.30461e-06	Acadvl	-0.272887	0.000129985				Farp2	-0.344297	0.0407112	AC158777.2	1.88484	0.00235342	Abtb1	-0.871507	2.5996e-12		AC109138.7	4.00899	0	Abhd17a	-0.468605	1.3171e-06				Sfxn3	-0.256217	0.0120452	AC124715.1	2.1602	2.21751e-08	Abr	-0.162023	0.00147253
Ackr3	0.701567	0.0452717	Acap2	-0.27969	1.48669e-05				Fasn	-0.370128	0.0317422	AC161165.4	2.90803	0.00308475	AC034099.1	-1.03068	1.81434e-09		AC117588.1	1.55228	0.012734	Abhd18	-0.306459	0.0476669				Slc16a10	-0.247722	2.6658e-05	AC125149.3	0.988955	0.000444728	Abra	-0.855866	0.0066507
Acod1	6.33216	0	Acap3	-0.688556	2.43375e-06				Fat3	-0.252868	0.0114262	AC166323.1	1.88345	0.00339564	AC119928.1	-1.16517	0.00311803		AC124712.1	1.35701	0.0118864	Abhd2	-0.113953	0.0054838				Slc16a3	-0.324923	0.0106814	AC125311.2	2.00499	0.000125738	Abtb1	-1.18054	3.48796e-25
Acot11	0.530845	0.0056635	Acat1	-0.644264	3.33916e-10				Fbxo21	-0.308384	0.034859	AC174678.2	0.671635	0.0411982	AC122320.1	-1.33487	0.0137753		AC124715.1	2.25632	2.59342e-09	Abhd3	-1.07626	1.48824e-08				Slco4a1	-0.824861	2.06638e-05	AC153911.1	1.19456	1.0722e-06	AC034099.1	-1.45458	1.04351e-20
Acot7	2.15212	1.33007e-92	Acat2	-0.31656	0.00566826				Fcgr2b	-0.246428	0.0361083	AC242685.5	9.48086	5.89059e-08	AC124426.1	-1.14762	2.37727e-09		AC125149.3	0.989269	0.000351442	Abhd6	-1.10383	7.1135e-14				Smc2	-0.357718	0.0396688	AC154265.2	1.47087	0.0182379	AC120375.2	-0.709283	0.0459045
Acot9	0.558543	8.94803e-14	Acbd5	-0.821526	4.17194e-31				Fdft1	-0.662525	9.25128e-08	Acaa1a	0.420064	1.02949e-10	AC124774.1	-1.32181	0.00511159		AC125311.2	1.66366	0.00188378	Abi2	-0.433322	1.41542e-10				Smim3	-0.302298	0.00842557	AC158777.2	2.48373	3.93235e-05	AC124426.1	-1.06888	1.2927e-08
Acp1	0.277629	7.9711e-05	Acbd6	-0.394703	8.29452e-05				Fdps	-0.808714	3.58108e-13	Acad11	0.181722	0.0294332	AC132392.1	-1.95033	0.000122615		AC152453.1	0.71249	0.024599	Abi3	-1.03219	1.56704e-17				Spp1	-0.285564	0.0106814	AC159006.1	1.91323	0.000220228	AC124774.1	-1.09379	0.0184991
Acp2	0.668342	6.89301e-22	Accs	-0.906142	2.30249e-12				Fem1c	-0.187966	0.0485034	Acadsb	0.685763	6.1539e-15	AC139209.4	-0.536286	0.0334976		AC153911.1	1.45564	5.52252e-10	Abl1	-0.436441	6.42303e-13				Sqle	-0.760988	6.05476e-25	AC159006.3	1.37517	0.00527729	AC149090.1	-0.604171	4.88385e-26
Acp5	3.65831	3.12368e-183	Acer3	-0.458825	1.35851e-06				Fen1	-0.222769	0.0438263	Acat3	1.54241	7.69151e-06	AC147512.3	-1.36507	0.0410932		AC154265.2	1.6688	0.00523867	Abra	-0.785307	0.0109434				Srebf2	-0.242695	0.003392	AC166323.1	1.80063	0.00175422	AC154576.1	-0.899112	0.00164243
Acpp	4.64515	3.16068e-148	Acly	-0.123864	0.0171269				Fgd3	-0.228358	8.15623e-05	Acbd3	0.22101	0.00199271	AC147512.5	-2.22726	3.25201e-05		AC158777.2	2.5309	2.33243e-05	Abtb1	-1.16106	5.48046e-25				Stap1	-0.34662	0.00122116	AC168977.2	2.47441	6.86127e-05	AC154636.2	-0.428749	0.0461067
Acsbg1	0.692085	0.00330154	Aco1	-0.284438	0.000114568				Fgd6	-0.273947	0.0363211	Acbd4	0.67204	1.00738e-07	AC149294.1	-0.572673	0.0339303		AC159006.1	2.47288	4.67193e-07	AC034099.1	-1.54563	2.2023e-23				Stard4	-0.3958	0.0121192	AC238811.1	0.504477	0.000221859	AC154727.1	-1.35699	0.005954
Acsl1	2.6007	2.49552e-291	Acot2	-1.32813	1.19103e-34				Fignl1	-0.351887	0.0323009	Acd	0.278749	0.0101649	AC154576.1	-1.13628	0.000242481		AC159006.3	2.22092	5.65252e-07	AC110514.1	-0.823351	0.0377134				Stat2	-0.358694	0.00169218	AC242685.5	4.21721	0.000483756	AC160962.1	-1.82339	3.60033e-49
Acsl4	0.395556	7.14347e-08	Acox3	-1.25322	7.08936e-70				Flrt2	-0.268284	0.00212094	Ackr3	1.01194	0.00209131	AC154636.2	-0.586115	0.00626337		AC166323.1	1.31392	0.0296353	AC117188.3	-0.654591	0.0221736				Tagln2	-0.282286	0.00508686	Acaa1a	0.214392	0.000577681	AC169385.1	-0.57248	0.015185
Acsl5	1.45503	1.11054e-60	Acp6	-0.351839	8.243e-06				Flt1	-0.562625	0.0169999	Acod1	6.29497	0	AC157931.1	-0.998488	0.0354206		AC168977.2	2.19691	0.000473384	AC119928.1	-0.912611	0.0107249				Tecr	-0.25902	0.00475824	Acadsb	0.261151	0.00231113	Acaa2	-0.945549	9.95e-31
Acss2	1.29476	1.22793e-24	Acrbp	-0.626106	0.00184083				Fmnl1	-0.288008	0.00448353	Acot1	1.26552	0.00576751	AC160962.1	-1.4945	1.18739e-29		AC238811.1	0.560674	2.68409e-05	AC124426.1	-0.871439	1.30309e-06				Tes	-0.21506	0.00899077	Acat3	1.34722	7.83803e-06	Acaca	-0.40033	2.14712e-05
Actr10	0.324221	0.000221052	Acsf2	-1.37737	8.13486e-24				Fosl2	-0.393566	4.71097e-05	Acot11	0.631897	0.000713852	AC161758.2	-0.973148	0.017426		AC242685.5	4.29972	0.000360309	AC124774.1	-0.902896	0.045123				Thbs1	-0.407268	0.0177565	Acbd3	0.34484	7.07713e-08	Acad10	-0.512143	0.000836274
Actr1a	0.317774	5.42021e-07	Acsf3	-0.474281	0.000235405				Frmd6	-0.330436	0.0153388	Acot7	2.37688	5.36277e-113	AC165106.1	-0.526018	0.00380945		Acat3	0.643901	0.04897	AC147512.3	-1.79604	0.0144039				Tmem26	-0.437916	0.00347894	Acbd4	0.313534	0.0106585	Acad12	-0.462354	0.000827662
Actr1b	0.21119	0.0196643	Acsl3	-0.858539	4.68161e-09				Fzd5	-0.226848	0.0325541	Acot9	0.662316	5.82308e-19	AC165106.3	-0.604673	0.00541742		Acbd3	0.419199	2.7922e-11	AC149090.1	-0.529856	1.81977e-20				Tnip3	-0.280097	0.00809367	Acer2	0.416587	0.0262738	Acad8	-0.411501	6.86695e-09
Acvr1b	0.811346	1.17126e-63	Acta2	-1.41353	1.22853e-08				Ganab	-0.155316	0.00681971	Acp1	0.418152	9.48776e-10	AC167013.2	-1.04061	0.00583498		Acbd4	0.274223	0.0261003	AC154576.1	-0.659131	0.0170914				Txnip	-0.264647	0.0034383	Ackr3	1.04574	0.00103855	Acadm	-0.671288	4.98358e-21
Acvr2a	0.470609	4.17903e-07	Actg1	-0.312078	1.32678e-08				Gatad2a	-0.206237	0.0267891	Acp2	0.603212	5.58424e-18	AC169038.1	-0.735192	0.00692258		Acer2	0.632131	0.000287138	AC154636.2	-0.419044	0.0461988				Ube2l6	-0.28131	0.0235085	Acod1	6.21415	0	Acads	-0.567446	7.71619e-09
Acvrl1	0.909331	1.31411e-27	Actg2	-1.07726	0.00901309				Gatsl2	-0.449053	0.00163743	Acp5	3.622	7.41597e-179	AC169385.1	-0.624663	0.0097711		Acin1	0.141526	0.00387506	AC160962.1	-2.06542	1.32381e-62				Usp18	-0.344534	0.0034383	Acot7	2.07804	3.73038e-100	Acadvl	-0.192673	0.00418413
Acy1	2.29035	4.74587e-40	Actn1	-0.959675	2.41857e-29				Ggta1	-0.194913	0.00885849	Acpp	4.22318	1.08609e-121	AC243907.1	-1.71346	0.00184451		Acod1	6.46565	0	Acaa2	-1.11584	1.40996e-42				Xaf1	-0.292736	0.0356134	Acot8	0.232927	0.0171643	Acap3	-0.583973	1.55848e-05
Acyp2	1.07792	0.000639253	Actn4	-0.295968	0.00105801				Glg1	-0.405038	1.0906e-11	Acsbg1	1.0617	2.37939e-06	Acaa2	-0.629396	1.69693e-12		Acot7	2.10773	8.53778e-104	Acaca	-0.428876	4.4005e-06				Zbp1	-0.473537	0.00443842	Acot9	0.516636	1.07308e-13	Acat1	-0.656787	5.34543e-12
Adam15	0.192907	0.0101816	Actr8	-0.42876	2.2967e-10				Glrx	-0.313568	0.00619777	Acsl1	2.67162	0	Acaca	-0.479649	2.07593e-06		Acot9	0.551848	1.01429e-15	Acad10	-0.774089	2.24556e-07							Acp1	0.35549	2.9275e-08	Acat2	-0.543378	6.58929e-08
Adam19	2.23116	1.21912e-61	Acvr2b	-0.701079	0.000866817				Gltp	-0.214021	7.19767e-05	Acsl4	0.356817	1.33558e-06	Acad10	-0.345025	0.0493035		Acp1	0.392361	5.54067e-10	Acad12	-0.762025	1.43222e-08							Acp2	0.464735	9.31142e-13	Acbd5	-0.749586	1.3979e-29
Adam21	0.99087	0.0381572	Acyp1	-0.767599	5.33567e-08				Gm10108	-7.59785	0.00130643	Acsl5	1.6133	2.11484e-74	Acad12	-0.557923	0.000195738		Acp2	0.477065	1.95945e-13	Acad8	-0.526374	4.50311e-14							Acp5	3.92236	1.21222e-232	Acbd6	-0.385868	3.93682e-05
Adam3	2.10714	3.19561e-19	Ada	-0.406512	0.0133087				Gm11425	-0.459777	0.0440853	Acsl6	0.835182	0.0125717	Acad8	-0.366968	1.45918e-06		Acp5	4.07224	5.43513e-253	Acadm	-0.807741	3.3996e-30							Acpp	4.16949	4.59717e-134	Accs	-1.50732	3.32586e-35
Adamts1	0.697096	8.82772e-11	Adal	-0.804919	3.12363e-11				Gm12070	-0.810951	0.00344071	Acss2	1.71698	4.34731e-43	Acadm	-0.462251	3.37769e-09		Acpp	4.89103	3.88351e-187	Acads	-0.604951	5.05794e-10							Acrv1	0.751335	0.0221435	Acer3	-0.43847	6.19549e-07
Adamts14	1.45153	2.38369e-11	Adam10	-1.36084	6.61698e-29				Gm12895	-47.3869	1.66342e-73	Actb	0.152091	0.0198213	Acads	-0.350572	0.00146043		Acrv1	0.980785	0.00155244	Acadvl	-0.398814	4.96447e-10							Acsbg1	0.791706	0.000196575	Acly	-0.168986	0.000216897
Adamts20	1.87902	0.027909	Adam4	-0.885221	0.000637385				Gm12896	-1.66194	0.0153388	Actl6a	0.187251	0.0109519	Acan	-0.804991	0.0494121		Acsl1	2.72881	0	Acap2	-0.152762	0.0137245							Acsl1	2.50711	0	Aco1	-0.280583	3.32664e-05
Adamts4	1.79003	1.49255e-40	Adam8	-0.514074	1.46259e-13				Gm14494	-0.990838	0.0255531	Actr10	0.431774	4.64155e-07	Acap2	-0.240336	0.000221074		Acsl4	0.445353	3.50692e-11	Acap3	-0.901654	1.08477e-11							Acsl4	0.437597	9.14803e-11	Acot2	-1.2789	8.14356e-37
Adamts5	1.86772	3.47037e-10	Adam9	-0.183406	0.00314405				Gm15387	-1.74567	0.00172482	Actr1a	0.445424	7.99764e-13	Acap3	-0.521622	0.000431696		Acsl5	1.43423	1.43128e-68	Acat1	-0.882214	8.29519e-21							Acsl5	1.56121	5.41477e-81	Acot6	-0.310039	0.0446124
Adamts6	0.384718	0.0364881	Adamts10	-1.23729	2.18432e-24				Gm2223	-2.44891	0.0282419	Actr1b	0.253204	0.00383643	Acat1	-0.279513	0.00952569		Acss2	1.40247	9.56701e-35	Acat2	-0.631769	1.81852e-10							Acss2	1.34227	1.59128e-31	Acox1	-0.226771	4.08447e-06
Adamts7	1.21041	1.47761e-07	Adap2	-0.345816	8.34104e-08				Gm340	-0.287028	0.034859	Acvr1b	0.718431	3.47949e-49	Acbd5	-0.820905	8.38638e-31		Actb	0.31443	2.91669e-08	Acbd5	-0.859225	7.58365e-39							Actb	0.40984	2.80987e-13	Acox3	-1.57582	1.36888e-125
Adamts9	0.999091	3.8894e-07	Adck1	-0.362077	5.02216e-08				Gm43802	-1.15278	0.0092992	Acvr2a	0.422179	7.30655e-06	Acbd6	-0.339626	0.000804054		Actr10	0.383177	1.2625e-06	Accs	-1.35143	3.63955e-30							Actr10	0.326323	4.84559e-05	Acp6	-0.575148	1.02459e-14
Adamtsl4	0.787862	0.000289333	Adck2	-0.578911	0.000101409				Gm6545	-0.73045	0.016696	Acvrl1	0.991268	1.38037e-32	Accs	-0.979053	6.0613e-14		Actr1a	0.263984	6.87998e-06	Acer3	-0.330547	0.000199884							Actr1a	0.305598	1.67898e-07	Acrbp	-0.78329	1.40431e-05
Adamtsl5	2.28748	2.55782e-36	Adck5	-0.238912	0.0403345				Gm8995	-0.315323	0.0314626	Acy1	2.57247	7.73975e-51	Acer1	-0.853564	0.00441759		Actr1b	0.20247	0.0126073	Acly	-0.125243	0.00723146							Actr1b	0.191361	0.019406	Acsf2	-1.35505	3.7228e-25
Adap1	0.164904	0.0217962	Adcy2	-0.527385	0.000122474				Golga3	-0.170014	0.0291603	Acyp2	1.36833	7.56227e-06	Acer3	-0.47162	6.51086e-07		Actr3	0.114129	0.0397438	Aco1	-0.35994	5.82813e-08							Actr3	0.178786	0.000781444	Acsf3	-0.698526	3.36997e-09
Adar	0.25629	6.09119e-07	Adcy3	-1.92447	5.59614e-56				Gpd2	-0.247626	0.00741146	Adam15	0.267642	0.000199973	Aco1	-0.177133	0.0201243		Acvr1b	0.68154	1.07567e-50	Aco2	-0.136392	0.0206332							Acvr1b	0.570217	1.36687e-34	Acsl3	-0.768746	1.35405e-08
Adat3	1.01566	3.45239e-08	Adcy7	-0.896601	6.86452e-50				Gpr84	-0.392234	0.00620598	Adam19	1.6001	1.15229e-31	Acot2	-1.13347	7.96363e-26		Acvr2a	0.470551	3.37485e-08	Acot1	-1.15485	0.00659896							Acvr2a	0.285125	0.00154133	Acss3	-0.464903	0.00310877
Adgb	0.888028	2.06398e-22	Adcy9	-1.32921	2.95337e-85				Grik3	-0.48855	0.0358819	Adam22	0.362434	0.0363581	Acot4	-0.712083	0.0400567		Acvrl1	0.878413	9.49023e-30	Acot13	-0.212122	0.0262507							Acvrl1	0.736963	5.44412e-21	Acta2	-1.02854	8.89073e-06
Adgre1	0.673968	1.51142e-19	Adgre4	-2.73878	4.60544e-08				H2afx	-0.489663	0.00569485	Adam3	2.13949	1.04949e-19	Acox2	-1.89395	0.0232971		Acy1	2.41888	3.9074e-62	Acot2	-1.54895	1.26281e-52							Acy1	2.36893	2.18754e-58	Actn1	-0.669464	5.19423e-17
Adgrf5	0.898963	0.0455741	Adi1	-0.36456	5.80196e-06				Hcar2	-0.54322	0.0438263	Adamts1	0.620532	1.00783e-08	Acox3	-1.29561	8.40223e-74		Adam19	1.7477	2.97104e-44	Acox1	-0.284188	4.18754e-09							Acyp2	0.565962	0.0471115	Actn2	-0.572918	0.0131518
Adgrg6	2.46338	9.88921e-68	Adipor1	-0.362567	1.38815e-06				Hcfc1	-0.212322	1.89388e-05	Adamts14	1.14254	3.98154e-07	Acp6	-0.387284	1.06481e-06		Adam21	1.97488	2.4561e-05	Acox3	-1.5169	1.10198e-118							Adam15	0.162404	0.0184847	Actr6	-0.364962	0.00985468
Adh5	0.199837	0.0121181	Adipor2	-0.5972	9.31759e-21				Hdac1	-0.285744	0.00245238	Adamts20	1.71037	0.0431112	Acrbp	-0.952595	2.34702e-06		Adam23	0.398868	0.00756264	Acp6	-0.464656	1.36241e-10							Adam19	1.28805	5.24147e-24	Actr8	-0.682325	7.80396e-28
Adh7	4.98322	2.42252e-22	Ado	-0.258271	0.000111823				Heatr5b	-0.22778	0.000317059	Adamts4	1.84465	9.15175e-43	Acsf2	-1.89359	2.05857e-39		Adam3	2.4883	1.98712e-25	Acrbp	-0.973179	4.44079e-08							Adam21	1.75707	0.000284747	Acvr2b	-0.784855	7.17724e-05
Adk	0.354946	0.000136938	Adpgk	-0.422302	2.2228e-07				Helz2	-0.290317	0.0449844	Adamts5	1.79209	2.23147e-09	Acsf3	-0.529405	4.26896e-05		Adamts1	1.29243	6.031e-42	Acsf2	-1.34064	1.40577e-25							Adam23	0.411955	0.00633636	Acyp1	-0.715115	1.04425e-07
Adm	3.39699	4.74735e-102	Adrb2	-0.85273	1.77445e-11				Hif1an	-0.303585	0.00889364	Adamts6	0.506819	0.0038666	Acsl3	-0.506904	0.000757997		Adamts14	1.90193	1.03636e-23	Acsf3	-0.644169	2.38945e-08							Adam3	2.70499	7.38654e-30	Adal	-0.734091	8.31007e-11
Adora1	1.30603	0.000248151	Adss	-0.749061	4.69158e-27				Hist1h1a	-0.550127	5.50383e-06	Adamts7	1.12398	1.47635e-06	Acsm2	-1.04992	0.00204743		Adamts4	1.22404	5.91932e-33	Acsl3	-1.03328	1.14671e-14							Adamts1	1.23011	6.4939e-38	Adam10	-1.29776	2.33178e-30
Adora2a	6.44552	1.91614e-85	Adssl1	-3.34118	2.44121e-201				Hist1h1b	-0.618212	0.000628996	Adamts9	0.922417	3.46504e-06	Acss1	-0.648179	9.33027e-06		Adamts5	1.55042	4.7932e-09	Acsl6	-0.657969	0.0397778							Adamts14	1.52702	7.62611e-15	Adam17	-0.333111	3.73339e-09
Adora2b	2.68089	4.01427e-214	Aes	-0.643722	9.17849e-22				Hist1h2ab	-0.765782	3.33054e-08	Adamtsl5	1.87382	4.93522e-24	Acss3	-0.818617	4.14946e-07		Adamts7	2.01945	6.17673e-22	Acta2	-1.08416	2.45502e-06							Adamts4	1.10106	2.78447e-26	Adam33	-0.519464	7.52009e-07
Adora3	1.62334	1.10911e-30	AF529169	-1.30059	6.84299e-09				Hist1h2af	-0.975969	0.0473875	Adap1	0.164636	0.0198544	Acta2	-0.894408	0.000432457		Adamts9	0.453108	0.0140645	Actn1	-0.572505	8.20759e-13							Adamts5	1.64236	6.15553e-10	Adam4	-1.25564	5.88316e-07
Adprh	0.699233	5.78178e-25	Afap1l1	-0.406734	0.0410683				Hist1h2ag	-1.3478	4.23843e-07	Adar	0.109341	0.0465083	Actg1	-0.177653	0.00179665		Adamtsl4	0.979842	4.63319e-07	Actr3b	-0.811122	0.00848808							Adamts6	0.378892	0.0285875	Adam8	-0.291717	9.05653e-06
Adprm	0.358259	0.00462833	Afdn	-0.231986	0.00488592				Hist1h2ah	-0.960164	0.0291644	Adat3	0.793191	2.65385e-05	Actn1	-1.04233	2.65729e-34		Adamtsl5	2.42432	8.2301e-52	Actr8	-0.619166	6.596e-24							Adamts7	1.54983	1.33542e-12	Adam9	-0.301128	3.80242e-08
Adra1a	0.554094	3.93801e-05	Aga	-0.27054	0.000317044				Hist1h2ai	-0.862729	0.00172482	Adcy8	0.562458	0.0370401	Actn2	-1.03941	1.66526e-05		Adar	0.561139	7.34292e-34	Acvr1c	-1.68822	0.00770791							Adamts9	0.553407	0.00234779	Adamts10	-1.75005	2.94325e-53
Adra2a	1.49078	0.00510456	Agap1	-0.882749	1.65151e-11				Hist1h2ak	-0.738455	1.50746e-05	Adgb	0.684833	1.31073e-13	Actn4	-0.461695	1.16231e-07		Adat2	0.332515	0.0453722	Acvr2b	-0.568633	0.00312046							Adamtsl4	0.636798	0.00165605	Adamts15	-0.896201	0.0350536
Adrm1	0.563391	2.81375e-15	Agap3	-0.171343	0.0138106				Hist1h2ap	-0.951892	0.000153203	Adgre1	0.867095	9.8972e-32	Actr2	-0.316562	0.00306965		Adat3	0.981995	4.45002e-09	Acyp1	-0.808619	8.44618e-10							Adamtsl5	2.02713	1.67774e-35	Adap2	-0.694713	1.67238e-32
Aen	0.696519	4.92213e-24	Agbl3	-0.472672	0.00406497				Hist1h2bb	-0.62285	2.25662e-05	Adgre5	0.50265	0.00169461	Actr8	-0.513636	3.8177e-14		Adcy1	0.276595	0.0366375	Adal	-1.08501	8.14203e-22							Adar	0.497192	1.53938e-26	Adarb1	-0.676919	5.41712e-05
Aff1	0.771607	5.15146e-33	Agfg2	-0.248803	0.00101457				Hist1h2bg	-0.41446	0.00014746	Adgrg6	2.749	1.67754e-84	Acvr1	-0.25395	0.00752439		Adcy5	0.423008	0.00915701	Adam10	-1.32868	6.87139e-32							Adat3	0.907983	9.20613e-08	Adat1	-0.371219	0.0127213
Afg3l2	0.293896	2.84191e-05	Aggf1	-0.139289	0.0497266				Hist1h2bh	-0.793073	8.45783e-06	Adh5	0.340015	6.15238e-06	Acvr2b	-0.860366	5.24708e-05		Adcy6	0.544429	0.00881868	Adam17	-0.325556	7.73012e-09							Adcy5	0.356968	0.0337392	Adck1	-0.354173	2.41166e-08
Afmid	0.494754	0.0338701	Agk	-0.243857	0.00391872				Hist1h2bj	-0.635179	0.00135861	Adh7	5.67808	6.71771e-29	Acyp1	-0.453235	0.00152073		Adgre1	0.338164	1.64301e-06	Adam33	-0.361613	0.00050035							Adcy6	0.46147	0.0303202	Adck2	-0.964842	1.11257e-12
Afp	2.40018	7.77993e-46	Agmo	-2.46835	9.38465e-25				Hist1h2bk	-0.46402	0.0361083	Adk	0.737739	7.43702e-17	Ada	-0.346789	0.0352375		Adgrg6	2.0217	2.95904e-55	Adam4	-1.09945	6.14043e-06							Adgrb2	0.924293	0.000324761	Adck5	-0.225716	0.0326593
Agfg1	0.752699	2.41506e-37	Ago1	-0.323484	1.0555e-05				Hist1h2bl	-0.677009	0.000188428	Adm	3.87035	2.77015e-133	Adal	-0.457733	0.00020207		Adgrl2	0.288523	0.00299487	Adam8	-0.390072	1.57698e-09							Adgre1	0.430754	6.77569e-10	Adcy2	-0.710547	2.62595e-07
Ago3	0.45768	4.61009e-08	Ago4	-0.719253	1.50243e-06				Hist1h2bm	-0.651332	3.16029e-05	Adora1	1.33968	0.000152902	Adam10	-1.49425	1.49533e-34		Adh7	4.95683	1.79745e-42	Adam9	-0.292866	8.24336e-08							Adgre5	0.34582	0.0184269	Adcy3	-2.32088	1.26886e-91
Agpat2	0.550103	1.58921e-09	Ahcyl2	-0.725561	4.14972e-28				Hist1h2bn	-0.510185	0.0060841	Adora2a	6.05523	3.49738e-75	Adam33	-0.362904	0.00383777		Adm	3.1626	3.82282e-124	Adamts10	-1.59291	2.10991e-46							Adgrg2	2.31918	6.28885e-05	Adcy7	-1.08491	4.12638e-83
Agpat3	0.113407	0.035823	Ahsa1	-0.370253	1.24806e-05				Hist1h2br	-0.672555	0.0088085	Adora2b	2.62912	3.10742e-204	Adam4	-1.64969	1.12265e-09		Adnp2	0.209002	0.000409097	Adap2	-0.647106	1.0276e-28							Adgrg6	2.3527	7.65184e-75	Adcy9	-1.29408	8.64808e-87
Agpat4	1.3389	2.13982e-56	AI467606	-0.403957	0.000231952				Hist1h3a	-0.597047	0.000119056	Adora3	1.50987	3.70545e-26	Adam8	-0.427763	1.05497e-09		Adora2a	6.25233	1.22925e-137	Adarb1	-0.714557	1.63786e-05							Adgrl2	0.329926	0.000619969	Add1	-0.283555	5.36954e-10
Agpat5	0.193671	0.0114078	AI597479	-0.357976	1.58901e-05				Hist1h3b	-0.982246	0.000926241	Adprh	0.75058	1.61926e-28	Adam9	-0.225117	0.000197314		Adora2b	3.57626	0	Adck1	-0.393834	2.05135e-10							Adh7	4.80728	9.02366e-40	Adgb	-0.545504	2.21777e-10
Agrn	0.578277	2.34659e-09	AI606181	-0.7331	1.08479e-08				Hist1h3c	-0.940505	1.15306e-06	Adprhl2	0.25516	0.0142224	Adamts10	-1.37192	6.69855e-29		Adora3	1.04041	1.85079e-15	Adck2	-0.844968	2.95464e-10							Adk	0.52195	5.16786e-10	Adgre4	-1.87447	7.52738e-05
Agtrap	1.37279	9.39891e-68	AI661453	-1.87666	0.00021209				Hist1h3f	-0.629234	0.000748012	Adprm	0.440746	0.000342266	Adamts2	-0.542054	0.000195293		Adprh	0.77687	1.67326e-35	Adck5	-0.35284	0.000471836							Adm	3.43323	2.14898e-146	Adgrg1	-0.471133	0.0410415
Ahctf1	0.423179	6.25906e-07	AI987944	-0.19255	0.0244025				Hist1h3g	-0.6572	0.0334181	Adra1a	0.458714	0.000938361	Adap2	-0.476282	7.88786e-14		Adprhl1	1.94684	0.0206281	Adcy2	-1.08646	5.60089e-15							Adnp2	0.19264	0.00143093	Adgrv1	-0.409693	0.00200034
Ahi1	0.498369	1.97872e-05	Aif1	-0.702399	3.98201e-13				Hist1h3h	-0.543467	0.0170255	Adra2a	1.41552	0.00793035	Adarb1	-0.439112	0.0200951		Adprm	0.445208	9.08642e-05	Adcy3	-2.20822	2.59274e-85							Adora1	0.820509	0.0143214	Adipor1	-0.59604	9.58263e-19
Ahnak2	0.291633	0.00665252	Aifm1	-0.352077	5.24743e-05				Hist1h3i	-0.563343	0.00594249	Adrm1	0.611661	8.57571e-18	Adat1	-0.466574	0.00262875		Adra1a	0.92978	2.16545e-16	Adcy7	-1.19387	8.56514e-101							Adora2a	5.76716	2.61803e-116	Adipor2	-0.612465	6.50258e-25
Ahr	3.69516	0	Ak3	-0.555784	1.37021e-22				Hist1h4b	-0.335394	0.0469192	Adsl	0.184465	0.00765051	Adck1	-0.271313	6.22555e-05		Adrm1	0.641652	1.13876e-22	Adcy9	-1.25985	2.15027e-86							Adora2b	3.23505	8.27586e-288	Ado	-0.274683	9.14459e-06
Ahrr	0.676807	0.000210408	Akap1	-0.349123	0.00091093				Hist1h4k	-0.495051	0.0153388	Aen	0.825307	2.33652e-33	Adck2	-0.592752	6.78021e-05		Adsl	0.214806	0.000636001	Add1	-0.305446	1.50578e-11							Adora3	1.17091	3.92286e-19	Adpgk	-0.171862	0.0340513
Ahsa2	0.293998	0.0004845	Akap10	-0.624142	1.081e-27				Hist2h2aa1	-0.641546	0.00845728	Aff1	0.480221	2.72372e-13	Adcy2	-0.570135	3.74228e-05		Aebp1	0.685058	0.00640421	Add3	-0.59802	0.000996073							Adprh	0.694046	4.26825e-28	Adra2b	-1.10537	2.74365e-05
AI429214	0.424358	0.0255504	Akap11	-0.62205	1.55081e-25				Hist2h2bb	-0.319265	0.018767	Afg3l2	0.354707	3.0065e-07	Adcy3	-1.9386	3.55594e-56		AEKR01077154.1	0.760448	3.25815e-09	Adgb	-0.42012	1.11952e-06							Adprhl1	2.11144	0.01145	Adrb2	-0.457187	0.000254259
AI464131	0.776915	0.0401167	Akap3	-0.786516	9.90182e-06				Hist2h3b	-0.681779	0.00132575	Afp	2.6594	3.07031e-56	Adcy7	-0.892422	2.7217e-49		Aen	0.840988	9.18492e-40	Adgra3	-0.470476	0.0126427							Adprm	0.496994	1.28668e-05	Adss	-0.418397	1.90002e-10
Aida	0.49654	8.55912e-15	Akap7	-0.534683	6.41428e-07				Hist2h3c2	-1.07167	0.000412963	Agbl2	0.635962	0.0360061	Adcy9	-1.30648	9.02664e-81		Aff1	1.0657	1.02103e-71	Adgre4	-1.35947	0.00127089							Adra1a	0.555678	4.8382e-06	Adssl1	-2.76921	7.09666e-168
Aimp2	0.282314	0.00662104	Akap8	-0.205704	0.000857151				Hivep1	-0.411687	0.0358168	Agfg1	0.895832	1.58947e-52	Add1	-0.117131	0.0262871		Afg3l2	0.577737	1.44248e-20	Adgrv1	-0.34716	0.00841654							Adrm1	0.580652	1.48696e-18	Aes	-0.598338	7.41322e-22
Aip	0.287169	0.00125152	Akap8l	-0.208426	0.0058191				Hk1	-0.191159	0.00795086	Ago3	0.328482	0.000121718	Adgre4	-2.0012	8.42725e-06		Afp	1.93466	3.41493e-38	Adipor1	-0.53	4.03108e-15							Adsl	0.217449	0.000600174	AF529169	-1.0988	7.24219e-07
Ak2	0.660869	1.30488e-21	Akr1b10	-0.961522	7.17747e-46				Hmga1	-0.162327	0.0438263	Agpat2	0.611485	1.5986e-11	Adgrg4	-1.07144	0.00298353		Aftph	0.182673	0.00322557	Adipor2	-0.679935	1.10623e-30							Aebp1	0.804813	0.0011796	Afap1l1	-0.534474	0.00048177
Ak4	2.10203	9.01794e-44	Akr1b3	-0.631205	3.28375e-14				Hmgcr	-0.543285	2.98849e-17	Agpat3	0.167694	0.00103508	Adgrv1	-0.498795	0.000419827		Agfg1	0.866568	7.55071e-57	Ado	-0.230272	0.000189636							AEKR01077154.1	0.741477	1.37122e-08	Afdn	-0.281263	0.000179479
Akap13	0.674676	8.19048e-29	Akr7a5	-1.04043	5.77428e-30				Hmgcs1	-0.448756	3.5589e-06	Agpat4	1.41884	4.91209e-63	Adhfe1	-0.291732	0.0394977		Ago2	0.749022	3.86691e-16	Adpgk	-0.219005	0.00542224							Aen	0.911832	3.48789e-46	Afg1l	-0.179025	0.0324816
Akap6	0.744854	3.56013e-10	Akt1	-0.295895	3.77907e-07				Hmmr	-0.361487	0.0136249	Agpat5	0.388421	5.57628e-08	Adi1	-0.339101	2.93656e-05		Ago3	0.279063	0.000411697	Adrb2	-0.52322	1.80252e-05							Afap1	0.312009	0.0288794	Aga	-0.333617	1.0416e-06
Akip1	0.205158	0.0142964	AL611930.8	-0.642539	0.0481456				Hnrnpul2	-0.334595	0.0136225	Agrn	0.413207	2.97981e-05	Adipor1	-0.293674	0.000111074		Agpat2	0.55676	2.69323e-11	Adss	-0.570827	1.26112e-18							Aff1	0.903185	2.08448e-51	Agap1	-0.787999	9.19598e-11
Akna	1.25516	1.0212e-81	Aldh16a1	-0.53629	4.16288e-07				Hsd17b12	-0.220175	0.0137816	Agtrap	1.37774	5.09454e-68	Adipor2	-0.478363	1.1671e-13		Agpat3	0.230191	5.95443e-07	Adssl1	-2.86742	6.08188e-182							Afg3l2	0.411461	9.93642e-11	Agbl3	-0.58884	0.000116728
Akr1a1	0.206764	0.0154986	Aldh18a1	-0.287869	0.013683				Hsd17b7	-0.733581	5.06613e-15	Ahctf1	0.289905	0.000876482	Adnp	-0.73483	0.0195957		Agpat4	1.31163	2.76316e-64	Aes	-0.685225	1.8219e-28							Afp	1.94475	2.61857e-38	Agbl5	-0.273255	0.0413168
Akr1b8	0.700028	6.06569e-10	Aldh1l1	-0.980739	9.16782e-05				Idi1	-0.636056	9.05766e-10	Ahcy	0.169891	0.0421336	Ado	-0.170358	0.0133802		Agpat5	0.284265	2.43267e-05	AF529169	-1.28864	4.43608e-09							Agfg1	0.921983	6.51238e-64	Agfg2	-0.542267	1.91878e-15
AL731706.1	0.699937	2.98587e-09	Aldh2	-0.847258	2.41118e-23				Ids	-0.382	0.0310638	Ahi1	0.670457	4.33045e-09	Adpgk	-0.189019	0.0280544		Agrn	0.970596	1.05079e-27	Afap1l1	-0.561103	0.000187436							Ago2	0.737983	1.22487e-15	Aggf1	-0.1529	0.0172744
Alas1	1.39464	4.67731e-70	Aldh3a2	-0.182793	0.00799339				Il1rn	-0.581319	1.50746e-05	Ahnak	0.199642	0.00107627	Adrb2	-0.652329	3.18971e-07		Agtrap	1.07097	9.95388e-49	Afdn	-0.22419	0.00298424							Ago3	0.205232	0.0116424	Agk	-0.332658	2.10365e-05
Alcam	0.308893	0.00017343	Aldh7a1	-0.144927	0.0425728				Il2rg	-0.307226	0.013226	Ahr	3.7858	0	Adss	-0.446125	2.61067e-10		Ahctf1	0.484469	3.97351e-10	Aga	-0.33559	6.67873e-07							Agpat2	0.494397	5.64747e-09	Agmo	-2.75932	7.01459e-33
Aldh1b1	0.52864	2.05066e-08	Aldh9a1	-1.0934	6.36217e-54				Incenp	-0.288514	0.00205478	Ahsa2	0.433641	1.04053e-07	Adssl1	-3.00886	1.56173e-167		Ahi1	0.361867	0.00124414	Agap1	-0.722778	2.70787e-09							Agpat3	0.269165	4.91215e-09	Ago1	-0.338742	5.83199e-07
Aldh3b1	0.341673	7.35742e-07	Alg5	-0.350162	3.0572e-05				Insig1	-0.541124	4.6314e-06	AI429214	0.558511	0.00210827	Aebp2	-0.267412	0.029378		Ahnak	0.757744	2.32244e-46	Agap3	-0.146119	0.0224996							Agpat4	1.2768	5.76897e-60	Ago4	-1.15291	4.02626e-17
Aldh6a1	0.287536	1.03825e-05	Alg6	-0.583807	2.67433e-07				Isg20	-0.474204	0.034859	AI464131	0.871512	0.0172255	Aes	-0.480559	1.44535e-12		Ahnak2	1.20715	4.94164e-40	Agbl3	-0.523054	0.000522252							Agpat5	0.34679	2.22045e-07	Agps	-0.230907	0.000923376
Aldoa	0.515716	1.04633e-13	Alms1	-0.656405	1.378e-08				Itgam	-0.337668	8.05002e-05	Aida	0.432378	2.17217e-11	AF529169	-1.43292	5.26892e-10		Ahr	3.57143	0	Ager	-1.14413	0.00248977							Agrn	0.862205	7.36508e-22	Agtpbp1	-0.196315	0.0221256
Alg12	0.529938	1.5414e-11	Alox5ap	-0.730726	5.79522e-22				Itgav	-0.291116	0.0120241	Aifm2	0.207409	0.0107821	Afdn	-0.381427	1.48546e-06		Ahrr	0.442439	0.011869	Agfg2	-0.568737	2.73987e-17							Agrp	1.26162	0.00399048	Ahcyl2	-0.916688	5.67242e-50
Alg3	0.231236	0.0259271	Als2cl	-0.587126	1.46678e-08				Itpkb	-0.321423	0.00205478	Aimp1	0.163687	0.0391053	Aftph	-0.138431	0.0459166		AI314180	0.34002	1.5448e-05	Aggf1	-0.14059	0.0283799							Agtrap	1.038	1.81323e-45	Ahrr	-0.432863	0.0184303
Alg9	0.288807	0.00351267	Amdhd2	-0.336942	4.09393e-07				Itpr3	-0.317273	0.000259763	Aimp2	0.451952	4.69842e-06	Aga	-0.190483	0.013277		Aida	0.919458	7.29616e-55	Agk	-0.421227	3.38184e-08							Ahctf1	0.300666	0.000172216	AI182371	-0.762037	0.0229604
Alkbh2	0.367795	0.0367054	Amer1	-0.376479	2.00765e-05				Jpt2	-0.153519	0.0475318	Aip	0.374556	1.51795e-05	Agap1	-0.90064	6.31213e-12		Aim2	0.298752	4.30271e-05	Agmo	-2.92326	4.42559e-37							Ahi1	0.536742	9.18454e-07	AI413582	-0.245838	0.00273446
Alox12	1.2652	1.06153e-06	Anapc1	-0.292998	4.66053e-05				Khsrp	-0.20001	0.00569485	Ak1	0.659663	0.000239058	Agbl3	-0.381149	0.0214736		Aimp2	0.396394	1.21322e-05	Ago1	-0.421451	2.84299e-10							Ahnak	0.806987	2.26746e-52	AI467606	-0.442502	1.87919e-05
Alpk2	1.39473	2.21186e-09	Anapc13	-0.541791	3.09147e-07				Kif11	-0.435838	0.0219672	Ak2	0.719501	2.4293e-25	Agfg2	-0.170938	0.0275884		Aip	0.54699	3.55691e-12	Ago4	-0.928318	9.10029e-12							Ahnak2	0.79511	9.82102e-18	AI597479	-0.365154	2.28759e-06
Als2	0.331327	1.1381e-07	Anapc15	-0.930554	8.93835e-19				Kif23	-0.549724	0.0143617	Ak4	1.919	2.7452e-36	Agk	-0.23264	0.00593626		Ak2	0.829798	8.46888e-39	Agps	-0.347793	2.78157e-07							Ahr	3.55288	0	AI606181	-0.558442	9.97894e-06
Alyref2	0.828228	3.42833e-09	Anapc2	-0.284075	0.0188058				Klhl18	-0.275438	0.0233467	Ak6	0.284336	0.000713321	Agmo	-2.19592	2.38504e-20		Ak4	1.60491	1.78209e-31	Agt	-2.09693	0.00226731							Ahsa1	0.205793	0.0114831	AI661453	-2.35429	5.20515e-06
Amfr	0.262734	0.000258257	Anapc5	-0.487654	1.92037e-18				Klra2	-0.470229	0.00328697	Akap13	0.524808	9.55664e-18	Ago1	-0.424104	4.47288e-09		Akap13	1.02073	1.43078e-75	Ahcyl2	-0.876849	2.02406e-46							AI314180	0.302712	0.000140655	AI837181	-0.241822	0.00653371
Ammecr1l	0.237497	0.00161362	Ang	-2.60833	4.41756e-91				Kpna3	-0.196171	0.0448476	Akap2	0.443896	0.0492127	Ago4	-1.02735	3.90604e-12		Akap2	0.969843	5.94258e-07	AI413582	-0.175386	0.0365646							AI464131	0.839494	0.0133027	AI987944	-0.217327	0.0055078
Amn1	0.490197	7.07965e-08	Angpt2	-0.926554	3.37958e-07				Lcp1	-0.194595	0.0148444	Akap6	0.850173	5.72563e-13	Ahcyl1	-0.371965	0.000557704		Akap6	0.718214	6.56047e-11	AI467606	-0.359553	0.000467965							Aida	0.854888	5.35518e-47	Aif1	-0.351559	0.000148642
Amotl1	0.595468	1.45125e-07	Angptl2	-0.319379	0.0136165				Ldlr	-0.555037	2.09642e-11	Akip1	0.286616	0.000360091	Ahcyl2	-0.792268	4.42266e-33		Akip1	0.200776	0.00648562	AI597479	-0.42198	2.6265e-08							Aig1	0.474639	5.24314e-05	Aire	-0.985423	0.0229081
Ampd2	0.320769	0.000382764	Angptl4	-0.678797	4.46831e-05				Lig1	-0.40256	0.00131385	Akna	1.03677	2.27548e-55	Ahrr	-0.699396	0.000212973		Akirin2	0.186364	0.00309438	AI606181	-0.376281	0.00281586							Aim2	0.222613	0.00316676	Ak3	-0.474177	4.60665e-19
Ampd3	1.22683	1.67326e-116	Ank	-1.31992	1.28148e-34				Lmbrd1	-0.171096	0.0479185	Akr1a1	0.412523	2.31169e-07	AI467606	-0.33184	0.00280869		Akna	1.26077	5.58909e-95	AI661453	-1.4761	0.000623829							Aimp1	0.169158	0.0220627	Akap10	-0.65931	1.2952e-34
Amz1	1.01475	4.05808e-14	Ankfy1	-0.101448	0.0481572				Lmnb1	-0.445556	0.00573041	Akr1b8	1.1913	3.90376e-27	AI597479	-0.199886	0.0205268		Akr1a1	0.333811	6.29929e-06	AI837181	-0.251695	0.00404088							Aimp2	0.334856	0.000334901	Akap11	-0.468026	2.03135e-16
Amz2	0.371059	6.03666e-05	Ankle1	-0.867411	0.00359612				Lmtk2	-0.248269	0.0320891	Akr1c13	0.338088	0.000307925	AI606181	-0.723532	2.16784e-08		Akr1b8	1.17345	8.46848e-31	AI987944	-0.167349	0.0343506							Aip	0.549467	4.00778e-12	Akap3	-0.710761	1.32333e-05
Anapc16	0.245582	0.00624805	Ankmy2	-0.867972	6.65318e-22				Lpp	-0.295318	0.00983181	Akt1s1	0.478318	0.000492883	AI661453	-1.60552	0.00121476		Akt1s1	0.380006	0.00294088	Aif1	-0.68222	2.66905e-14							Ak2	0.763037	1.90194e-32	Akap7	-0.86889	1.98093e-18
Anapc7	0.215326	0.0147693	Ankra2	-0.302207	0.000313619				Lrrc42	-0.445899	0.0414428	Aktip	0.308426	2.41903e-06	Aif1	-0.458737	3.44354e-06		AL669898.6	1.07019	0.00816867	Aifm1	-0.222011	0.00781737							Ak4	1.48943	6.69005e-27	Akap8	-0.267078	1.69354e-06
Angel1	0.440459	0.0285998	Ankrd10	-0.342911	7.85954e-07				Lrrc8d	-0.22147	0.0153846	AL731706.1	0.831155	1.14284e-12	Aipl1	-1.14553	0.0237012		AL731706.1	0.444772	4.26398e-05	Aire	-1.46874	0.000701046							Akap13	0.89202	1.14067e-57	Akap8l	-0.357037	7.26425e-08
Angpt1	1.60176	0.000111608	Ankrd13c	-0.255916	0.000149641				Lss	-0.329309	0.0439448	Alad	0.304574	0.00150078	Ak3	-0.352364	9.81627e-10		Alad	0.325233	0.000144156	Ak3	-0.574169	7.92075e-28							Akap2	0.920039	2.5883e-06	Akap9	-0.266001	0.0168879
Ankrd13a	0.362332	1.12798e-11	Ankrd16	-0.240907	0.00634735				Man1a	-0.221273	0.00131137	Alas1	1.58046	9.25155e-90	Akap1	-0.272377	0.0107231		Alas1	1.53082	4.22675e-99	Akap10	-0.635043	1.06252e-32							Akap6	0.768336	3.16012e-12	Akirin1	-0.206094	1.37222e-05
Ankrd13d	0.260267	0.0403771	Ankrd26	-0.372301	0.0244098				Man2a1	-0.202554	0.00516809	Alcam	0.223056	0.00795004	Akap10	-0.723301	2.10206e-36		Alcam	0.8337	4.0951e-31	Akap11	-0.495371	1.58037e-18							Akirin2	0.174782	0.00650062	Aknad1	-1.66204	0.00867772
Ankrd17	0.203526	0.0187024	Ankrd28	-0.791053	5.47383e-23				Mapk3	-0.228508	0.00885849	Aldh1b1	0.403824	3.33068e-05	Akap11	-0.596828	2.00435e-23		Aldh1a3	0.517981	0.0223574	Akap3	-0.742515	3.00993e-06							Akna	1.15201	1.90755e-78	Akr1b10	-0.946669	1.07521e-49
Ankrd33b	2.87065	0	Ankrd34a	-0.88118	0.0131471				Mbd6	-0.42726	0.0396705	Aldh3b1	0.453787	2.24938e-11	Akap3	-0.608074	0.000697839		Aldh1b1	0.491659	2.95136e-08	Akap7	-0.795969	2.4587e-16							Akr1a1	0.311737	2.75878e-05	Akr1b3	-0.441859	1.386e-08
Ankrd50	0.515648	2.69067e-09	Ankrd40	-0.21438	0.0272513				Mcm2	-0.256937	0.00218738	Aldh6a1	0.384096	2.02393e-09	Akap7	-0.493305	5.30255e-06		Aldh3b1	0.21868	0.000827905	Akap8	-0.348535	1.84009e-10							Akr1b8	1.22711	1.74805e-33	Akr1c19	-1.38217	0.00193975
Ankrd54	0.473449	7.55596e-05	Ankrd44	-0.593218	4.70262e-12				Mcm4	-0.314224	0.000688913	Aldoa	0.524084	3.89895e-14	Akap9	-0.427357	0.000246316		Aldoa	0.41232	1.40042e-10	Akap8l	-0.353423	5.9173e-08							Akt1s1	0.474906	0.000160952	Akr7a5	-0.953498	1.72966e-28
Ankrd66	3.14777	1.06982e-53	Ankrd46	-0.488002	6.83166e-11				Mcm5	-0.430752	4.41176e-05	Alg11	0.265411	0.0118494	Akr1b10	-0.870116	1.51528e-37		Alg12	0.369292	7.16383e-07	Akap9	-0.265329	0.0170043							AL731706.1	0.360481	0.00130343	Akt1	-0.464439	1.02075e-18
Anks1	0.452355	2.93103e-09	Ankrd49	-0.227001	0.036841				Mcm6	-0.318453	0.00152508	Alg12	0.601069	1.65054e-14	Akr1b3	-0.239332	0.00663598		Alg3	0.312652	0.000726853	Akirin1	-0.231019	8.08354e-07							Alad	0.263257	0.00311386	AL646044.1	-0.653734	0.00343223
Ano8	0.293799	0.000230843	Ankrd52	-0.375711	2.17323e-05				Mdh2	-0.196252	0.00992662	Alkbh2	0.470244	0.00528564	Akr1cl	-0.871866	0.0293861		Alg9	0.317158	0.000417071	Akr1b10	-1.1695	4.45241e-75							Alas1	1.50991	3.3386e-96	Alas2	-0.994489	0.0025866
Anp32a	1.01574	2.72015e-13	Ankrd55	-1.23385	0.00103928				Melk	-0.514005	0.0407112	Alkbh7	0.377365	0.00139033	Akr7a5	-0.737632	4.91483e-16		Alkbh1	0.197322	0.0369834	Akr1b3	-0.490083	2.22068e-10							Alcam	0.547736	6.34578e-14	Aldh16a1	-1.09295	2.84275e-30
Anpep	0.820792	2.00645e-19	Anks6	-0.772844	3.33516e-05				Mgat5	-0.175224	0.000569906	Alox12	1.47057	8.39697e-09	Akt1	-0.234862	6.95012e-05		Alkbh2	0.531519	0.000260313	Akr1c14	-1.28979	0.00289573							Aldh18a1	0.259331	0.0169291	Aldh1l1	-0.671799	0.00401813
Antxr1	2.26748	1.57437e-53	Anln	-1.28059	1.98219e-10				Mki67	-0.553946	0.000388239	Alpk2	1.07665	9.86193e-06	AL611930.8	-0.8404	0.00831137		Alkbh4	0.405204	0.000112428	Akr1c19	-0.824033	0.0460996							Aldh1b1	0.331372	0.000407148	Aldh2	-1.0391	2.3467e-40
Anxa2	0.475904	4.45157e-14	Ano6	-0.25277	9.40343e-09				Mlkl	-0.397378	0.0310094	Als2	0.288865	5.0112e-06	AL646044.1	-0.820845	0.000373587		Alkbh7	0.268531	0.0149488	Akr1e1	-0.38095	0.000170671							Aldh3b1	0.228129	0.000506912	Aldh3a2	-0.343562	1.25139e-08
Anxa4	0.163291	0.0375013	Anp32e	-0.494923	0.00127283				Mmp12	-0.676902	4.36959e-07	Alyref	0.242144	0.00587133	AL691519.2	-1.36592	0.0130755		Alox12	2.09364	1.83574e-18	Akr7a5	-0.941961	4.21996e-29							Aldoa	0.289901	9.75632e-06	Aldh5a1	-0.570371	0.00302053
Anxa5	0.797021	6.17622e-32	Antxr2	-1.69078	1.28006e-116				Mmp13	-0.818802	2.93607e-06	Alyref2	0.818238	6.8215e-09	Alas2	-0.982486	0.00424309		Alpk2	1.21419	2.50633e-09	Akt1	-0.497666	1.82872e-21							Alg12	0.410783	4.2206e-08	Aldh7a1	-0.309841	3.85535e-07
Anxa6	1.58115	2.16898e-130	Anxa1	-0.741767	1.76492e-25				Mmp8	-0.887083	0.000271064	Amd1	0.270763	7.85031e-06	Aldh16a1	-0.576974	4.93371e-08		Als2	0.410405	5.02824e-13	Aldh16a1	-1.04451	3.31735e-28							Alg2	0.171929	0.027563	Aldh9a1	-1.03269	5.26595e-55
Anxa7	0.339013	1.30416e-08	Anxa11	-0.190747	0.00326902				Mpp6	-0.260846	0.010086	Amfr	0.279168	8.88113e-05	Aldh1l1	-0.589038	0.0228984		Alyref	0.260708	0.00112208	Aldh1a1	-1.08265	0.0154862							Alg9	0.195662	0.0388072	Aldoc	-1.01837	1.49539e-06
Anxa8	1.59299	0.00623465	Anxa3	-0.998178	1.92986e-53				Ms4a4b	-0.36134	0.0469837	Amn1	0.464766	3.67808e-07	Aldh2	-0.578534	2.01512e-11		Alyref2	0.706312	3.34143e-08	Aldh1l1	-1.19643	1.05091e-07							Alkbh2	0.347882	0.0254939	Alg1	-0.192064	0.0165439
Aoah	3.3205	0	Ap1b1	-0.72368	5.00884e-26				Msmo1	-0.622008	1.02472e-14	Amotl1	0.744661	2.59392e-11	Aldh9a1	-0.925968	4.98254e-39		Amfr	0.393999	7.37802e-10	Aldh2	-1.06242	2.7195e-42							Alkbh4	0.413125	0.000106078	Alg5	-0.271011	0.00065385
Aox1	1.53	1.05407e-16	Ap1g2	-0.378559	0.016585				Mtmr1	-0.228564	0.036165	Amotl2	0.813738	1.58463e-05	Alg13	-0.425602	0.000148048		Amh	1.58779	0.000511518	Aldh3a2	-0.351617	4.03569e-09							Alkbh7	0.283262	0.0108738	Alg6	-0.761719	7.23877e-13
Ap1m1	0.366948	5.98225e-08	Ap1s2	-1.78054	1.00512e-115				Mtmr9	-0.290866	0.000861256	Ampd2	0.455587	2.01571e-07	Alg5	-0.173391	0.0493121		Ammecr1l	0.425544	2.59817e-10	Aldh5a1	-0.787283	2.80101e-05							Alox12	1.82657	1.17877e-13	Alg8	-0.209966	0.0283241
Ap2b1	0.201214	2.61761e-06	Ap2a1	-0.291345	0.00258423				Mvd	-0.700974	9.25128e-08	Ampd3	1.29636	1.03756e-129	Alg6	-0.503609	1.09641e-05		Amn1	0.490318	4.22125e-09	Aldh6a1	-0.167901	0.00828974							Alpk2	0.905227	2.7706e-05	Alms1	-0.641504	3.39693e-09
Ap2s1	0.249727	0.00192675	Ap3d1	-0.322741	1.76261e-13				Mvk	-0.305848	0.0388084	Amph	0.55253	0.000128417	Alms1	-0.773722	2.35946e-11		Amotl1	0.348361	0.000893944	Aldh7a1	-0.367944	7.86077e-10							Alpk3	1.21721	0.015569	Alox5	-0.846874	0.000157302
Ap3b1	0.318435	1.48959e-09	Ap5m1	-0.264652	0.0015494				Myadm	-0.519964	3.51605e-12	Amt	0.59277	0.0100526	Alox5ap	-0.168196	0.0410788		Amotl2	0.475082	0.00784926	Aldh9a1	-0.985822	2.2541e-51							Als2	0.345287	2.55922e-09	Alox5ap	-0.245934	0.0010488
Ap3m2	0.280477	4.04217e-05	Apbb1ip	-0.700878	1.55459e-06				Myh9	-0.209099	1.47634e-05	Amz1	0.801053	6.77024e-09	Alpk1	-0.371384	0.000609343		Ampd1	1.85639	5.27679e-05	Aldoc	-1.39712	2.2753e-11							Alyref	0.260866	0.00119041	Alpk1	-0.558009	2.13602e-08
Ap3s1	0.837227	4.81553e-16	Apbb2	-0.916541	3.51634e-34				Myl12a	-0.185052	0.0121157	Amz2	0.382002	3.38037e-05	Als2cl	-0.969737	6.52751e-21		Ampd2	0.224071	0.00832036	Alg1	-0.189909	0.0170043							Alyref2	0.59975	5.49995e-06	Als2cl	-1.34198	3.38878e-44
Apaf1	0.283239	3.04682e-07	Apc	-0.317386	0.000952404				Naa15	-0.397483	0.0361083	Anapc16	0.203119	0.0247045	Ambra1	-0.271035	0.0230402		Ampd3	1.36831	3.31895e-170	Alg13	-0.238332	0.0276217							Amd1	0.222481	8.99625e-05	Alx4	-0.732788	0.0277783
Apba1	1.27327	3.0599e-38	Apeh	-0.297099	0.00792929				Nacc1	-0.133429	0.0129397	Angpt1	2.04352	4.46458e-07	Amdhd2	-0.515188	4.33575e-15		Amz1	1.59201	5.08781e-40	Alg5	-0.247904	0.00168197							Amfr	0.320915	7.55169e-07	Amacr	-0.383907	0.046397
Apba3	0.660713	2.6106e-07	Apex1	-0.526217	7.5224e-08				Ncaph	-0.389532	0.0185766	Ankrd13a	0.353059	4.12682e-11	Amer1	-0.555654	3.62491e-10		Amz2	0.466398	2.40207e-08	Alg6	-0.636146	1.18577e-09							Amh	1.2896	0.0069833	Amdhd2	-0.755116	3.92223e-36
Apln	1.56356	0.000122009	Aph1c	-1.12641	4.00661e-28				Nek9	-0.162925	0.0211162	Ankrd13d	0.376004	0.0017372	Ammecr1	-0.406772	0.00151699		Anapc16	0.330915	2.82724e-05	Alg8	-0.248146	0.00778165							Amigo2	1.25102	0.0273543	Amer1	-0.412352	2.14842e-06
Apobec3	0.408881	2.13987e-07	Aplp2	-0.858576	3.89655e-50				Nf1	-0.273471	0.00814478	Ankrd33b	2.78905	0	Amy2	-1.25878	0.00200128		Anapc7	0.361163	2.05176e-06	Alms1	-0.566716	1.36793e-07							Ammecr1l	0.279994	6.17112e-05	Amy2	-0.805129	0.0384501
Apod	0.885419	6.21286e-08	Apobec1	-1.63913	2.00775e-111				Nfatc2	-0.702893	0.00205109	Ankrd37	0.341647	0.0414017	Anapc1	-0.265592	0.000234719		Angel1	0.540697	0.00337167	Alox5ap	-0.559003	7.76413e-15							Amn1	0.530013	2.36777e-10	Anapc1	-0.377888	6.52824e-09
Apol8	2.62957	0.0136832	Apoc1	-0.932905	1.02102e-11				Nfic	-0.343362	0.0111684	Ankrd45	1.54563	0.00469382	Anapc13	-0.364333	0.00073519		Angpt4	1.1629	0.00034386	Alpk1	-0.468644	2.4829e-06							Amotl1	0.444014	1.75003e-05	Anapc11	-0.205645	0.0034316
Apol9a	1.45895	8.68488e-05	Apoc2	-0.489784	0.000791823				Nlrp3	-0.233602	0.0422406	Ankrd50	0.410688	2.96969e-06	Anapc15	-0.866065	2.72544e-16		Ankdd1a	1.51111	0.00603832	Als2cl	-1.17116	3.15701e-35							Amotl2	0.725888	2.65084e-05	Anapc13	-0.741884	3.10909e-14
Apol9b	1.57534	2.30165e-08	Apoc4	-0.456778	0.0115818				Nol4l	-0.398589	0.00212094	Ankrd54	0.492227	3.75003e-05	Anapc2	-0.467544	4.59401e-05		Ankrd13a	0.422283	6.33733e-18	Alx4	-0.667079	0.0432042							Ampd1	1.48072	0.00230168	Anapc15	-1.04119	7.30083e-26
Apool	0.636598	3.96807e-18	Apoe	-0.907979	9.96238e-30				Nrp2	-0.182551	0.000914107	Ankrd66	2.74075	7.9046e-40	Anapc5	-0.408908	3.12497e-13		Ankrd17	0.362057	1.23769e-06	Amacr	-0.493019	0.00842264							Ampd2	0.282831	0.000729701	Anapc2	-0.325947	0.00271296
App	0.154145	0.0179703	Apopt1	-0.355181	8.99712e-05				Nsdhl	-0.468233	3.84219e-07	Anks1	0.4426	6.77402e-09	Ang	-1.99828	9.43765e-63		Ankrd24	0.742403	2.78326e-08	Amd2	-0.557691	0.0349895							Ampd3	1.36829	4.93184e-169	Anapc5	-0.279944	1.29825e-07
Aprt	0.2242	0.00686151	Appbp2	-0.194318	0.000543524				Nsl1	-0.648188	0.00205109	Ano2	0.805333	0.0132163	Angpt2	-0.854648	2.84719e-06		Ankrd33b	3.15241	0	Amdhd2	-0.567979	1.78971e-21							Amz1	1.36665	1.13372e-28	Ang	-2.74623	1.54521e-119
Aqp4	1.29341	0.0232835	Arap2	-1.26563	1.9697e-33				Nudt18	-0.561611	0.00281375	Ano8	0.218357	0.00794986	Angptl2	-0.285649	0.0265667		Ankrd50	0.743953	4.45111e-21	Amer1	-0.359095	2.47901e-05							Amz2	0.444811	1.34053e-07	Angel2	-0.376418	4.26276e-08
Aqp9	0.844814	0.0108819	Arap3	-2.51817	0				Nup210	-0.437343	0.0478638	Anp32a	1.11737	6.82367e-16	Angptl7	-0.837905	0.00176699		Ankrd66	2.38403	1.30764e-40	Amer2	-0.421537	0.011729							Anapc16	0.229302	0.0053506	Angptl4	-0.710735	1.6615e-06
Arap1	0.413165	7.085e-22	Arel1	-0.199306	0.00466915				Osbp	-0.164636	0.00741394	Anpep	0.264964	0.00679553	Ank	-1.09107	4.77846e-24		Anks1	0.320432	7.46471e-06	Amigo1	-0.563088	0.00713844							Anapc7	0.4427	4.91554e-09	Ank	-1.01866	1.73905e-24
Arc	0.823256	1.38111e-05	Arf2	-0.416398	6.18596e-10				Pabpc1	-0.550115	7.44634e-05	Antxr1	1.91169	6.61728e-38	Ankef1	-0.906608	0.00721542		Anks1b	0.409796	0.0120894	Anapc1	-0.32668	5.6493e-07							Angel1	0.587818	0.00146162	Ankef1	-0.684022	0.0455488
Arcn1	0.302903	2.5453e-14	Arf3	-0.564115	3.64668e-22				Pacs1	-0.307326	0.00573041	Anxa2	0.690729	1.23182e-28	Ankfy1	-0.19696	3.33721e-05		Anp32a	0.976129	2.44467e-14	Anapc11	-0.213582	0.00202665							Angpt1	1.37673	0.000245632	Ankle1	-2.02218	9.95452e-12
Arf1	0.160764	0.00410549	Arfgef1	-0.30043	0.00851151				Pak2	-0.167101	0.0177142	Anxa5	0.84915	4.17127e-36	Ankhd1	-0.331332	6.42696e-06		Anp32b	0.531433	0.000142792	Anapc13	-0.78812	1.82016e-16							Angpt4	0.956224	0.00469966	Ankmy2	-0.833657	2.33412e-22
Arf4	0.186704	0.00989392	Arfgef2	-0.307646	3.03025e-06				Palld	-0.615638	0.0169827	Anxa6	1.68834	1.67305e-148	Ankle1	-1.37809	8.17675e-06		Anpep	1.55807	2.97711e-77	Anapc15	-1.07239	6.478e-28							Ankdd1a	1.56058	0.00490332	Ankra2	-0.394087	4.79941e-07
Arfgap3	0.41311	2.27438e-09	Arhgap10	-0.148353	0.0372272				Parp4	-0.366465	0.0479185	Anxa7	0.345304	6.7459e-09	Ankmy2	-0.688994	3.13996e-14		Antxr1	2.14788	2.71837e-54	Anapc2	-0.45256	1.88068e-05							Ankrd13a	0.384979	6.16728e-15	Ankrd10	-0.40132	4.95885e-10
Arfgef3	1.19029	2.39849e-19	Arhgap12	-0.180563	0.0159101				Pcdh7	-0.287393	0.00238803	Anxa8	1.74173	0.0022214	Ankra2	-0.253742	0.00284239		Anxa2	0.643637	5.38349e-29	Anapc5	-0.474973	5.3171e-20							Ankrd17	0.198652	0.0112923	Ankrd11	-0.204004	5.14833e-06
Arg1	4.39693	2.07367e-249	Arhgap15	-2.80576	5.28867e-81				Pcp4l1	-0.580688	0.00649119	Aoah	3.31339	0	Ankrd10	-0.197221	0.00616942		Anxa4	0.397404	1.584e-09	Ang	-2.91941	8.0401e-136							Ankrd24	0.500952	0.000319876	Ankrd16	-0.474194	1.37368e-09
Arg2	1.8722	1.51768e-33	Arhgap17	-0.517202	1.86948e-07				Pde4b	-0.189003	0.0287886	Aox1	1.55087	5.91518e-17	Ankrd11	-0.24644	2.96779e-07		Anxa5	1.0951	1.91027e-69	Angel2	-0.242241	0.000471013							Ankrd33b	3.04403	0	Ankrd23	-0.769291	0.000100919
Arhgap24	0.224814	0.00244437	Arhgap18	-2.30348	1.42491e-262				Pdia3	-0.300695	4.32767e-05	Ap1m1	0.378995	2.26876e-08	Ankrd13b	-0.442475	0.0395108		Anxa6	1.23897	9.34798e-94	Angpt2	-0.669464	8.53129e-05							Ankrd50	0.788299	2.01377e-23	Ankrd26	-0.421899	0.00474613
Arhgap26	1.46339	4.96773e-22	Arhgap19	-3.68062	0				Pdxk	-0.283979	0.00117809	Ap2a2	0.133433	0.0217134	Ankrd13c	-0.297649	8.47245e-06		Anxa7	0.453461	5.63484e-17	Angptl4	-1.00127	7.80293e-12							Ankrd54	0.348779	0.00198753	Ankrd28	-0.395526	2.02794e-07
Arhgap27	0.747244	5.75359e-15	Arhgap22	-0.205311	0.033749				Peak1	-0.428252	0.00139857	Ap2b1	0.153574	0.000427116	Ankrd16	-0.21469	0.0152217		Aoah	2.95573	0	Ank	-1.23489	1.60782e-35							Ankrd66	2.28253	2.25932e-36	Ankrd44	-0.88311	1.31285e-28
Arhgap4	1.51917	3.16848e-44	Arhgap25	-0.767331	1.00125e-23				Per1	-0.385773	0.00144793	Ap2s1	0.379772	9.20043e-07	Ankrd26	-0.337541	0.0393256		Aoc2	0.543282	0.00343309	Ankle1	-1.77206	1.53364e-10							Anks1	0.40652	9.68066e-09	Ankrd46	-0.352772	7.94858e-07
Arhgdia	0.164539	0.00265128	Arhgap31	-0.21668	2.49927e-06				Pi4k2a	-0.245107	0.00620598	Ap3b1	0.244472	5.09141e-06	Ankrd28	-0.720363	3.42056e-19		Aox1	0.493896	0.00291999	Ankmy2	-0.995834	1.19405e-31							Anks1b	0.419055	0.0105815	Ankrd49	-0.215655	0.0292692
Arhgdib	1.35006	6.79351e-72	Arhgap39	-0.454605	0.00104913				Pi4ka	-0.192565	0.000271064	Ap3m2	0.227592	0.00109032	Ankrd34a	-0.834845	0.0185115		Ap1m1	0.480199	8.16293e-15	Ankra2	-0.350333	5.01888e-06							Anp32a	1.06712	6.85764e-17	Anks6	-1.04992	1.32952e-09
Arhgef10	0.806842	2.2599e-10	Arhgap45	-1.11742	4.64821e-75				Pid1	-0.218218	0.00675908	Ap3s1	0.820394	2.05317e-15	Ankrd44	-0.682326	1.84494e-15		Ap2b1	0.159693	6.40099e-05	Ankrd10	-0.420745	3.24358e-11							Anp32b	0.389538	0.00713554	Ankzf1	-0.680087	1.8229e-15
Arhgef15	0.500294	0.0322405	Arhgap5	-0.349841	8.50998e-05				Piezo1	-0.210197	0.0330405	Ap4b1	0.212351	0.0294332	Ankrd46	-0.309678	5.12932e-05		Ap2s1	0.349221	9.63093e-07	Ankrd13d	-0.234372	0.0455073							Anpep	1.20044	7.77567e-46	Anln	-1.25487	1.72117e-11
Arhgef17	1.02246	0.000107931	Arhgap6	-0.387007	0.0120096				Pigt	-0.297687	0.000119056	Apaf1	0.158856	0.00606565	Ankrd52	-0.650004	4.57667e-14		Ap3b1	0.244971	6.05157e-07	Ankrd16	-0.570228	1.26628e-13							Antxr1	2.01738	1.67562e-47	Ano10	-0.15978	0.011355
Arhgef37	2.04326	2.42518e-08	Arhgef1	-0.515166	5.61178e-12				Pik3ap1	-0.237516	0.00164336	Apba1	0.985522	1.43594e-22	Ankrd55	-1.07068	0.0043062		Ap3m2	0.165695	0.0127675	Ankrd26	-0.696648	1.38058e-06							Anxa2	0.793902	1.61845e-43	Ano6	-0.407015	1.12194e-23
Arid3a	0.67222	1.06588e-17	Arhgef10l	-1.13763	5.67407e-31				Pik3cg	-0.280954	7.28183e-05	Apba2	0.424165	0.0173509	Anks6	-0.79738	1.96129e-05		Ap3s1	0.782513	1.8281e-16	Ankrd28	-0.5429	4.21662e-13							Anxa4	0.260797	0.000116967	Antxr2	-2.28268	2.23385e-237
Arid3b	0.74592	8.99729e-14	Arhgef11	-0.487786	1.87774e-13				Pilra	-0.340155	0.0282419	Apba3	0.729231	1.05793e-08	Ankub1	-0.639866	0.0263306		Ap3s2	0.219438	0.0394463	Ankrd29	-1.0595	0.0446301							Anxa5	0.929878	3.02995e-50	Anxa1	-0.45103	1.70545e-11
Arid5a	2.47736	1.57885e-85	Arhgef2	-0.14519	0.0214819				Pitpna	-0.180242	0.0127581	Apbb1	0.636083	0.000279548	Anln	-1.20226	2.73026e-09		Apaf1	0.175132	0.000798465	Ankrd34a	-0.904421	0.0176086							Anxa6	1.34516	3.53906e-110	Anxa3	-1.43537	2.89902e-127
Arid5b	0.353566	0.00031376	Arhgef3	-0.277779	0.000631665				Plagl2	-0.390181	3.84219e-07	Api5	0.182297	0.00112597	Ano6	-0.341216	4.93e-15		Apba1	0.947859	4.5272e-23	Ankrd40	-0.263088	0.0021306							Anxa7	0.322248	5.18853e-09	Anxa9	-0.675198	5.25398e-05
Arih2	0.266948	6.7182e-06	Arhgef39	-1.10415	5.97707e-05				Plbd2	-0.19999	0.0412961	Apln	1.96593	7.63421e-07	Antxr2	-1.97237	1.40275e-155		Apba2	0.379427	0.0220519	Ankrd44	-0.854225	2.52273e-27							Anxa8	1.76285	0.0012566	Ap1b1	-0.624743	1.83217e-22
Arl1	1.02988	1.16709e-51	Arhgef6	-1.05123	1.65357e-52				Plec	-0.247056	0.0174103	Aplp1	0.437106	0.000155923	Anxa1	-0.787166	1.59468e-28		Apba3	0.648153	3.23852e-08	Ankrd45	-1.24601	0.0212059							Aoah	2.82131	0	Ap1g1	-0.124237	0.0306463
Arl3	0.385055	0.000485229	Arhgef7	-0.865542	1.3587e-33				Plk1	-0.648743	0.0221901	Apmap	0.188312	0.0383539	Anxa11	-0.342045	4.7921e-08		Apc2	0.435057	0.0124176	Ankrd46	-0.501706	7.58708e-13							Aoc2	0.555489	0.00322872	Ap1g2	-0.350845	0.0155912
Arl5c	1.24431	2.9973e-40	Arid1b	-0.410826	7.16862e-12				Plp2	-0.301874	0.00389121	Apobec3	0.324068	5.32107e-05	Anxa3	-0.950349	1.9748e-48		Api5	0.122648	0.0214613	Ankrd49	-0.271984	0.00466338							Aox1	0.830285	1.61232e-07	Ap1s2	-1.74775	1.17142e-122
Arl6	0.429513	0.000613172	Arid2	-0.356803	1.92817e-05				Pmvk	-0.27851	0.00889364	Apod	1.18753	1.32109e-13	Ap1b1	-0.74448	2.17729e-27		Apln	0.789056	0.0425488	Anks3	-0.242628	0.000888802							Ap1m1	0.465176	1.04713e-13	Ap2a1	-0.395385	4.48882e-06
Arl8a	0.286613	1.68821e-10	Arid4a	-0.456655	5.2896e-07				Polr2a	-0.610654	0.0210133	Apol8	2.35327	0.0273298	Ap1g2	-0.545434	0.000336255		Aplp1	0.504556	1.56624e-07	Anks6	-0.964816	1.39777e-08							Ap2b1	0.153033	0.000144596	Ap3d1	-0.458067	4.45853e-30
Armc6	0.369234	0.0251383	Arl10	-0.345937	0.0131345				Pom121	-0.446487	0.0285662	Apol9a	1.69545	3.51938e-06	Ap1m2	-1.84204	0.0468592		Apmap	0.21362	0.0109466	Ankzf1	-0.602237	8.98786e-13							Ap2s1	0.339271	2.17755e-06	Ap4e1	-0.336291	0.00171211
Armc7	0.624886	8.65606e-13	Arl11	-1.48917	4.40978e-76				Pon3	-0.237825	0.00641992	Apol9b	1.29491	7.27241e-06	Ap1s2	-1.66669	2.57873e-101		Apobec3	0.478351	4.06657e-11	Anln	-1.14863	4.66306e-10							Ap3b1	0.126385	0.0152707	Ap4m1	-0.548352	1.79163e-10
Arpc1b	0.225368	0.00513981	Arl14ep	-0.380536	2.43776e-06				Pou2f2	-0.353787	0.0495508	Apoo	0.333273	0.00326766	Ap1s3	-0.369901	0.0449608		Apobr	0.330398	0.00349883	Ano6	-0.332778	1.90145e-16							Ap3m1	0.170829	0.0121656	Ap5m1	-0.617417	1.07232e-16
Arpc5	0.178745	0.00876535	Arl15	-0.435553	0.000143307				Ppp2r2a	-0.583076	0.00226089	Apool	0.686362	9.9963e-21	Ap2a1	-0.458883	7.88946e-07		Apod	1.4578	1.50883e-26	Antxr2	-2.06304	7.97582e-199							Ap3s1	0.622619	1.00644e-10	Ap5s1	-0.398756	0.000546253
Arpin	0.396336	0.000930136	Arl2	-0.360494	1.91236e-05				Prag1	-0.235718	0.0110018	App	0.15692	0.0139778	Ap3d1	-0.360856	1.59544e-16		Apol8	1.74929	0.048058	Anxa1	-0.446699	2.41034e-11							Apba1	0.846342	5.34242e-18	Ap5z1	-0.296766	2.77089e-06
Arrdc4	1.87902	2.22545e-140	Arl4c	-1.54168	2.00824e-94				Prdm10	-0.302039	0.0171557	Aprt	0.338111	1.97592e-05	Ap4e1	-0.276301	0.0195549		Apol9a	3.56373	1.12364e-22	Anxa3	-1.37966	1.91626e-118							Apba2	0.604758	0.000141841	Apbb1ip	-0.298272	0.0386201
Art2a-ps	1.51449	1.35208e-06	Arl4d	-0.517852	0.048779				Prdm2	-0.244555	0.0498429	Aptx	0.195185	0.035918	Ap5m1	-0.305633	0.000207351		Apol9b	3.7183	8.43147e-31	Anxa9	-0.67311	3.91452e-05							Apba3	0.577812	1.10721e-06	Apbb2	-0.567687	7.9378e-16
Art3	2.22241	3.27031e-11	Arl5a	-0.338118	5.97889e-08				Prim1	-0.354711	0.0184367	Aqp4	1.95578	0.000291528	Apbb1ip	-1.03614	4.48631e-13		Apoo	0.230573	0.0353661	Aox3	-1.92018	0.0305505							Apbb1	0.551961	0.000546296	Apeh	-0.415992	2.8444e-05
Arx	1.05743	0.0113449	Arl8b	-0.266256	0.000138425				Prpf8	-0.212025	6.68175e-05	Aqp9	0.723316	0.0304682	Apbb2	-0.925364	1.09698e-34		Apool	0.622413	2.06094e-20	Ap1b1	-0.781695	1.11632e-34							Api5	0.178948	0.00053969	Aph1b	-0.413689	0.00896325
Asap3	0.758435	0.00156175	Armc1	-0.191637	0.0223391				Prr11	-0.649762	0.0136225	Arap1	0.216271	1.11715e-06	Apc	-0.411346	1.11784e-05		Aprt	0.360279	6.5751e-07	Ap1g2	-0.495213	0.000420118							Apln	1.60318	9.66689e-06	Aph1c	-0.923866	1.39867e-22
Asb1	0.806336	1.59178e-18	Armc2	-0.502206	0.0312771				Prrc2a	-0.31311	0.027477	Arc	1.19277	5.5676e-11	Apeh	-0.466628	1.35468e-05		Aptx	0.245192	0.00322221	Ap1s2	-1.89596	4.48721e-145							Aplp1	0.475892	9.78705e-07	Aplp2	-1.09431	1.75451e-93
Asb2	0.728721	0.000229554	Armc5	-0.488857	2.05453e-07				Psmd11	-0.33867	4.31814e-05	Arcn1	0.354618	3.15267e-19	Aph1c	-1.15549	3.08311e-29		Aqp1	1.42547	0.00320268	Ap2a1	-0.410414	1.64973e-06							Apmap	0.229864	0.00631296	Apobec1	-1.68359	7.68722e-136
Asb6	0.687362	6.32294e-24	Armc9	-0.383559	0.0368488				Ptpn11	-0.133356	0.0377901	Arf1	0.284962	8.26574e-08	Aplp2	-0.802382	7.71294e-44		Aqp9	1.50364	5.36404e-07	Ap2a2	-0.147933	0.00523381							Apobec3	0.484266	3.01225e-11	Apoc1	-1.02861	1.55974e-18
Ascc3	0.211847	0.0379164	Arntl	-0.298619	0.00100646				Ptpn7	-0.246724	0.0211422	Arf4	0.151909	0.0364546	Apobec1	-1.66428	1.65566e-114		Arap1	0.270359	1.8931e-11	Ap3d1	-0.459813	1.35642e-30							Apod	1.6635	3.1484e-34	Apoc2	-0.863597	2.09509e-11
Ascl2	3.90839	3.38667e-34	Arpc5l	-0.421495	3.87764e-07				Ptprj	-0.131527	0.034859	Arf5	0.209482	0.00430118	Apoc1	-0.677857	8.74079e-07		Arc	1.92961	1.93553e-38	Ap4e1	-0.293644	0.00628343							Apol8	2.04165	0.0186087	Apoc4	-0.809633	9.06328e-07
Asf1a	0.24357	0.0113799	Arpp19	-0.208004	0.0135135				Pxk	-0.21052	0.0412961	Arfgap3	0.371274	1.05732e-07	Apoc4	-0.699848	9.63273e-05		Arcn1	0.298948	4.343e-16	Ap4m1	-0.532997	3.2917e-10							Apol9a	3.38668	2.26768e-20	Apoe	-1.19061	8.49937e-59
Asic2	1.35428	0.0264702	Arrb1	-0.551759	2.67382e-10				Qser1	-0.383126	0.0422406	Arfgef3	0.947987	3.33525e-12	Apoe	-0.775787	5.99284e-22		Arf1	0.262182	8.60536e-08	Ap5m1	-0.512871	3.64492e-12							Apol9b	3.40889	1.5633e-25	Apopt1	-0.36707	1.68389e-05
Asl	0.226845	0.0206504	Arrdc2	-0.581402	0.000801641				Rab11b	-0.178604	0.0439788	Arg1	4.49933	4.57644e-261	Apol6	-1.22711	0.00155072		Arf4	0.300241	1.72252e-06	Ap5s1	-0.432851	0.000134905							Apool	0.590073	6.46185e-18	Appl1	-0.223609	0.0205285
Asna1	0.239096	0.000172789	Arrdc3	-0.796609	8.42934e-21				Racgap1	-0.447466	0.00323412	Arg2	2.15345	2.10541e-44	Apold1	-0.856174	0.0124272		Arf5	0.160714	0.0194794	Ap5z1	-0.21518	0.000714154							Aprt	0.336999	3.84804e-06	Appl2	-0.782809	7.77379e-36
Ass1	3.22105	0	Arsb	-1.87816	1.65399e-122				Rapgef2	-0.197155	0.0498429	Arhgap1	0.260744	0.000285626	Apopt1	-0.296013	0.00127792		Arfgap3	0.229454	0.000505705	Apbb1ip	-0.314124	0.0286126							Aqp1	1.37184	0.00492852	Aqp3	-1.67114	0.00275828
Astl	6.95667	1.59107e-07	Arsg	-0.430031	0.0473448				Rapgef5	-0.252673	0.000693381	Arhgap26	1.14623	1.31319e-13	Appbp2	-0.15874	0.00524367		Arfgef3	1.44726	8.30672e-36	Apbb2	-0.366505	2.77199e-07							Aqp4	1.0467	0.0445024	Araf	-0.215463	6.48677e-05
Atf1	0.737673	2.82111e-14	Arsk	-0.664974	1.50142e-07				Rassf4	-0.244517	0.0226118	Arhgap27	0.623834	1.0892e-10	Appl2	-0.482401	1.8485e-12		Arfrp1	0.203866	0.0394786	Apeh	-0.579218	2.71013e-09							Aqp9	1.29409	2.79375e-05	Arap2	-0.932842	5.97108e-22
Atf3	0.522032	4.73906e-10	Asah1	-0.797848	4.34594e-26				Raver1	-0.295772	0.00343566	Arhgap28	0.957211	0.00109666	Arap2	-1.10803	7.34642e-26		Arg1	3.62919	1.36642e-204	Apex1	-0.27525	0.00318926							Arap1	0.207142	4.24753e-07	Arap3	-2.57333	0
Atf4	0.4886	2.51922e-11	Asah2	-1.05394	8.12875e-41				Rbl1	-0.229658	0.0186252	Arhgap35	0.230605	0.000546435	Arap3	-2.5268	0		Arg2	1.1128	6.90662e-17	Aph1c	-0.893345	1.80027e-21							Arc	2.17976	6.63909e-49	Arf2	-0.264533	4.4328e-05
Atf6b	0.159662	0.0139941	Asap1	-1.09995	4.62789e-25				Rbms2	-0.367654	0.0211162	Arhgap4	1.54541	1.14951e-45	Arel1	-0.240063	0.000477381		Arhgap10	0.181516	0.00374204	Aplp2	-1.07451	1.27255e-90							Arcn1	0.290759	4.07536e-15	Arf3	-0.573608	5.01492e-26
Atg12	0.328299	3.71832e-06	Asb10	-5.95496	7.17312e-08				Rbpj	-0.279517	0.0211368	Arhgdib	1.38536	1.27412e-75	Arf2	-0.306839	7.36442e-06		Arhgap22	0.599851	6.9806e-14	Apobec1	-1.84722	1.51776e-163							Arf1	0.261857	9.86953e-08	Arfgap1	-0.17124	0.00465835
Atg3	0.347318	3.49886e-06	Asb13	-0.596446	2.04776e-07				Rfc5	-0.459093	0.00248055	Arhgef10	0.744779	7.70768e-09	Arf3	-0.610401	1.18598e-25		Arhgap26	1.06046	7.49144e-14	Apoc1	-1.06173	4.05327e-20							Arf4	0.229824	0.000346422	Arfgef1	-0.244208	0.0206758
Atg4a	0.573552	2.08176e-12	Asb3	-0.338948	0.000106795				Rnf26	-0.26807	0.00144084	Arhgef17	1.21743	2.74742e-06	Arfgap1	-0.135538	0.0430469		Arhgap27	0.439533	1.21894e-06	Apoc2	-0.891016	2.84277e-12							Arfgap3	0.139986	0.0452867	Arfgef2	-0.171732	0.00644291
Atg4b	0.221192	0.0111699	Asb4	-0.755308	0.0243158				Rpa2	-0.319164	0.0417095	Arhgef25	0.729651	0.0034136	Arfgap2	-0.156163	0.0190059		Arhgap28	1.15145	2.69123e-06	Apoc4	-0.543741	0.000653419							Arfgef3	1.18132	3.42222e-23	Arglu1	-0.194006	0.0020516
Atg4d	0.652455	1.09475e-09	Asb7	-0.241089	0.0183859				Rprd2	-0.250155	0.0396705	Arhgef26	0.619676	0.00421538	Arfgef1	-0.444168	4.79799e-05		Arhgap35	0.331824	3.00176e-08	Apoe	-1.18869	1.15372e-58							Arfrp1	0.203105	0.0415365	Arhgap12	-0.273998	2.99072e-05
Atg5	0.452069	5.41578e-11	Ascc1	-0.529548	8.70015e-08				Rptor	-0.266363	0.00771061	Arhgef28	1.13804	0.00304993	Arfgef2	-0.373542	9.99785e-09		Arhgap4	1.03544	3.06522e-24	Apopt1	-0.328239	9.72676e-05							Arg1	3.9441	1.08115e-241	Arhgap15	-3.43889	9.91303e-86
Atg9a	0.350536	1.60942e-06	Ascc2	-0.179763	0.00196118				Rrbp1	-0.185587	0.0393964	Arhgef37	1.52597	7.95749e-05	Arhgap11a	-0.27634	0.0447739		Arhgap8	1.83516	0.00944684	Appl2	-0.63686	8.80658e-25							Arg2	1.32375	1.90248e-23	Arhgap17	-0.532014	6.62818e-09
Atic	0.187286	0.0114047	Asf1b	-1.56162	4.20425e-27				Rrm1	-0.249439	0.0320891	Arid3a	0.583004	1.87489e-13	Arhgap15	-3.10002	2.83998e-88		Arhgdia	0.280714	4.69974e-09	Araf	-0.274873	1.77975e-07							Arhgap22	0.41612	4.0622e-07	Arhgap18	-2.22337	1.23124e-271
Atoh8	0.480512	0.0253686	Ash2l	-0.277038	0.000111493				Rrm2	-0.549109	0.027477	Arid3b	0.454251	1.24341e-05	Arhgap17	-0.837158	8.82049e-18		Arhgdib	1.34618	3.24868e-83	Arap2	-1.03539	6.35253e-27							Arhgap26	1.11812	3.98303e-15	Arhgap19	-3.63751	0
Atp10a	1.28248	1.40352e-32	Asph	-1.50546	8.05334e-154				Rtn3	-0.224041	0.00738924	Arid5a	2.16785	6.1764e-65	Arhgap18	-2.14174	4.23037e-228		Arhgef10	0.81143	1.137e-14	Arap3	-2.5514	0							Arhgap27	0.515916	1.03696e-08	Arhgap21	-0.450726	0.000640787
Atp11a	0.41097	1.13621e-06	Aspm	-1.00411	1.01483e-05				Runx1	-0.247452	0.0110018	Arih2	0.213273	0.000409013	Arhgap19	-3.44344	0		Arhgef17	0.693854	0.00498502	Arf2	-0.272022	2.14517e-05							Arhgap28	0.730077	0.00624609	Arhgap24	-0.156119	0.0240413
Atp13a3	0.289385	0.00581958	Asxl2	-0.391667	5.75153e-07				Samd4b	-0.303871	0.0020698	Arl1	1.07021	1.33502e-55	Arhgap22	-0.282876	0.00220102		Arhgef28	0.820306	0.00843342	Arf3	-0.567995	9.18337e-26							Arhgap35	0.285424	2.69678e-06	Arhgap25	-0.679251	9.58102e-22
Atp13a4	2.48626	1.82923e-09	Asxl3	-0.748742	0.0476585				Samd8	-0.24892	0.00194636	Arl16	0.284711	0.0373918	Arhgap23	-0.457476	0.00290645		Arid3a	0.323152	1.21032e-05	Arfgap1	-0.191779	0.00121588							Arhgap4	1.26573	1.05556e-35	Arhgap31	-0.279333	4.47169e-11
Atp1b3	0.691451	2.06603e-32	Atad2	-1.20609	7.00791e-41				Samhd1	-0.304527	0.00111761	Arl2bp	0.186233	0.0176684	Arhgap25	-0.720993	5.38898e-21		Arid3b	0.94332	2.52264e-24	Arfgef2	-0.258441	2.17808e-05							Arhgap8	1.91401	0.00679073	Arhgap33	-0.953143	0.00375774
Atp1b4	1.56973	0.0181427	Atad2b	-0.248714	0.014588				Sc5d	-0.583701	2.09642e-11	Arl3	0.483422	7.66178e-06	Arhgap31	-0.398606	7.02347e-19		Arid5a	2.47226	4.6019e-101	Arglu1	-0.239958	9.11487e-05							Arhgdia	0.155886	0.00179874	Arhgap39	-0.569526	5.12879e-06
Atp2a2	0.288164	2.07908e-09	Atad5	-1.22749	7.8837e-21				Sdc3	-0.31468	0.00311117	Arl4a	0.305179	0.00711494	Arhgap33	-0.863249	0.00740061		Arih1	0.39858	1.85643e-07	Arhgap12	-0.465157	3.23741e-13							Arhgdib	1.26643	1.29747e-73	Arhgap45	-1.45725	2.97116e-144
Atp2b4	1.29827	0.00274656	Ate1	-0.246397	0.000127798				Sema4d	-0.280089	0.000569906	Arl5c	1.30383	5.32246e-44	Arhgap39	-0.688572	3.28865e-07		Arih2	0.29897	2.79525e-08	Arhgap15	-3.56162	2.01725e-94							Arhgef10	0.676858	3.10249e-10	Arhgap5	-0.212726	0.0124958
Atp5b	0.201086	0.00437285	Atf6	-0.50322	5.60411e-28				Senp5	-0.221672	0.0329009	Arl6	0.646736	8.1271e-08	Arhgap45	-1.17868	1.02546e-82		Arl1	0.977044	2.17323e-54	Arhgap17	-0.459719	5.59155e-07							Arhgef17	1.09595	4.47454e-06	Arhgap6	-0.459821	0.00177727
Atp5f1	0.195139	0.00490342	Atf7ip2	-1.37709	3.15047e-06				Sertad2	-0.267121	0.00685613	Arl6ip4	0.236578	0.041265	Arhgap5	-0.289485	0.00128756		Arl3	0.243168	0.0225458	Arhgap18	-2.43928	0							Arid3a	0.19992	0.00973697	Arhgap9	-0.303406	0.000112529
Atp5o	0.204178	0.0216165	Atg10	-0.387472	5.20514e-05				Sestd1	-0.23793	0.0122478	Arl6ip5	0.167049	0.00881094	Arhgap6	-0.919477	1.09015e-09		Arl4a	0.29269	0.00639129	Arhgap19	-3.85853	0							Arid3b	0.761564	7.95917e-16	Arhgef1	-0.62244	6.30453e-19
Atp6v0a2	0.391368	3.87798e-10	Atg13	-0.449045	0.000240569				Sfmbt1	-0.275485	0.00640393	Arl8a	0.234996	2.49217e-07	Arhgef1	-0.817971	4.93814e-28		Arl5b	0.257148	0.00283441	Arhgap21	-0.28752	0.0360711							Arid5a	2.27579	8.91466e-85	Arhgef10l	-1.19583	3.61161e-38
Atp6v0b	0.593328	9.68287e-14	Atg16l2	-0.332789	0.00284482				Sfxn3	-0.324516	0.0004088	Armc4	1.69652	0.0332337	Arhgef10l	-0.959259	2.34189e-22		Arl5c	1.21137	2.64297e-45	Arhgap25	-0.741258	7.61481e-26							Arih1	0.403334	1.45041e-07	Arhgef11	-0.608229	4.96974e-23
Atp6v0c	0.553303	4.69699e-13	Atg2b	-0.22246	0.000461324				Sh3pxd2a	-0.277192	0.00213003	Armc6	0.591076	0.000136191	Arhgef11	-0.587724	6.9378e-19		Arl6	0.449313	8.86186e-05	Arhgap31	-0.100274	0.0260826							Arih2	0.182785	0.00115735	Arhgef18	-0.253734	0.000781629
Atp6v0d1	0.356664	7.82914e-13	Atg9b	-1.12446	0.0303563				Sh3pxd2b	-0.176576	0.00685613	Armc7	0.644994	1.69692e-13	Arhgef2	-0.323397	3.57621e-08		Arl6ip5	0.245371	1.68383e-05	Arhgap33	-0.665929	0.0363013							Arl1	0.952643	1.93598e-51	Arhgef2	-0.37933	1.7602e-12
Atp6v0e	0.571997	4.03586e-11	Atl2	-0.328817	6.45331e-06				Slamf9	-0.459536	0.000235583	Armcx1	0.873041	0.000997928	Arhgef39	-1.12184	5.41542e-05		Arl8a	0.228806	4.13752e-08	Arhgap39	-0.49528	7.43933e-05							Arl3	0.386236	0.000173219	Arhgef3	-0.329207	7.8094e-06
Atp6v1d	0.334194	1.06932e-07	Atl3	-0.644979	1.43353e-16				Slc12a7	-0.235914	0.0439448	Armcx2	0.693147	4.21149e-07	Arhgef5	-0.594096	0.00856012		Armc6	0.480446	0.000753868	Arhgap45	-1.55364	6.77014e-165							Arl4a	0.397489	0.000161613	Arhgef39	-0.948067	0.000335905
Atp6v1e1	0.781854	1.68778e-28	Atm	-0.642859	3.09657e-05				Slc16a10	-0.216069	0.00121677	Arnt2	0.869986	1.20928e-05	Arhgef6	-0.857782	2.3047e-35		Armc7	0.971526	3.37858e-32	Arhgap9	-0.288339	0.000228475							Arl5c	1.02851	1.80653e-32	Arhgef4	-0.380869	0.00416446
Atp6v1h	0.663154	6.72014e-20	Atmin	-0.384472	1.335e-11				Slc25a43	-0.385793	0.043002	Arpc1b	0.339076	1.08124e-05	Arhgef7	-1.12489	2.10314e-55		Armcx4	0.482583	0.028909	Arhgef1	-0.551391	2.17687e-15							Arl6	0.601501	1.0469e-07	Arhgef6	-1.01552	3.98454e-56
Atp8b3	2.89473	0.000157034	Atox1	-0.488675	1.51535e-09				Slc35b4	-0.204251	0.0348153	Arpc5	0.183567	0.0061671	Arid1a	-0.681369	2.21615e-07		Arnt2	0.387571	0.0471882	Arhgef10l	-1.39177	2.09928e-51							Arl6ip5	0.30651	6.4147e-08	Arhgef7	-0.649845	7.018e-22
Atpaf2	0.234631	0.000794267	Atp11b	-0.376026	0.00297782				Slc35c1	-0.446391	0.000513023	Arpin	0.662233	6.62605e-09	Arid1b	-0.58326	1.61945e-22		Arpc1b	0.243846	0.00072697	Arhgef11	-0.588413	6.09112e-22							Arl8a	0.175516	4.1573e-05	Arid1b	-0.379389	1.75295e-11
Atrnl1	1.46237	1.26935e-101	Atp11c	-1.2215	6.66787e-33				Slc39a10	-0.249304	0.0188658	Arrdc4	1.95574	8.32376e-152	Arid2	-0.446552	6.06946e-08		Arpc2	0.123213	0.0474535	Arhgef12	-0.195643	0.018918							Armc6	0.352239	0.0179061	Arid2	-0.444172	5.72805e-09
Atxn7l3	0.257433	2.98476e-05	Atp13a2	-0.469218	1.21269e-08				Slc7a8	-0.48077	0.00443652	Art2a-ps	1.35489	2.13859e-05	Arid4a	-0.615432	8.76726e-12		Arpc5	0.237665	7.64156e-05	Arhgef2	-0.309874	9.10123e-09							Armc7	1.06328	4.82828e-38	Arid4a	-0.31812	0.000251518
AU019823	0.488632	1.12226e-08	Atp1a1	-0.28267	2.35549e-06				Slfn10-ps	-0.272905	0.0479185	Art3	2.05229	1.60278e-09	Arl10	-0.348159	0.0116728		Arpin	0.354672	0.00105642	Arhgef26	-0.534395	0.00924522							Armcx2	0.529041	4.03874e-05	Arl10	-0.491385	8.00018e-05
Aven	0.603629	2.43932e-06	Atp1a3	-1.15372	5.06574e-24				Smcr8	-0.195016	0.036165	Arx	1.10612	0.00701102	Arl11	-1.28504	2.79844e-57		Arrdc4	1.72755	1.29543e-143	Arhgef3	-0.324851	8.58567e-06							Armcx4	0.473559	0.0350882	Arl11	-1.58321	1.42452e-96
Avpr2	1.42348	8.06232e-05	Atp2b1	-0.802853	2.19609e-49				Socs5	-0.26289	0.0352484	As3mt	0.442908	0.0101559	Arl14ep	-0.186579	0.0276709		Art2a-ps	1.5536	1.38861e-07	Arhgef39	-1.41039	1.24102e-07							Armcx6	0.719658	0.00505699	Arl14ep	-0.353621	2.47114e-06
AW011738	1.02239	1.64822e-10	Atp5a1	-0.174975	0.0166045				Specc1	-0.164457	0.0187666	Asap3	1.05346	5.29042e-06	Arl15	-0.534616	3.46334e-06		Art2b	1.36349	0.000729752	Arhgef4	-0.673518	1.43691e-07							Armt1	0.165675	0.0280572	Arl14epl	-1.1276	0.0469575
Azi2	0.468726	1.52952e-15	Atp5c1	-0.19297	0.0212633				Spin1	-0.173732	0.016169	Asb1	0.900263	8.8502e-23	Arl2	-0.304331	0.000375325		Art3	2.07278	2.7156e-11	Arhgef6	-1.22241	6.50823e-81							Arnt2	0.584456	0.00182668	Arl15	-0.471044	1.55884e-05
B2m	0.403673	7.65622e-06	Atp5g2	-0.293016	0.0441389				Spop	-0.286361	0.0188658	Asb5	1.27098	0.0227066	Arl4c	-1.59478	6.536e-100		Arv1	0.607384	1.62331e-06	Arhgef7	-0.588223	2.5624e-18							Arpc1b	0.262388	0.000260938	Arl2	-0.353194	3.95721e-06
B3galnt2	0.210738	0.0259751	Atp5h	-0.213662	0.00906232				Spp1	-0.277962	0.0167463	Asb6	0.702922	9.3712e-25	Arl5a	-0.265108	2.80205e-05		Asb1	1.06838	2.84201e-36	Arid1b	-0.234527	3.87099e-05							Arpc2	0.128307	0.0377894	Arl4c	-1.53795	5.47826e-109
B3gat2	0.465603	0.00624805	Atp5s	-0.58831	0.00272161				Spred2	-0.510866	5.61826e-06	Ascl2	4.17255	5.07853e-39	Arl8b	-0.226113	0.00131662		Asb2	1.01681	2.68992e-08	Arid2	-0.276567	0.000369798							Arpc5	0.173963	0.00483774	Arl5a	-0.393242	6.40482e-12
B3gnt2	1.45378	1.2579e-30	Atp6v0a1	-1.54025	1.96956e-119				Sqle	-0.699024	9.22861e-18	Asic2	1.56507	0.00772568	Armc5	-0.481697	3.36425e-07		Asb5	1.2793	0.0190337	Arid4a	-0.372925	1.27032e-05							Arpin	0.367428	0.000764908	Arl8b	-0.155564	0.0193598
B3gnt9	0.818343	0.00017707	Atp6v0d2	-1.40428	2.52247e-38				Srebf2	-0.483617	1.56316e-12	Asl	0.294698	0.00175071	Armc9	-0.358566	0.0475119		Asb6	0.541423	5.91672e-18	Arl10	-0.481958	8.72886e-05							Arrdc4	1.63758	3.82245e-128	Armc10	-0.222074	0.0139114
B430306N03Rik	0.785287	1.87803e-25	Atp6v1a	-0.17041	0.0177515				Ssh1	-0.310868	0.0488278	Asna1	0.380738	6.1703e-10	Arnt	-0.30978	0.001058		Ascc3	0.635048	9.11548e-14	Arl11	-1.58874	1.29693e-99							Arsj	1.50359	0.0124537	Armc2	-1.0255	1.96887e-07
B4galnt2	1.71953	1.20084e-06	Atp6v1b2	-0.534687	3.29107e-30				St3gal5	-0.284725	0.0376603	Asns	0.348261	0.00339288	Arntl2	-0.725366	5.1676e-06		Ascl2	5.4134	8.96105e-80	Arl14ep	-0.415577	1.83263e-08							Art2a-ps	1.57456	1.26132e-07	Armc5	-0.432089	1.11361e-06
B4galt2	0.640964	0.0481572	Atp7a	-0.293531	4.48377e-07				Stap1	-0.400287	0.000169339	Ass1	3.3262	0	Arpc5l	-0.195334	0.0254892		Asf1a	0.370749	1.39929e-05	Arl15	-0.630167	3.53752e-09							Art2b	0.999142	0.0195484	Armc9	-0.495161	0.00234476
B4galt3	0.44946	0.000216294	Atp8a1	-1.01636	1.56444e-34				Stard4	-0.624211	3.6542e-06	Astl	6.48488	1.212e-06	Arrb1	-0.539633	6.84235e-10		Asl	0.327487	0.000118666	Arl2	-0.357052	1.91302e-06							Art3	2.51578	1.9394e-16	Armcx5	-0.279944	0.0138309
B4galt5	0.876021	9.41381e-24	Atp8b2	-0.410903	0.000900579				Stk35	-0.222239	0.0330405	Atad1	0.122453	0.0320832	Arrdc2	-0.587134	0.000675704		Asna1	0.481646	6.29801e-18	Arl4c	-1.36465	9.25578e-88							Arv1	0.538004	3.97147e-05	Arntl2	-0.460339	0.00257154
B9d1	0.842574	0.00527892	Atp8b4	-0.281587	0.000841993				Stxbp1	-0.402973	0.000441643	Atcay	0.375129	0.0191546	Arrdc3	-0.551532	1.57411e-10		Asns	0.643719	1.10556e-09	Arl5a	-0.369786	8.46528e-11							Arx	0.863592	0.0189514	Arpp19	-0.177992	0.0217361
B9d2	0.633239	0.000500394	Atpaf1	-0.79614	3.82437e-17				Supt6	-0.125524	0.0294814	Atf1	0.687207	1.90444e-12	Arsb	-1.9564	3.71141e-127		Ass1	3.16807	0	Armc10	-0.201138	0.0258477							Asap3	0.644273	0.00323141	Arrb1	-0.631213	4.27067e-15
Bad	0.322615	0.000601563	Atpif1	-0.921165	6.43685e-35				Susd6	-0.157141	0.00845154	Atf3	0.470556	2.33531e-08	Arsk	-0.658763	2.07154e-07		Astl	5.10832	6.16464e-06	Armc2	-1.08372	2.99454e-08							Asb1	0.893277	7.95961e-25	Arrb2	-0.274858	8.86972e-06
Bahd1	0.19308	0.0135187	Atr	-0.399909	4.94387e-09				Synj2	-0.216086	0.0120241	Atf4	0.628814	3.8663e-18	Art4	-2.53943	0.000618329		Atcay	0.332547	0.0468568	Armc3	-1.09087	0.0250227							Asb2	0.606358	0.00195065	Arrdc1	-0.190926	0.0124326
Baiap2	0.651162	6.5257e-11	Atraid	-0.803357	1.72943e-18				Tagln2	-0.305658	0.0023115	Atg101	0.189842	0.0340072	Asah1	-0.637984	5.01527e-17		Atf1	1.23289	2.03246e-44	Armc5	-0.392929	8.33244e-06							Asb5	1.568	0.00323262	Arrdc2	-0.736128	2.45806e-06
Baiap2l1	1.01597	2.3259e-07	Atrx	-0.375973	2.84541e-06				Tapbp	-0.234195	0.016169	Atg12	0.439025	2.89424e-10	Asah2	-1.19778	1.29754e-50		Atf3	0.735206	3.52051e-22	Armc9	-0.346534	0.0370804							Asb6	0.535746	2.84503e-17	Arrdc3	-1.00655	1.88732e-38
Bak1	0.33494	8.30391e-06	Atxn1	-0.917345	9.70934e-16				Tbc1d15	-0.459463	0.0302315	Atg3	0.419012	1.47873e-08	Asap1	-1.4268	5.41161e-41		Atf4	0.782084	3.89401e-32	Armcx5	-0.435806	6.45683e-05							Ascc3	0.573431	2.27979e-11	Arsa	-0.288926	8.08418e-05
Bambi-ps1	3.06848	2.1797e-68	Atxn10	-0.481025	2.05053e-22				Tcof1	-0.217328	0.010769	Atg4a	0.70444	3.08711e-18	Asb10	-5.82584	1.32978e-07		Atf6b	0.257006	7.1157e-06	Arrb1	-0.695771	3.27182e-18							Ascl2	5.34083	2.84419e-77	Arsb	-1.83227	5.37862e-126
Banp	0.238169	0.0286982	Atxn1l	-0.389611	9.63264e-05				Tes	-0.234744	0.00363788	Atg4b	0.183212	0.0361282	Asb13	-0.774515	3.11695e-11		Atg12	0.544508	6.18491e-18	Arrb2	-0.33453	4.19105e-08							Asf1a	0.3367	0.000115779	Arsg	-1.16433	1.90171e-10
Basp1	0.259817	0.00046332	Atxn3	-0.488935	4.491e-10				Tgoln1	-0.184238	0.00717239	Atg4d	0.652812	1.19439e-09	Asb18	-0.773586	0.0100539		Atg3	0.566473	4.01219e-17	Arrdc1	-0.180795	0.0172162							Asl	0.242825	0.00574225	Arsk	-0.8145	2.2156e-12
Batf	3.95811	2.78948e-297	Atxn7l3b	-0.359287	7.06528e-12				Thbs1	-0.417024	0.0158503	Atg5	0.558669	2.80932e-16	Asb3	-0.318784	0.000304539		Atg4a	0.486591	9.29554e-11	Arrdc2	-0.74029	1.71613e-06							Asna1	0.424047	5.77814e-14	As3mt	-0.569565	0.000162772
Batf2	1.53441	5.51312e-25	AU041133	-0.315551	0.0421565				Tiprl	-0.254971	0.0375083	Atg9a	0.323264	1.13155e-05	Asb7	-0.332835	0.000743699		Atg4b	0.317376	3.44496e-05	Arrdc3	-1.20116	2.14941e-54							Asns	0.806665	1.47902e-14	Asah1	-0.956934	4.68724e-43
Bax	0.476313	8.70131e-10	Auh	-0.195308	0.0142964				Tln1	-0.145738	0.0104076	Atic	0.529592	6.08922e-15	Ascc1	-0.377184	0.000180011		Atg4d	0.708816	3.31502e-13	Arsa	-0.25415	0.000489866							Ass1	3.16242	0	Asah2	-1.13519	1.41797e-48
Baz1a	0.7646	9.36627e-13	Aunip	-2.59053	5.29987e-09				Tlr7	-0.221401	0.0139537	Atoh8	0.82504	3.65853e-05	Ascc2	-0.267477	2.20495e-06		Atg5	0.174114	0.00947818	Arsb	-2.00322	2.82231e-151							Astl	4.91068	1.65081e-05	Asap1	-1.50113	1.98815e-52
Bbc3	0.623053	3.60079e-05	Aup1	-0.233385	0.00106651				Tlr9	-0.603934	0.0109208	Atp10a	1.01436	6.42848e-20	Asf1b	-1.47631	4.06672e-24		Atg9a	0.264075	0.000108099	Arsg	-1.12935	2.60092e-10							Atcay	0.544684	0.000629604	Asb10	-6.30682	1.73562e-09
Bbip1	0.440825	8.16029e-11	Aurka	-0.690158	4.84015e-06				Tm9sf4	-0.184814	0.000809956	Atp11a	0.270607	0.00185813	Ash1l	-0.295743	0.00051781		Atic	0.212044	0.00134691	Arsi	-1.36689	0.00397445							Atf1	1.13958	1.21806e-37	Asb13	-0.48704	2.4917e-05
Bbs4	0.309514	0.00289483	Aurkb	-1.71835	1.34688e-14				Tmed10	-0.17303	0.0309035	Atp13a3	0.298147	0.00389907	Asph	-1.60662	1.29389e-173		Atoh8	0.44838	0.0234955	Arsk	-1.12571	1.47526e-22							Atf3	0.652966	1.14593e-17	Asb18	-0.798858	0.00745866
BC017643	0.236026	0.000583064	Avpi1	-0.511313	0.0019919				Tmem170b	-0.190734	0.0320891	Atp13a4	2.6728	7.83593e-11	Asxl2	-0.554446	6.58125e-13		Atp10a	1.81167	3.57077e-67	Arvcf	-0.761228	1.81332e-05							Atf4	0.83155	4.30245e-36	Asb3	-0.366152	9.96762e-06
BC022687	0.327646	0.0461941	AW146154	-0.38166	0.00110438				Tmem245	-0.261009	0.013226	Atp1a2	1.10852	0.0136135	Asxl3	-0.87221	0.0188732		Atp11a	0.552797	4.35065e-13	As3mt	-0.506587	0.000603232							Atg12	0.529807	6.62081e-17	Asb4	-1.45507	6.93862e-07
BC023105	2.64095	3.63711e-06	AW554918	-0.296227	0.0349361				Tmem26	-0.354875	0.017477	Atp1b3	0.812884	1.96176e-44	Atad2	-1.22011	2.25524e-41		Atp13a3	0.44233	1.47473e-06	Asah1	-0.998784	6.19059e-47							Atg3	0.497243	3.39274e-13	Ascc1	-0.599675	7.66406e-11
BC025920	1.58651	2.40114e-07	Axl	-0.921914	5.09384e-22				Tmppe	-0.240997	0.0199137	Atp2a2	0.306719	1.57484e-10	Atad2b	-0.582938	9.24604e-10		Atp13a4	3.45492	2.0122e-21	Asah2	-1.07932	6.22725e-46							Atg4a	0.423859	3.27958e-08	Ascc2	-0.118274	0.0362161
BC031181	0.30801	3.30312e-05	Azin1	-0.165543	0.0201746				Tnfrsf11a	-0.254945	0.00183744	Atp2b4	0.937143	0.0334657	Atad5	-1.24931	3.9202e-21		Atp1b3	0.571049	3.69243e-26	Asap1	-1.3012	3.24416e-40							Atg4b	0.307077	7.11796e-05	Asf1b	-1.66526	3.54944e-33
BC067074	1.83701	0.0166816	B130006D01Rik	-0.561829	0.0119541				Tnfrsf1b	-0.158503	0.0396705	Atp5b	0.372704	2.38137e-08	Ate1	-0.204756	0.00165009		Atp1b4	2.03299	0.00124114	Asb10	-5.91371	2.43321e-11							Atg4d	0.582693	4.5517e-09	Ash2l	-0.243692	0.000259584
BC100530	5.91002	9.47092e-08	B230118H07Rik	-0.395903	0.0161669				Tnfrsf23	-0.467618	0.00415728	Atp5e	0.260567	0.00482593	Atf6	-0.486259	5.45035e-26		Atp2a2	0.239718	8.1791e-08	Asb13	-0.531796	2.38687e-06							Atg5	0.172987	0.0104246	Asph	-1.07691	1.44349e-90
BC147527	0.503342	0.0473345	B230219D22Rik	-0.785786	1.03147e-23				Tns3	-0.236941	0.0317422	Atp5f1	0.405379	4.90736e-10	Atf7	-0.49133	0.000992999		Atp5b	0.274078	1.06448e-05	Asb3	-0.518246	1.52769e-10							Atg9a	0.174302	0.0148741	Aspm	-1.07815	3.71399e-07
Bcap31	0.27432	0.000118423	B3galnt1	-1.30944	3.21451e-58				Top2a	-0.433037	0.0062699	Atp5g1	0.206167	0.0177435	Atf7ip	-0.298246	0.0367042		Atp5d	0.237366	0.00029863	Asb4	-0.948156	0.000394253							Atic	0.34309	9.39188e-08	Asrgl1	-0.629216	0.003983
Bcar1	0.615822	7.71864e-08	B3gnt3	-0.514543	1.27592e-09				Tor1aip1	-0.196561	0.0343795	Atp5g3	0.247563	0.00124964	Atf7ip2	-1.50254	8.35139e-07		Atp5f1	0.198164	0.00153666	Ascc1	-0.744889	2.4585e-16							Atoh8	0.575861	0.00300476	Asxl2	-0.377118	2.04432e-07
Bcat2	0.518196	4.61696e-13	B3gnt7	-1.86409	1.01701e-33				Tpp1	-0.286435	0.000682845	Atp5k	0.284744	0.000699937	Atg10	-0.361453	0.000185488		Atp5o	0.22255	0.00498116	Asf1b	-1.7568	1.0954e-37							Atp10a	1.66566	5.76105e-55	Atad2	-1.19165	4.64833e-45
Bcdin3d	0.246545	0.0323039	B3gnt8	-0.721286	9.05059e-08				Tram2	-0.778045	0.000529523	Atp5l	0.197959	0.0198544	Atg13	-0.551114	4.87992e-06		Atp6v0a2	0.60201	6.65665e-26	Ash2l	-0.314046	1.44171e-06							Atp11a	0.579435	3.34563e-14	Atad2b	-0.238171	0.0113498
Bcl10	0.315846	1.23178e-06	B4galnt1	-0.36908	2.41525e-05				Trib1	-0.286045	4.35407e-06	Atp5o	0.41026	6.87796e-07	Atg16l1	-0.242426	0.00660672		Atp6v0b	0.611782	5.36293e-17	Asph	-1.10347	9.81497e-96							Atp13a3	0.277519	0.00363409	Atad5	-1.02537	1.28419e-15
Bcl2a1a	3.74712	1.11765e-250	B4galt4	-0.961009	3.358e-10				Trim25	-0.213709	0.0360917	Atp6v0a2	0.44327	1.04398e-12	Atg16l2	-0.415508	0.000150288		Atp6v0c	0.791836	4.91813e-30	Aspm	-1.14798	4.22133e-08							Atp13a4	3.13901	1.54826e-17	Ate1	-0.463273	1.2724e-15
Bcl2a1d	1.65419	8.9913e-81	B4galt6	-1.53608	3.92532e-44				Trim59	-0.569248	0.0150334	Atp6v0b	0.635418	1.27884e-15	Atg2a	-0.257458	0.00653764		Atp6v0d1	0.299929	6.33141e-11	Asrgl1	-1.09366	2.19351e-07							Atp1b3	0.521183	7.39241e-22	Atf6	-0.289703	4.59512e-11
Bcl2l13	0.493197	0.000289414	B4galt7	-0.401697	9.42734e-08				Trip12	-0.221309	0.0330405	Atp6v0c	0.606447	1.68991e-15	Atg2b	-0.185234	0.00390753		Atp6v0e	0.634301	1.02649e-15	Asxl2	-0.255163	0.000556729							Atp2a2	0.230282	3.07584e-07	Atf7ip2	-1.11998	6.49562e-05
Bcl2l2	0.293643	9.13164e-05	B4gat1	-0.739357	6.09269e-18				Trp53inp2	-0.210709	0.0287886	Atp6v0d1	0.400194	7.05905e-16	Atg4c	-0.192166	0.0395268		Atp6v1c1	0.302381	1.38534e-05	Atad2	-1.27426	6.15128e-52							Atp5b	0.320554	2.1328e-07	Atg10	-0.631562	8.50318e-13
Bcl3	2.05432	4.2842e-86	B630019K06Rik	-1.11662	0.000163019				Tubb6	-0.223494	0.0267906	Atp6v0e	0.739191	6.04554e-18	Atl2	-0.295076	6.20031e-05		Atp6v1d	0.465792	1.9086e-16	Atad5	-0.630297	4.72997e-07							Atp5d	0.23444	0.000386973	Atg13	-0.280957	0.0165201
Bcl6b	1.29666	0.0110524	Babam2	-0.153145	0.0238544				Txnip	-0.346104	5.34561e-05	Atp6v0e2	0.845964	4.14636e-08	Atl3	-0.812652	1.53577e-25		Atp6v1e1	0.739735	6.24016e-30	Ate1	-0.45762	1.60334e-15							Atp5f1	0.24286	8.4158e-05	Atg16l1	-0.230828	0.00512506
Bcl7b	0.563529	1.03707e-14	Bace1	-0.622674	4.85882e-17				Ube4b	-0.272557	0.0228393	Atp6v1c1	0.184866	0.019503	Atm	-0.514341	0.000982889		Atp6v1h	0.99272	7.41261e-51	Atf6	-0.394138	9.3076e-20							Atp5o	0.289613	0.00019715	Atg16l2	-0.617711	4.52866e-10
Bclaf1	0.164949	0.00339232	Bag2	-0.837141	1.35451e-07				Ucp2	-0.35402	0.000144719	Atp6v1d	0.407352	5.75964e-11	Atmin	-0.200185	0.000673609		Atp8b3	2.27014	0.00096331	Atf7ip2	-0.751208	0.00474279							Atp6v0a2	0.505573	2.85209e-18	Atg4c	-0.338915	4.29374e-05
Bdkrb1	1.26737	0.0234762	Bag3	-0.243546	0.0126096				Uhrf1	-0.421732	0.00611904	Atp6v1e1	0.901494	1.43758e-37	Atn1	-1.10337	0.000886616		Atp8b4	0.46432	1.38356e-09	Atg10	-0.43913	3.44131e-07							Atp6v0b	0.432931	5.38117e-09	Atg9b	-0.975463	0.0331657
Bdkrb2	1.58138	7.15823e-12	Bag4	-0.272359	0.0213391				Uso1	-0.420594	0.0120241	Atp6v1h	0.764387	4.17477e-26	Atox1	-0.209232	0.0143646		Atp9a	0.473946	4.12319e-05	Atg14	-0.207881	0.0342704							Atp6v0c	0.67131	8.14123e-22	Atl1	-0.326622	0.031782
Bdp1	0.267215	0.0142175	Bag5	-0.210849	0.011769				Usp16	-0.30715	0.0153659	Atp8b3	2.13358	0.00751835	Atp11b	-0.75962	2.98873e-10		Atpaf2	0.49129	1.09122e-15	Atg16l1	-0.250558	0.00208275							Atp6v0d1	0.244652	1.54115e-07	Atl2	-0.236274	0.000739859
Bend6	1.26692	4.6889e-12	Bag6	-0.314753	1.8544e-05				Usp24	-0.194421	0.0393964	Atp9a	0.337348	0.0116969	Atp11c	-1.31372	2.04013e-37		Atrnl1	1.10716	1.28787e-66	Atg16l2	-0.739346	4.00208e-14							Atp6v0e	0.498127	4.81516e-10	Atl3	-0.522649	1.13558e-12
Best1	1.06325	1.08201e-25	Bahcc1	-1.52814	2.11329e-10				Usp32	-0.416165	0.0033351	Atpaf2	0.440502	3.19426e-11	Atp13a2	-0.567072	3.64267e-12		Atxn7l1	0.254076	0.001311	Atg4c	-0.275239	0.000835595							Atp6v0e2	0.500152	0.000667562	Atm	-0.376624	0.0106746
Bet1l	0.277954	0.00836762	Bambi	-1.03623	4.19448e-22				Usp9x	-0.176051	0.0104076	Atrnl1	1.47108	1.30717e-101	Atp1a3	-1.44459	2.10206e-36		Atxn7l3	0.184971	0.00148005	Atl1	-0.454427	0.00195143							Atp6v1c1	0.258372	0.000248375	Atox1	-0.50916	6.16984e-12
Bhlhe40	0.45222	6.16851e-07	Bank1	-1.74319	4.07483e-13				Vcl	-0.370115	0.00172482	Atxn7l3	0.234186	0.00016291	Atp2b1	-0.679355	1.3324e-35		AU019823	0.579935	1.80835e-13	Atl2	-0.226499	0.00102636							Atp6v1d	0.446045	5.11749e-15	Atp11b	-0.506608	9.09617e-06
Bhlhe41	0.342263	2.72393e-05	Bard1	-1.75537	8.81708e-17				Wapl	-0.27064	0.00148603	AU019823	0.30891	0.00051781	Atp5s	-0.478595	0.0154139		AU021092	1.0783	0.0445647	Atl3	-0.527492	5.4187e-13							Atp6v1e1	0.66386	3.2336e-24	Atp11c	-1.37629	9.4214e-46
Bicd2	0.279693	7.20131e-11	Bbs10	-0.745576	1.1694e-10				Wasf2	-0.281995	0.00251572	Aurkaip1	0.304391	0.000901714	Atp6v0a1	-1.56588	7.16564e-123		Aven	0.908515	3.68628e-15	Atm	-0.393498	0.00726847							Atp6v1h	0.894253	2.97214e-41	Atp13a2	-0.913916	6.86757e-35
Bid	0.292753	4.34777e-06	BC003965	-0.255502	0.00797544				Xpo7	-0.249951	0.00795086	Aven	0.793095	2.64532e-10	Atp6v0d2	-1.41911	1.30005e-38		Avpr2	1.13951	0.00117632	Atmin	-0.238309	1.48208e-05							Atp8b3	1.83908	0.0104296	Atp1a3	-0.942758	4.31948e-18
Birc2	0.18396	0.0486864	BC005537	-1.3554	8.45022e-64				Xylt2	-0.229412	0.0350435	Avpr2	1.40872	0.00010242	Atp6v1b2	-0.541426	7.14373e-31		AW011738	2.04242	3.42141e-39	Atox1	-0.599075	3.37219e-16							Atp8b4	0.256817	0.00155296	Atp2a3	-0.774839	0.00799979
Birc3	2.6578	1.85068e-202	BC005561	-0.343304	4.76506e-05				Ywhab	-0.300595	0.00402693	AW011738	0.910944	2.38566e-08	Atp7a	-0.363595	2.72368e-10		Azi2	0.506677	1.32345e-20	Atp11b	-0.384331	0.000870585							Atp9a	0.333909	0.00572311	Atp2b1	-0.615936	5.11936e-34
Blcap	0.402956	2.34386e-11	BC005624	-0.350601	9.24289e-06				Ywhag	-0.250743	0.0120241	Azi2	0.450853	2.19219e-14	Atp8a1	-1.02959	2.95152e-35		Azin1	0.172109	0.0070727	Atp11c	-1.23927	2.58576e-38							Atpaf2	0.54627	9.63735e-19	Atp2c1	-0.423559	2.71734e-06
Bloc1s2	0.59882	6.78331e-09	BC017158	-0.708424	1.18641e-20				Zbed6	-0.366387	0.0197629	B2m	0.436362	1.07274e-06	Atp8b2	-0.456504	0.000189904		B230307C23Rik	0.445874	0.00817569	Atp13a2	-0.889975	2.7508e-33							Atrnl1	0.928212	1.30443e-44	Atp5g2	-0.45818	0.000237388
Bloc1s5	0.352618	0.0303526	BC021767	-2.97651	6.51721e-40				Zbp1	-0.38009	0.0347748	B3galnt2	0.193264	0.0396446	Atp8b4	-0.229003	0.00726803		B2m	0.519134	1.69893e-10	Atp1a1	-0.246394	7.95385e-06							Atxn7l3	0.21017	0.000296758	Atp5j	-0.142058	0.0422016
Blvrb	1.63272	3.76011e-103	BC030867	-1.45068	4.98559e-05				Zbtb33	-0.361672	0.016696	B3gat2	0.353458	0.043451	Atpaf1	-0.812541	1.88146e-17		B3galnt2	0.251799	0.00268602	Atp1a3	-0.808052	7.63566e-14							AU019823	0.507591	2.44878e-10	Atp6ap1	-0.283056	1.61275e-05
Blzf1	0.3328	0.00113124	BC037034	-0.298026	0.00126784				Zc3h12d	-0.250547	0.0413549	B3gnt2	1.33415	7.39938e-26	Atpif1	-0.63558	3.06831e-17		B3gnt2	1.73098	7.19604e-50	Atp1b1	-0.548077	0.000339807							AU022252	0.431551	0.0137289	Atp6ap2	-0.154857	0.037355
Bmi1	0.559761	9.98184e-14	BC049352	-1.62018	9.09655e-07				Zdhhc9	-0.268084	0.0167463	B3gnt5	0.976419	0.00626084	Atr	-0.589424	4.62397e-18		B3gnt9	0.706722	0.000196152	Atp2b1	-0.631291	6.76576e-36							Aven	0.771642	6.29802e-11	Atp6v0a1	-1.45616	2.99426e-122
Bmp1	1.11635	1.09208e-11	BC055324	-0.853618	0.00195876				Zfp451	-0.329784	0.0396705	B3gnt9	0.945378	1.08583e-05	Atraid	-0.518009	2.40362e-08		B430306N03Rik	0.931365	1.91061e-40	Atp2c1	-0.385824	2.01801e-05							Avpr2	1.398	4.96653e-05	Atp6v0d2	-0.568611	3.88218e-08
Bms1	0.211826	0.0479707	BC106179	-0.856137	0.000155193				Zfp703	-0.375447	0.00804735	B430306N03Rik	0.775323	1.0409e-24	Atrx	-0.408564	3.05536e-07		B4galnt2	1.87818	1.82363e-10	Atp5a1	-0.147623	0.0270448							AW011738	1.80098	2.12992e-29	Atp6v1b2	-0.255185	9.10458e-09
Bnip1	0.33902	0.000117766	Bcap29	-0.222974	0.0442802				Zhx3	-0.361552	0.00825714	B4galnt2	1.8965	6.20474e-08	Atxn1	-0.954677	6.59103e-17		B4galt2	0.698969	0.0137245	Atp5c1	-0.204804	0.00619021							Axin2	0.909613	0.0326898	Atp6v1g1	-0.195839	0.00553039
Bnip2	0.227554	0.000419507	Bcar3	-2.15742	1.60917e-97				Zmat3	-0.292857	0.0498429	B4galt2	0.813558	0.00840381	Atxn10	-0.320585	1.57842e-10		B4galt3	0.39796	0.000360444	Atp5g2	-0.620781	3.60659e-07							Azi2	0.510996	9.68559e-21	Atp7a	-0.307631	9.94564e-09
Bnip3	1.08699	5.24585e-38	Bcas2	-0.217309	0.00276147				Zranb3	-0.229829	0.0424489	B4galt3	0.33677	0.00680204	Atxn1l	-0.348299	0.000520254		B4galt5	1.17831	5.975e-49	Atp5h	-0.291152	5.37057e-05							Azin1	0.205055	0.00114522	Atp8a1	-0.883267	8.76504e-30
Boc	1.06194	3.32188e-05	Bcas3	-0.540228	8.77384e-08				Zwilch	-0.489076	0.0121811	B4galt5	0.644064	3.08129e-13	Atxn2	-0.450945	0.00304173		B9d2	1.04225	1.08989e-10	Atp5j	-0.141975	0.0410339							B230307C23Rik	0.656195	5.92524e-05	Atp8b2	-0.349136	0.00269552
Bola2	0.53036	2.64696e-08	Bccip	-0.299305	0.0111319				Zxda	-1.55982	0.0205788	B9d1	1.26609	1.01897e-05	Atxn2l	-0.511833	1.91026e-05		Babam1	0.19027	0.0356341	Atp5j2	-0.153548	0.048272							B2m	0.430352	1.61002e-07	Atp9b	-0.238428	0.00124516
Bop1	0.190863	0.00139932	Bckdha	-0.701611	1.70647e-13							B9d2	0.504785	0.00684411	Atxn3	-0.499554	1.92448e-10		Bace2	0.406657	0.0285211	Atp5s	-0.399934	0.0319079							B3galnt2	0.192671	0.027261	Atpaf1	-0.952687	4.64763e-25
Borcs5	0.337404	0.0145874	Bckdk	-0.573744	4.17693e-12							Bace2	0.972186	7.29858e-05	Atxn7l3b	-0.25554	1.66778e-06		Bad	0.269687	0.0018167	Atp6ap1	-0.288356	1.03607e-05							B3gnt2	1.74628	1.42267e-50	Atpif1	-0.963342	1.74552e-43
Bpnt1	0.262493	0.000497045	Bcl2	-1.04391	8.25028e-29							Bad	0.395626	1.76429e-05	AU041133	-0.324043	0.0338811		Bag1	0.305113	6.57865e-07	Atp6v0a1	-1.3384	1.53471e-104							B3gnt5	0.887279	0.00854084	Atr	-0.448356	3.07039e-12
Braf	0.214605	0.0430877	Bcl2l11	-1.21089	3.48155e-59							Bag1	0.278767	3.25596e-05	Auh	-0.320961	3.20741e-05		Bahd1	0.269959	8.46027e-05	Atp6v0d2	-0.424942	4.14081e-05							B3gnt9	0.648386	0.000885646	Atraid	-0.856553	7.15537e-24
Brd2	0.972862	2.36513e-85	Bcl6	-0.447218	1.4624e-13							Baiap2	0.550139	5.14224e-08	Aunip	-2.46955	2.81687e-08		Baiap2	1.03557	3.72447e-31	Atp6v1b2	-0.223878	4.97683e-07							B430306N03Rik	0.911337	2.2918e-38	Atrip	-0.217911	0.0388274
Brpf1	0.308422	0.014678	Bcl7a	-0.715173	3.81606e-14							Bak1	0.363313	1.1098e-06	Aup1	-0.286284	4.10815e-05		Baiap2l1	0.845607	3.46995e-06	Atp7a	-0.24503	5.54829e-06							B4galnt2	1.54019	5.49128e-07	Atrn	-0.130401	0.00931249
Bsg	0.536741	9.98522e-14	Bcl9l	-0.604406	0.00329523							Bambi-ps1	3.15514	4.13333e-72	Aurka	-0.723542	2.18534e-06		Bak1	0.633734	3.39231e-21	Atp8a1	-0.814081	9.40675e-26							B4galt2	0.741251	0.0089627	Atrx	-0.403209	4.34513e-08
Bst1	3.519	0	Bcs1l	-0.539596	0.000242386							Banp	0.24581	0.0211476	Aurkb	-1.38679	3.23156e-10		Bambi-ps1	3.70587	1.71793e-81	Atp8b2	-0.323825	0.0052962							B4galt5	1.22419	1.25939e-52	Atxn1	-1.03195	1.36844e-22
Bst2	0.355416	4.22457e-05	Becn1	-0.215026	0.0129095							Basp1	0.216656	0.00378244	Avl9	-0.203426	0.000291827		Banf1	0.175123	0.0404634	Atp9b	-0.194745	0.00924574							B9d1	0.720769	0.00692396	Atxn10	-0.391162	4.44699e-17
Btbd19	0.61928	4.36119e-06	Bend4	-1.22089	1.93887e-46							Batf	3.96509	1.19114e-297	AW146154	-0.465119	6.56429e-05		Basp1	0.548848	3.00675e-17	Atpaf1	-0.65726	1.52328e-13							B9d2	0.722259	2.12185e-05	Atxn1l	-0.335806	0.000301919
Btd	0.296354	0.0283993	Bex3	-0.700279	1.7606e-11							Batf2	0.875782	3.34616e-08	AW549877	-0.491941	3.91106e-07		Batf	3.76663	0	Atpif1	-1.03075	4.25538e-50							Bace2	0.42374	0.0230494	Atxn2l	-0.274637	0.0176593
Btg1	0.823964	6.28814e-28	Bicra	-0.587173	0.000225541							Bax	0.56026	3.56054e-13	Awat2	-0.609642	0.00805749		Batf2	1.8158	9.89865e-35	Atr	-0.420638	3.89397e-11							Bad	0.220083	0.0135788	Atxn3	-0.526111	4.22502e-13
Btg2	0.901503	2.50423e-35	Bicral	-0.348295	0.00116247							Baz1a	0.669641	5.28977e-10	Axdnd1	-0.769508	0.00042955		Bax	0.56885	9.70406e-16	Atraid	-0.961217	4.33659e-30							Bag1	0.384064	2.79829e-10	Atxn7l3b	-0.325014	3.86487e-11
Btnl10	1.18442	0.000212265	Bin1	-0.669091	1.00641e-20							Bbc3	0.543106	0.000382703	Axl	-1.03689	1.85004e-27		Baz1a	0.703918	9.49939e-13	Atrn	-0.162477	0.000873821							Bahd1	0.244661	0.00044892	AU018091	-1.12282	0.0148351
Btrc	0.224771	0.00565236	Bin3	-0.159541	0.0458101							Bbip1	0.519087	1.42282e-14	B130006D01Rik	-1.15144	2.10488e-07		Bbc3	0.729694	4.13901e-08	Atrx	-0.452296	5.74471e-10							Baiap2	0.898738	2.11748e-23	AU041133	-0.353711	0.0136117
Bud13	0.432271	0.00022566	Birc5	-1.53053	1.15856e-14							Bbs4	0.297473	0.0041825	B230219D22Rik	-0.830715	3.29516e-26		Bbip1	0.288291	7.36815e-06	Atxn1	-0.936046	6.13453e-19							Baiap2l1	0.555649	0.00378278	Auh	-0.288024	4.21663e-05
Bud31	0.360477	2.43149e-05	Bivm	-0.497954	1.21132e-06							BC017643	0.183105	0.00879226	B3galnt1	-1.24177	3.41751e-52		Bbs4	0.465649	5.4989e-07	Atxn10	-0.453558	5.39759e-23							Baiap3	1.43149	0.0180777	Aunip	-2.83753	2.36027e-08
BX890553.4	0.936591	0.0421941	Blmh	-0.221909	0.00959858							BC022687	0.35564	0.0260377	B3galt2	-0.45391	0.0248996		BC023105	3.77493	1.21956e-07	Atxn1l	-0.218294	0.0228533							Bak1	0.469274	5.70211e-12	Aup1	-0.268729	3.15758e-05
Bysl	0.379676	1.49277e-05	Bloc1s1	-0.420039	3.57898e-06							BC023105	1.92991	0.00131343	B3galt5	-0.803665	0.00743493		BC025920	2.84416	3.69796e-24	Atxn3	-0.502479	3.56534e-12							Bambi-ps1	3.75366	5.22991e-83	Aurka	-0.836995	1.35337e-08
Bzw1	0.29833	6.48441e-06	Bloc1s3	-0.33979	0.00162782							BC025920	1.52065	8.1909e-07	B3gnt3	-0.465966	5.42403e-08		BC031181	0.392709	4.39014e-09	Atxn7l3b	-0.308775	2.38936e-10							Basp1	0.479816	2.31217e-13	Aurkb	-2.22191	7.87436e-25
C130026I21Rik	0.905503	1.8579e-07	Bloc1s6	-0.336134	8.8243e-05							BC028528	0.307253	0.00452369	B3gnt7	-1.7697	3.2987e-30		BC048403	0.509557	0.000476836	AU041133	-0.323933	0.0218686							Batf	3.60323	0	Avl9	-0.178077	0.000652605
C130050O18Rik	0.512494	0.000897872	Blvra	-0.568145	5.94862e-13							BC031181	0.462081	1.51628e-10	B3gnt8	-0.95346	1.44592e-12		BC085271	1.44854	0.00756918	Auh	-0.385811	1.70736e-08							Batf2	1.50864	4.97822e-23	AW146154	-0.451395	4.9717e-05
C130074G19Rik	0.68855	0.0198061	Bmf	-1.86235	1.81453e-36							BC100530	6.37848	6.4963e-09	B3gntl1	-0.244135	0.0442233		BC100530	5.73905	6.09568e-08	Aunip	-2.80909	5.60834e-09							Bax	0.529402	1.1463e-13	AW549877	-0.310081	0.000833883
C1ra	0.846459	3.25158e-09	Bmp2	-1.65731	4.13848e-35							Bcan	0.619854	0.000125398	B4galnt1	-0.192121	0.0357372		BC147527	1.68341	8.60711e-13	Aup1	-0.19394	0.00321962							Baz1a	0.681987	5.63193e-12	AW554918	-0.585623	2.58224e-06
C1rl	1.23554	4.67093e-14	Bmpr2	-0.554209	2.35371e-08							Bcap31	0.496745	4.17619e-13	B4galt4	-0.606367	8.23456e-05		Bcam	0.666299	0.0188813	Aurka	-0.6229	1.10474e-05							Bbc3	0.60605	8.76594e-06	Awat2	-0.54553	0.012498
C1s1	2.41885	1.41833e-06	Bmyc	-2.69649	8.06773e-39							Bcar1	0.575955	6.32896e-07	B4galt6	-1.67985	2.07643e-52		Bcap29	0.23349	0.0215773	Aurkb	-2.0268	7.14597e-23							Bbip1	0.343251	9.52965e-08	Axl	-0.572166	3.39615e-10
C3	2.7551	6.37713e-291	Bod1l	-0.318419	1.83294e-10							Bcat2	0.57007	1.54344e-15	B4galt7	-0.365132	1.4745e-06		Bcap31	0.255471	9.18955e-05	Avl9	-0.131273	0.0134368							Bbs4	0.506649	6.24394e-08	B130006D01Rik	-0.864295	2.64113e-05
C4b	1.47056	0.00209066	Bola1	-0.362182	0.00433323							Bcdin3d	0.408417	0.00015015	B4gat1	-0.596917	4.70139e-12		Bcar1	0.659925	2.90061e-10	Avpi1	-0.36548	0.0168925							BC017643	0.164165	0.0127134	B230219D22Rik	-1.02912	2.26152e-45
C920009B18Rik	0.500333	1.53402e-13	Borcs6	-0.705754	2.80518e-11							Bckdhb	0.401094	0.0099016	B630019K06Rik	-0.644385	0.0271263		Bcas1	0.360005	0.0250618	AW146154	-0.534382	8.72866e-07							BC023105	4.48465	1.65633e-10	B3galnt1	-1.4022	7.47208e-74
Cables2	0.293988	0.00126426	Borcs8	-0.612981	2.54775e-12							Bcl10	0.354644	4.17653e-08	Babam2	-0.235413	0.000278778		Bcat2	0.376299	1.73909e-08	AW554918	-0.454844	0.000247837							BC025920	2.24587	4.23001e-15	B3gat3	-0.237513	0.00226548
Cabp4	2.63199	3.89991e-10	Bphl	-1.23369	8.43362e-14							Bcl2a1a	3.80825	1.23687e-258	Bace1	-0.694776	1.50234e-20		Bccip	0.250826	0.0223529	Axl	-0.418457	5.34255e-06							BC031181	0.410358	9.92942e-10	B3glct	-0.31251	0.0207009
Cacnb1	0.699058	0.000361053	Bptf	-0.227735	0.0109323							Bcl2a1d	1.69219	2.76441e-84	Bach2	-0.862335	0.00755843		Bcl10	0.283525	2.16008e-06	B130006D01Rik	-0.694297	0.000575135							BC100530	5.78767	5.06668e-08	B3gnt3	-0.587593	1.2752e-12
Cacnb3	0.792069	0.00109628	Brca1	-1.44335	3.14342e-10							Bcl2l2	0.20577	0.00797482	Bag2	-0.514446	0.00128149		Bcl2a1a	3.57657	3.18391e-275	B230118H07Rik	-0.329375	0.0298756							BC147527	1.88069	1.11817e-15	B3gnt7	-2.29629	6.2729e-50
Cacybp	0.643469	2.09452e-23	Brd1	-0.132385	0.0238441							Bcl3	1.81568	1.327e-66	Bag3	-0.366779	9.38315e-05		Bcl2a1d	2.10637	4.03695e-152	B230219D22Rik	-0.990053	1.30161e-42							Bcap31	0.324183	5.09679e-07	B3gnt8	-1.32039	3.9358e-26
Calb2	8.40903	1.77796e-29	Brdt	-0.922959	0.000735672							Bcl6b	1.17233	0.0230433	Bag4	-0.270986	0.0200205		Bcl2l1	0.260877	3.07263e-05	B3galnt1	-1.37283	1.99952e-72							Bcar1	0.588396	3.59461e-08	B3gntl1	-0.328874	0.00280178
Calca	3.25685	0.00457435	Brf1	-0.206303	0.0365764							Bcl7b	0.698907	3.98768e-22	Bag6	-0.371783	3.12505e-07		Bcl2l13	0.547855	8.93397e-06	B3galt4	-0.24703	0.0302752							Bcas1	0.327384	0.0441854	B4galnt1	-0.565786	9.20288e-13
Cald1	0.406624	0.00695112	Bri3	-0.462108	9.50717e-17							Bclaf1	0.146913	0.0090089	Bahcc1	-1.77342	2.92829e-13		Bcl3	1.92944	2.1452e-88	B3gat3	-0.242189	0.00162421							Bcat2	0.355512	1.54183e-07	B4galt1	-0.251621	1.19033e-08
Calm1	0.713673	2.29099e-21	Bri3bp	-0.296707	0.00682132							Bdkrb1	1.2438	0.0245399	Bambi	-0.728744	1.17421e-11		Bcl6b	0.908634	0.0367704	B3glct	-0.664292	2.34081e-07							Bccip	0.373127	0.000445991	B4galt4	-0.573418	9.28705e-05
Calm3	0.399972	5.68797e-07	Brip1	-1.01934	5.87711e-08							Bdkrb2	1.90964	4.0256e-17	Bank1	-1.54102	9.6961e-11		Bcl7b	0.518298	1.81309e-14	B3gnt3	-0.374759	3.62069e-06							Bcl10	0.219371	0.000355681	B4galt6	-1.31551	2.09489e-37
Calr	0.740145	7.96415e-17	Brwd3	-0.301983	0.0149503							Bend6	1.03156	3.50618e-08	Bard1	-2.03153	2.19088e-20		Bclaf1	0.122025	0.0200689	B3gnt7	-1.99861	1.29687e-44							Bcl2a1a	3.4697	1.39654e-257	B4galt7	-0.639634	1.06321e-20
Calr3	1.35184	4.88556e-10	Bscl2	-0.791512	2.40279e-28							Best1	1.03509	4.53003e-24	Baz2a	-0.295599	0.000922639		Bcorl1	0.597673	8.44354e-05	B3gnt8	-1.10394	2.5873e-19							Bcl2a1d	1.81436	1.02949e-111	B4gat1	-0.813793	3.12228e-24
Calu	0.511094	4.34768e-17	Bsn	-0.578786	0.00376625							Bet1l	0.462195	3.60744e-06	Baz2b	-0.273806	0.000316799		Bdkrb1	2.19745	1.46047e-05	B3gntl1	-0.436188	4.19343e-05							Bcl2l1	0.257087	4.38505e-05	Babam2	-0.310115	2.07374e-07
Camk1d	0.233919	0.0481456	Btbd1	-0.190101	0.0223006							Bex2	0.572441	0.00153228	Bbs10	-0.660566	1.6355e-08		Bdkrb2	1.15631	2.91744e-12	B4galnt1	-0.522184	2.83498e-11							Bcl2l13	0.449787	0.000343434	Bace1	-0.512464	3.46872e-13
Camk2n1	1.14364	2.56562e-06	Btbd2	-0.879711	4.41375e-20							Bhlhb9	0.564939	0.0350023	Bbs5	-0.476215	0.0105013		Bdp1	0.47609	4.19529e-07	B4galt1	-0.221927	4.60359e-07							Bcl3	1.80067	5.05852e-76	Bag2	-0.729002	4.57096e-07
Camk2n2	0.602819	0.040054	Btbd3	-0.224934	0.0354478							Bhlhe40	0.536213	2.35863e-09	BC005537	-1.58289	1.50033e-86		Bend3	0.252605	0.00957508	B4galt4	-0.755151	1.56215e-07							Bcl6b	1.23134	0.00314737	Bag6	-0.314675	3.22187e-06
Camkk1	2.12663	2.53536e-22	Btbd6	-0.53654	2.71464e-07							Bhlhe41	0.350265	1.62095e-05	BC005561	-0.205582	0.0187199		Bend6	0.779096	5.18127e-06	B4galt6	-1.41843	1.88944e-43							Bcl7b	0.58814	4.25876e-18	Bahcc1	-1.49762	4.85589e-11
Camp	5.83128	8.40707e-14	Btbd9	-0.220741	9.33e-05							Bicd2	0.226903	1.98155e-07	BC005624	-0.201739	0.0140067		Best1	0.802022	2.76613e-17	B4galt7	-0.66701	7.84758e-23							Bclaf1	0.122158	0.0203168	Bambi	-1.21724	2.76664e-36
Canx	0.142293	0.0242594	Btf3l4	-0.205518	0.0148137							Bid	0.342647	5.89812e-08	BC017158	-0.574166	6.58269e-14		Bet1l	0.40947	8.97713e-06	B4gat1	-0.852358	3.50833e-27							Bdkrb1	2.24159	1.12201e-05	Bank1	-1.30974	6.10306e-10
Capg	0.278572	0.000196327	Btk	-0.206372	0.000556342							Birc2	0.260887	0.00311045	BC021767	-2.89744	3.64308e-37		Bfsp2	0.897719	0.000857974	Babam2	-0.20105	0.000844825							Bdkrb2	1.40075	1.66001e-17	Bard1	-1.53285	1.67104e-12
Capns1	0.186189	0.0297354	Bub1	-1.60483	6.39432e-08							Birc3	2.31688	2.97154e-153	BC029722	-0.20224	0.0395704		Bhlhe40	0.666388	9.17923e-17	Bace1	-0.548841	2.89604e-15							Bdp1	0.416632	1.19987e-05	Bbs10	-0.874632	3.33608e-16
Capns2	1.82914	1.16336e-12	Bub1b	-0.991897	2.95844e-05							Blcap	0.373954	8.14719e-10	BC030336	-0.330367	0.0116712		Bhlhe41	0.46933	1.00474e-10	Bag2	-0.730199	2.11299e-07							Bend6	0.595393	0.000787584	Bbs12	-0.285393	0.0173896
Capza1	0.150793	0.0154777	Bzw2	-0.54898	4.98318e-11							Bloc1s2	0.704351	6.24733e-12	BC030499	-0.721483	0.00249654		Bicd2	0.303225	1.6507e-14	Bag4	-0.303668	0.00458892							Best1	0.845919	8.90322e-19	Bbs5	-0.651315	0.000125602
Car13	2.54163	0	C030006K11Rik	-0.628837	4.78405e-06							Bloc1s4	0.292274	0.00449897	BC030867	-1.62168	1.02368e-05		Bid	0.82337	2.96586e-47	Bag5	-0.23152	0.00223147							Bet1l	0.511952	2.24545e-08	Bbs7	-0.420708	2.3625e-05
Car14	1.31016	0.00187311	C1galt1	-0.784122	4.45162e-22							Blvrb	1.82128	3.4968e-128	BC035947	-0.717332	0.0184375		Birc2	0.210872	0.0107907	Bag6	-0.255516	0.000176184							Bfsp2	0.904819	0.000876892	Bbs9	-0.450518	0.00315709
Card19	0.497588	1.09785e-09	C1qa	-1.69447	5.74915e-70							Blzf1	0.479534	1.19368e-06	BC037034	-0.341865	0.000173967		Birc3	2.39198	5.77251e-192	Bahcc1	-1.32369	3.53982e-09							Bhlhe40	0.627882	8.97871e-15	Bbx	-0.155555	0.0120368
Card6	0.502069	0.0467923	C1qb	-1.50984	3.65939e-67							Bmi1	0.610301	4.16758e-16	BC049352	-1.34896	3.47353e-05		Blcap	0.490711	1.53588e-18	Bambi	-1.56072	7.58554e-58							Bhlhe41	0.333633	7.0772e-06	BC005537	-0.955937	2.97824e-37
Carhsp1	1.43723	1.33902e-73	C1qbp	-0.268428	0.0189177							Bmp1	1.33837	2.04718e-16	BC052040	-0.394403	0.0110619		Bloc1s2	0.663812	1.31279e-12	Bank1	-1.77598	7.00376e-16							Bicd2	0.190181	3.39958e-06	BC005624	-0.348058	1.81126e-06
Cars	0.264863	0.000385241	C1qc	-2.07263	2.72927e-99							Bmpr1a	0.266425	0.00197905	BC055324	-1.13498	2.80161e-05		Bloc1s4	0.349934	0.000158821	Bard1	-1.49858	1.15155e-12							Bid	0.770914	1.51424e-40	BC017158	-0.915934	3.91019e-36
Casc3	0.210616	0.016917	C1ql3	-1.15136	0.00397488							Bms1	0.27789	0.00640179	BC106179	-1.68897	2.97762e-12		Blvrb	1.29277	2.60604e-76	Bbox1	-2.02278	0.0113153							Birc3	2.0853	5.13004e-145	BC021767	-3.65127	3.16738e-73
Casp1	0.913075	4.85329e-37	C1qtnf12	-0.771046	7.79563e-05							Bnip1	0.48925	1.083e-08	BC107364	-1.3619	0.000845651		Blzf1	0.328278	0.000389495	Bbs10	-0.952206	1.19728e-19							Blcap	0.415631	3.06742e-13	BC029722	-0.354997	4.64156e-05
Casp12	1.303	0.000804408	C2	-0.24762	0.00928536							Bnip2	0.24788	0.000101213	Bcap29	-0.298958	0.00485779		Bmi1	0.836164	5.52018e-34	Bbs12	-0.395691	0.000599384							Bloc1s2	0.62163	6.39368e-11	BC030499	-0.708698	0.00105907
Casp4	1.9922	1.75243e-118	C2cd3	-0.422492	0.00146069							Bnip3	0.989063	1.90344e-31	Bcar3	-2.21262	1.77115e-100		Bmp1	1.05488	2.6642e-12	Bbs2	-0.652452	0.00112203							Bloc1s4	0.271329	0.00491826	BC030867	-1.57693	2.30235e-06
Casp8	0.474467	5.4827e-11	C330007P06Rik	-0.497313	7.51883e-15							Boc	1.25866	5.68497e-07	Bcas3	-0.564459	2.41588e-08		Bms1	0.324206	0.000451288	Bbs5	-0.47434	0.00520071							Blvrb	1.27292	8.02152e-74	BC035947	-0.520461	0.00971117
Casz1	0.953722	2.1262e-11	C330027C09Rik	-0.673618	0.000317952							Bod1	0.333576	0.00710492	Bckdha	-0.423397	1.30663e-05		Bnip1	0.396248	6.1075e-07	Bbs7	-0.426804	1.11301e-05							Blzf1	0.286415	0.00239406	BC037034	-0.69479	1.60225e-17
Cat	0.85041	4.42541e-17	C3ar1	-0.741499	2.31528e-23							Bola2	0.757374	5.50727e-16	Bckdk	-0.437984	1.74339e-07		Bnip3	0.52007	5.07691e-11	Bbs9	-0.469908	0.00180276							Bmi1	0.780048	2.13093e-29	BC049352	-1.37735	3.01699e-05
Cav1	1.51555	4.85468e-40	C5ar1	-0.543743	1.54966e-18							Bop1	0.469422	4.50045e-17	Bcl2	-1.07788	5.99752e-30		Boc	0.520272	0.0339718	Bbx	-0.161781	0.00852444							Bmp1	1.2196	4.69886e-16	BC052040	-0.563329	0.000134474
Cbll1	0.220669	0.00677444	C5ar2	-1.3765	2.34493e-58							Borcs5	0.497516	0.00015126	Bcl2l11	-1.2059	3.19934e-58		Bola2	0.539648	6.10309e-10	BC005537	-0.951357	5.37765e-37							Bmpr1a	0.180767	0.0272148	BC055324	-0.799834	0.00195886
Cbr2	1.15161	7.13498e-07	CAAA01118383.1	-0.330594	0.0136084							Bpnt1	0.434672	1.94379e-09	Bcl6	-0.628383	1.68297e-25		Bop1	0.378243	7.96803e-13	BC005561	-0.229431	0.00468433							Bms1	0.40228	1.06024e-05	BC106179	-1.38571	2.97071e-11
Cbwd1	0.770403	9.0949e-18	Caap1	-0.299672	0.00827525							Brap	0.206021	0.00739702	Bcl7a	-0.811564	3.16409e-17		Borcs5	0.38429	0.00239282	BC005624	-0.363855	4.53069e-07							Bnip1	0.407371	3.92916e-07	Bcar3	-1.64721	9.87269e-66
Ccbe1	0.79992	2.01027e-05	Cab39	-0.418766	4.28938e-09							Brd2	1.01231	3.23304e-92	Bcl9	-0.56502	0.00295254		Bpnt1	0.446348	5.05495e-11	BC017158	-0.909263	4.82264e-37							Bnip3	0.380119	2.69901e-06	Bcas3	-0.788262	1.81593e-17
Ccdc106	0.801562	1.59847e-05	Cables1	-1.58036	1.69868e-12							Brd8	0.134532	0.039104	Bcl9l	-1.07665	5.45487e-08		Brcc3	0.245736	0.0223131	BC021767	-3.90655	2.38095e-81							Boc	0.788305	0.000811814	Bckdha	-0.643734	2.28826e-13
Ccdc124	0.307973	0.000640663	Cacna1a	-1.45023	1.72791e-20							Brinp1	0.347986	0.0469407	Bco2	-0.354081	0.028875		Brd2	1.18449	4.97063e-147	BC029722	-0.244154	0.00526105							Bola2	0.595749	8.35876e-12	Bckdk	-0.664882	5.71695e-18
Ccdc126	0.532667	2.35703e-08	Cacna2d1	-0.479221	0.0234967							Brk1	0.19261	0.00914113	Bcor	-0.319629	0.000297174		Brd4	0.31764	0.00571969	BC030499	-0.88859	2.88215e-05							Bop1	0.490417	1.1477e-20	Bcl2	-1.06449	5.9492e-33
Ccdc146	1.44657	2.827e-06	Cacul1	-0.855307	3.4207e-57							Bsdc1	0.351895	0.000144084	Becn1	-0.20902	0.0143018		Brf2	0.207849	0.0228172	BC030867	-1.48078	4.20177e-06							Borcs5	0.426557	0.000801943	Bcl2a1b	-0.506406	3.07665e-11
Ccdc148	0.760216	0.0386814	Cadm1	-2.6825	0							Bsg	0.651081	9.36468e-20	Bend4	-1.20328	2.97808e-44		Brix1	0.752919	2.65706e-07	BC035947	-0.446229	0.024043							Bpnt1	0.425685	6.11214e-10	Bcl2l11	-1.04053	1.99674e-50
Ccdc149	1.16302	0.0104869	Calcoco1	-0.736416	1.02885e-28							Bst1	3.75111	0	Bex3	-0.371008	0.00047891		Brpf3	0.395368	0.0482336	BC037034	-0.709065	1.94155e-18							Brcc3	0.252526	0.0193392	Bcl2l12	-0.282829	0.039263
Ccdc154	1.57317	1.28166e-05	Calhm2	-1.08755	7.50499e-37							Bst2	0.422252	7.8236e-07	Bicra	-1.00528	1.17362e-10		Bsg	0.562792	1.8287e-17	BC049352	-1.28507	4.72667e-05							Brd2	1.19632	1.5918e-149	Bcl6	-0.25295	1.60565e-05
Ccdc155	4.79733	2.48678e-20	Calm2	-0.479622	2.87112e-08							Btbd10	0.184999	0.013424	Bicral	-0.516413	7.88255e-07		Bst1	3.09925	9.21696e-281	BC051142	-1.88038	0.0110238							Brix1	0.609381	4.47924e-05	Bcl7a	-0.943992	3.05514e-26
Ccdc157	0.38594	0.0428775	Camk1	-1.23335	1.06366e-66							Btbd19	0.523806	0.000133541	Bin1	-0.464884	1.58385e-10		Bst2	0.921514	1.69259e-33	BC055324	-0.768815	0.0027196							Brpf1	0.272433	0.017884	Bcl9l	-0.566843	0.00314737
Ccdc162	2.03892	7.00956e-06	Camk2d	-0.979767	1.58962e-38							Btd	0.399926	0.00195081	Bin2	-0.196745	0.038983		Btbd10	0.360707	4.19363e-08	BC106179	-1.39671	7.19577e-12							Bsg	0.561548	2.41969e-17	Bco2	-0.516284	0.000404503
Ccdc167	0.423295	0.00418428	Camkk2	-0.720884	1.22935e-20							Btf3	0.369761	3.09962e-07	Birc5	-1.58657	2.54045e-15		Btbd19	0.652195	1.19482e-07	Bcar3	-1.71665	2.55332e-72							Bst1	3.21944	2.55102e-302	Bcor	-0.425099	1.12782e-07
Ccdc173	0.830436	7.13425e-08	Camsap2	-0.22292	0.00342179							Btg1	0.978993	4.79083e-39	Bivm	-0.370171	0.000390956		Btf3	0.250331	0.000225402	Bcas3	-0.699587	2.41441e-14							Bst2	0.916406	4.43323e-33	Becn1	-0.323218	2.12185e-05
Ccdc174	0.254762	0.0211778	Cant1	-0.122012	0.0401167							Btg2	0.965567	3.39653e-40	Blm	-0.491403	0.00997181		Btg1	1.07721	1.48564e-55	Bckdha	-0.768952	9.18439e-19							Btbd10	0.285326	2.64925e-05	Bend4	-1.10132	2.46321e-39
Ccdc180	0.85223	0.0272994	Cap1	-0.216114	0.00129156							Btnl10	0.762121	0.0227657	Bloc1s1	-0.196156	0.039886		Btg2	0.852652	4.58705e-38	Bckdk	-0.689559	1.5593e-19							Btbd19	0.464313	0.000297253	Bet1	-0.276769	0.0399435
Ccdc184	1.08094	4.59045e-05	Capn1	-0.393872	3.01427e-09							Bub3	0.207978	0.00600132	Bloc1s3	-0.274869	0.0116923		Btnl10	1.14222	0.000109428	Bcl2	-0.840319	2.73966e-22							Btf3	0.319898	1.76286e-06	Bex3	-0.61939	4.65279e-10
Ccdc186	0.217295	0.0121494	Capn3	-1.56168	4.86836e-05							Bud13	0.39769	0.000732352	Bloc1s6	-0.206242	0.0200441		Bud13	0.286652	0.00952183	Bcl2a1b	-0.288206	0.000235837							Btg1	0.92815	2.92298e-41	Bicra	-0.370293	0.0178177
Ccdc25	0.299535	0.000549931	Capn5	-0.769392	1.43853e-20							Bud31	0.582399	1.89497e-12	Blvra	-0.408404	3.43004e-07		Bud31	0.456409	2.56014e-09	Bcl2l11	-1.10423	3.09884e-57							Btg2	0.817899	1.97211e-34	Bin1	-0.57054	8.97222e-18
Ccdc3	1.38635	0.0165188	Capn7	-0.26052	9.09241e-06							Bysl	0.594534	2.58046e-12	Bmf	-2.16386	4.1181e-46		BX890553.4	1.41788	0.000468174	Bcl2l12	-0.300282	0.0258436							Btg3	1.31767	0.00848358	Bin2	-0.543333	3.29547e-11
Ccdc30	0.553289	0.000984028	Car5b	-0.711735	0.000125113							Bzw1	0.452556	2.20283e-12	Bmp2	-1.81711	1.08723e-39		Bysl	0.588816	1.03359e-13	Bcl6	-0.39314	6.13537e-12							Btnl10	1.04282	0.00052135	Birc5	-1.9977	1.45372e-25
Ccdc33	2.54988	0.0137515	Car9	-0.710819	4.90564e-07							C130026I21Rik	0.423618	0.0274609	Bmp4	-1.67569	0.0443416		Bzw1	0.428365	5.8769e-13	Bcl7a	-0.77977	1.24644e-19							Bud31	0.461128	2.1188e-09	Bivm	-0.67873	1.06428e-12
Ccdc40	0.760436	0.0314577	Card11	-1.51665	5.74585e-06							C1galt1c1	0.398467	1.46222e-05	Bmpr2	-0.881022	1.5165e-19		C130026I21Rik	0.827994	4.62241e-08	Bcl9l	-0.59643	0.00168792							BX890553.4	0.89508	0.0384594	Blmh	-0.254676	0.000937474
Ccdc50	0.421891	1.51494e-14	Card9	-0.269498	0.000748574							C1qtnf5	1.29292	0.000316678	Bmyc	-2.73468	2.36871e-37		C130050O18Rik	0.42227	0.00347338	Bco2	-0.497694	0.000478997							Bysl	0.61134	1.84777e-14	Bloc1s1	-0.374057	7.48793e-06
Ccdc58	0.655852	1.09091e-09	Carmil1	-1.25071	4.53005e-39							C1ra	0.971083	7.71456e-12	Bod1l	-0.392004	3.52329e-15		C130074G19Rik	0.856697	0.00224279	Becn1	-0.285455	0.000180445							Bzw1	0.512013	5.21321e-18	Bloc1s3	-0.384695	9.7146e-05
Ccdc59	0.283455	0.00219769	Carnmt1	-0.371048	0.0405207							C1rl	1.27522	8.14288e-15	Borcs6	-0.511984	1.78418e-06		C1qtnf7	1.49251	0.0278194	Bend4	-1.03475	8.71498e-37							C130026I21Rik	0.743304	1.82102e-06	Bloc1s6	-0.203644	0.0139664
Ccdc63	1.26721	1.16191e-07	Cars2	-0.358952	7.25941e-05							C1s1	2.84559	9.02877e-09	Borcs8	-0.495126	2.23839e-08		C1ra	1.00339	4.2565e-14	Bet1	-0.38577	0.00307897							C1qtnf5	0.796008	0.0184338	Blvra	-0.585032	1.26964e-15
Ccdc65	1.58739	0.00276357	Casd1	-0.563803	5.66827e-05							C3	2.69275	8.55884e-278	Bphl	-1.02903	5.88513e-10		C1rl	0.557887	0.000512876	Bex3	-0.740566	3.80104e-14							C1qtnf7	2.11856	0.00111058	Bmf	-2.2025	3.32358e-56
Ccdc8	1.03973	1.593e-13	Cask	-0.395628	9.1672e-05							C330018D20Rik	0.224918	0.0241679	Bptf	-0.428403	3.7788e-07		C1s1	2.48742	8.68041e-08	Bhlhb9	-0.609593	0.0168658							C1ra	1.19966	1.14528e-19	Bmp2	-1.1306	1.57241e-20
Ccdc88a	0.905356	7.42622e-22	Casp2	-0.65868	4.71698e-14							C4b	1.76396	0.000152633	Brca1	-1.68452	2.12482e-13		C2cd2	0.191214	0.00152391	Bin1	-0.587408	6.89486e-19							C1rl	0.816351	1.73524e-07	Bmp2k	-0.303304	4.74163e-07
Ccdc88b	0.54862	1.02235e-18	Casp3	-0.405471	0.000305382							C920009B18Rik	0.261002	0.000243527	Brca2	-0.915293	2.86609e-08		C3	2.45363	4.27862e-269	Bin2	-0.700097	5.66312e-18							C1s1	3.39544	1.11107e-13	Bmpr2	-0.772671	1.54963e-17
Ccdc93	0.610756	1.74483e-26	Casp7	-0.225456	0.0078968							Cables2	0.218471	0.0195649	Brd1	-0.226639	4.43121e-05		C430049E01Rik	1.3713	0.00908956	Bin3	-0.230822	0.000913783							C2cd4c	1.24828	6.37126e-05	Bmyc	-2.85246	2.44438e-44
Ccdc94	0.247136	0.0365083	Casp9	-0.339663	9.63631e-06							Cabp4	2.19004	4.18839e-07	Brd3	-0.365086	0.000903341		C920009B18Rik	0.527178	9.52168e-17	Birc5	-1.90793	1.30051e-24							C3	2.44672	2.42779e-267	Bnip3l	-0.321854	9.78509e-06
Ccl12	3.60069	1.77254e-114	Cavin2	-0.942377	0.0249393							Cachd1	0.521937	0.047079	Brd4	-0.490473	5.4434e-05		Cab39l	0.151356	0.0477914	Bivm	-0.693789	1.36689e-13							C920009B18Rik	0.409891	2.76223e-10	Bod1l	-0.22691	2.13748e-06
Ccl2	4.53175	3.96267e-218	Cbfb	-0.179472	0.0295211							Cacnb1	0.69531	0.000393927	Brdt	-1.41823	7.56299e-07		Cables2	0.237649	0.00512543	Blmh	-0.297496	8.4583e-05							Cabp4	1.8666	1.16877e-06	Bora	-0.39251	0.00248727
Ccl22	3.78703	7.50006e-20	Cbr1	-0.234411	0.00597898							Cacnb3	0.750581	0.00198426	Brf1	-0.429795	3.39453e-06		Cabp4	1.85025	1.11451e-06	Bloc1s1	-0.568358	3.49854e-12							Cachd1	0.525587	0.0312979	Borcs6	-0.688095	3.65986e-12
Ccl25	0.438165	0.00456322	Cbr4	-0.624965	2.65849e-05							Cacng7	0.493923	0.0267989	Bri3	-0.536487	1.11732e-21		Cacfd1	0.556204	0.000707398	Bloc1s3	-0.296471	0.00267196							Cacnb3	0.970163	1.21686e-05	Borcs7	-0.488175	9.37184e-05
Ccl3	3.83532	0	Cbx1	-0.16156	0.0301018							Cacybp	0.827206	3.91725e-38	Brip1	-1.19331	2.79292e-10		Cacnb1	0.458658	0.0122417	Blvra	-0.66991	2.74226e-20							Cacng7	0.573455	0.0074772	Borcs8	-0.669405	6.65925e-16
Ccl4	3.52532	1.41138e-217	Cbx3	-0.631353	1.0111e-10							Cadm2	0.435029	0.0212552	Brwd3	-0.567508	1.36345e-06		Cacnb3	0.679568	0.00290975	Bmf	-2.10869	7.44859e-54							Cactin	0.278416	0.00198619	Bphl	-1.39786	2.8121e-20
Ccl5	6.978	0	Cbx5	-0.423397	7.80604e-07							Cadm4	0.402987	0.0200441	Bscl2	-0.623984	5.27429e-18		Cacng7	0.48295	0.0257799	Bmp2	-1.09771	4.01912e-20							Cacybp	0.819855	1.37421e-42	Braf	-0.194258	0.0442198
Ccl6	0.820224	5.79183e-15	Cbx6	-0.823174	9.04177e-12							Calb2	8.2336	2.83773e-28	Bsn	-0.451457	0.0249515		Cactin	0.260327	0.00373351	Bmp2k	-0.402155	1.19823e-11							Cadm2	0.377967	0.0353499	Brca1	-1.1157	2.59408e-07
Ccl7	4.13168	1.61091e-139	Cbx8	-0.880079	4.4465e-08							Calca	3.6992	0.000900116	Btbd1	-0.175029	0.0334788		Cacybp	0.82439	1.77791e-43	Bmpr2	-0.679893	6.5884e-14							Calb2	7.9486	7.09644e-39	Brca2	-0.591373	0.000165824
Ccl8	0.448298	0.00372481	Ccar1	-0.35013	0.000387334							Cald1	0.533799	0.000239163	Btbd11	-0.525119	0.0425838		Calb2	7.72947	7.46488e-37	Bmyc	-2.98061	1.23415e-49							Calca	3.50136	1.27523e-06	Brd3	-0.426841	2.67609e-05
Ccl9	2.02936	2.30104e-119	Ccar2	-0.159732	0.000977908							Calm1	0.865892	5.26772e-31	Btbd18	-0.960527	0.00367494		Calca	2.143	0.0054552	Bnip3l	-0.188407	0.01252							Calcrl	0.470954	1.82666e-05	Brd9	-0.315655	2.82785e-05
Ccm2l	1.90405	0.00930857	Ccdc115	-0.308377	0.000460116							Calm3	0.514188	6.58546e-11	Btbd2	-0.902563	9.06697e-21		Calcrl	0.608951	1.69905e-08	Bod1l	-0.20506	1.67553e-05							Calm1	0.94375	1.13831e-42	Brdt	-0.604859	0.0265139
Ccnd3	0.21611	0.0287807	Ccdc120	-0.899246	0.00433242							Calr	0.92731	7.32941e-26	Btbd6	-0.712566	1.54912e-11		Cald1	0.321328	0.0203895	Bola1	-0.285712	0.0129498							Calm3	0.360932	9.99152e-07	Brf1	-0.474153	1.73327e-08
Ccnf	0.292896	0.0458996	Ccdc125	-0.403846	0.00235008							Calr3	1.74193	1.77339e-16	Btbd9	-0.297938	9.99366e-08		Calm1	0.943389	1.08432e-42	Bora	-0.547885	1.36886e-05							Calr	0.657858	1.15795e-15	Bri3	-0.5094	5.81588e-22
Ccnj	0.338693	0.000899524	Ccdc14	-0.347993	0.0139465							Calu	0.679705	1.69095e-29	Btk	-0.167753	0.00563623		Calm3	0.377462	2.72209e-07	Borcs6	-0.706508	3.79111e-13							Calr3	1.32759	7.5299e-12	Brip1	-1.25377	1.35564e-12
Ccno	2.63493	4.05238e-07	Ccdc142	-0.597249	0.00175034							Camk2n1	1.44494	1.11555e-09	Bub1	-1.74546	4.76018e-09		Calr	0.677921	1.34429e-16	Borcs7	-0.365084	0.00290479							Calu	0.427252	4.16422e-14	Brox	-0.193913	0.00224451
Ccnyl1	0.516724	9.25316e-07	Ccdc15	-0.94338	1.81821e-05							Camkk1	2.50036	5.93986e-31	Bub1b	-0.844026	0.000414402		Calr3	1.22627	2.08039e-10	Borcs8	-0.645099	1.52425e-15							Camk1d	0.300333	0.0038315	Bscl2	-0.866282	1.61679e-38
Ccr1	1.95058	1.3904e-94	Ccdc152	-1.96473	2.08688e-07							Camp	5.8929	4.42168e-14	C030006K11Rik	-0.562428	5.08071e-05		Calu	0.441058	4.82538e-15	Bphl	-1.70941	1.38121e-29							Camk2n1	1.19961	2.04828e-08	Btbd1	-0.2204	0.00323718
Ccr7	5.18981	5.00344e-06	Ccdc163	-0.371073	0.0171012							Camta1	0.444278	0.0192197	C130050O18Rik	-0.326554	0.0462448		Camk2n1	0.892131	4.58157e-05	Brca1	-1.52259	1.32192e-12							Camk2n2	0.606532	0.0316113	Btbd11	-0.514144	0.0366016
Ccr9	0.381941	0.0121083	Ccdc166	-0.445014	0.00960374							Cand1	0.146019	0.0382596	C1galt1	-0.678067	9.99019e-17		Camk2n2	0.609751	0.0275969	Brd9	-0.258391	0.00058505							Camkk1	2.26947	1.42374e-31	Btbd2	-1.13585	1.82667e-36
Ccrl2	3.49215	4.78916e-189	Ccdc191	-0.951091	5.42907e-05							Canx	0.211128	0.00042301	C1qa	-1.52705	5.5598e-57		Camkk1	2.02546	2.73802e-25	Brf1	-0.448371	7.2041e-08							Camkmt	0.555564	0.0136716	Btbd6	-0.608774	9.76571e-10
Ccser2	0.207799	0.000815354	Ccdc22	-0.31207	1.18919e-06							Cap2	0.61966	0.0410406	C1qb	-1.3451	1.78074e-53		Camkmt	0.5008	0.0261043	Bri3	-0.289217	3.21017e-08							Camp	4.16498	3.32436e-22	Btbd9	-0.233762	1.25469e-05
Cct2	0.184557	0.0165939	Ccdc32	-0.293057	0.00985495							Capg	0.353972	1.33404e-06	C1qc	-1.92163	1.88452e-85		Camp	4.15991	2.53774e-22	Brip1	-1.32255	3.91246e-14							Cand1	0.242248	0.000101482	Btf3l4	-0.178362	0.0223897
Cct3	0.822538	4.7622e-28	Ccdc34	-0.442342	0.000348681							Capn10	0.326355	0.000987971	C1ql3	-0.899987	0.0223066		Camta2	0.272813	0.00275065	Brox	-0.173827	0.00647287							Capg	0.533779	6.76307e-16	Btnl2	-0.824398	0.0334004
Cct4	0.139185	0.0420292	Ccdc6	-0.35593	6.57257e-06							Capns1	0.277446	0.000621173	C1qtnf12	-0.566228	0.00431779		Cand1	0.219054	0.000461232	Bscl2	-0.909131	7.497e-43							Capn10	0.231664	0.0152079	Bub1	-2.47741	1.40606e-18
Cct5	0.193136	0.0107173	Ccdc85b	-0.769429	0.000317853							Capns2	1.30841	1.30939e-06	C2	-0.557868	5.38791e-10		Capg	0.613443	1.0265e-20	Btbd1	-0.24056	0.00111949							Capn2	0.489971	2.53504e-18	Bub1b	-1.20709	2.50177e-08
Cct7	0.467545	2.22779e-11	Ccdc91	-0.327531	0.0184905							Capza1	0.222497	0.000176305	C2cd3	-0.532864	3.98896e-05		Capn10	0.219958	0.0200596	Btbd2	-1.10057	2.60382e-35							Capns2	1.20338	7.62972e-07	C030006K11Rik	-0.518769	8.44961e-05
Cct8	0.266201	3.84781e-05	Ccna2	-1.95438	8.17205e-35							Capza2	0.14002	0.0477828	C2cd5	-0.569548	0.000588278		Capn11	1.76715	0.0431233	Btbd6	-0.703644	6.29049e-13							Caprin1	0.107597	0.0248317	C130050O18Rik	-0.393296	0.00976852
Ccz1	0.196671	0.00186931	Ccnb1	-1.34836	4.42046e-16							Car13	2.45161	0	C330007P06Rik	-0.495911	1.17539e-14		Capn2	0.34862	7.89496e-10	Btbd9	-0.226933	1.65372e-05							Capza1	0.196436	0.000353063	C130073F10Rik	-1.06412	0.0281882
Cd14	1.16495	1.48687e-46	Ccnb2	-1.17217	2.66863e-07							Car14	1.23403	0.00356486	C330022B21Rik	-0.937283	0.00196921		Capns2	1.59723	4.83018e-12	Btf3l4	-0.326825	1.02741e-05							Capza2	0.168955	0.00825622	C1galt1	-0.484238	3.38989e-10
Cd164	1.11433	1.50941e-87	Ccnd1	-2.70891	3.13114e-199							Car2	0.870975	2.6219e-08	C330027C09Rik	-0.925209	6.09244e-07		Capza1	0.175682	0.00149943	Btk	-0.228326	3.80202e-05							Car13	2.59366	0	C1qa	-1.56616	9.41429e-70
Cd1d1	1.42012	1.61035e-12	Ccne1	-0.340992	0.0352913							Card19	0.502963	7.23313e-10	C3ar1	-0.981829	3.28996e-40		Capza2	0.173831	0.00633923	Bub1	-2.44874	1.11098e-18							Car14	0.935779	0.00853643	C1qb	-1.39336	1.08022e-66
Cd200	1.73157	1.00066e-18	Ccne2	-1.21257	2.79877e-14							Carhsp1	1.56406	5.50808e-87	C5ar1	-0.842025	6.55317e-43		Capzb	0.218585	8.09763e-05	Bub1b	-1.41016	5.19248e-11							Car2	0.669318	5.47257e-08	C1qc	-2.05237	2.18734e-113
Cd209f	0.702567	0.0417382	Ccng2	-0.429979	5.8136e-06							Cars	0.241803	0.0012616	C5ar2	-1.35677	7.99482e-56		Car13	2.74146	0	Bzw2	-0.332333	4.0607e-05							Card19	0.483579	1.3415e-10	C1ql3	-0.731496	0.0256432
Cd209g	0.983985	0.0273081	Ccnh	-0.871397	1.81699e-15							Casc1	0.666641	0.0410933	C77080	-0.556827	8.92649e-08		Car14	1.15016	0.000762323	C030006K11Rik	-0.66942	2.21708e-07							Carhsp1	1.66331	5.79656e-114	C1qtnf12	-0.427392	0.0237607
Cd244	2.56193	1.43926e-129	Ccni	-0.673488	3.38284e-22							Casc4	0.452892	0.00535761	C87414	-0.812864	0.0400164		Car2	0.578182	2.89176e-06	C1galt1	-0.545171	9.13261e-13							Carns1	0.930284	0.00117026	C2	-0.41147	7.24794e-07
Cd24a	1.24719	0.000344575	Ccny	-0.403214	1.14117e-08							Casp1	0.917259	2.78114e-37	Caap1	-0.334155	0.00295254		Card19	0.654287	9.46924e-19	C1qa	-1.67372	1.33166e-79							Cars	0.840515	2.82343e-35	C2cd2l	-0.351661	0.0110462
Cd274	4.21775	0	Ccpg1	-0.921983	1.10415e-26							Casp12	1.85417	7.31933e-07	Cab39	-0.355733	7.46521e-07		Carhsp1	1.52757	1.86498e-96	C1qb	-1.51742	5.29519e-79							Casc3	0.37519	1.54929e-06	C2cd3	-0.382262	0.00190475
Cd2ap	0.542118	4.03117e-12	Ccr1l1	-3.28652	0.000111226							Casp4	1.91973	1.2151e-109	Cabin1	-0.198923	0.0321271		Carns1	1.02558	0.000238431	C1qc	-2.13205	2.19666e-122							Casp1	1.09686	1.39044e-61	C2cd5	-0.48521	0.00177165
Cd300e	6.14409	1.16869e-57	Ccr3	-2.52136	9.59542e-79							Casp8	0.467164	1.14663e-10	Cables1	-1.2631	8.61939e-09		Cars	0.729706	4.88309e-27	C1ql1	-1.32626	0.000728703							Casp12	1.53852	8.53245e-06	C330007P06Rik	-0.731514	4.34627e-35
Cd300ld	1.13564	1.19219e-35	Ccr5	-1.52836	5.73756e-27							Cass4	0.471349	0.0196914	Cabyr	-1.0738	0.000379783		Casc3	0.512022	1.41971e-11	C1ql3	-1.10786	0.000673254							Casp4	2.39669	4.85065e-194	C330021F23Rik	-0.587144	0.0428956
Cd300ld2	1.95605	0.00049145	Ccs	-0.566545	2.77679e-08							Casz1	0.684438	3.73044e-06	Cacna1a	-1.8803	1.311e-32		Casp1	1.2064	8.64272e-75	C1qtnf1	-0.630293	0.026496							Casp8	0.291461	2.08206e-05	C330022B21Rik	-0.682955	0.0158802
Cd300ld4	2.08441	1.52483e-10	Ccsap	-2.04947	5.17165e-44							Cat	1.15516	9.96942e-31	Cacna1d	-0.530985	0.000176863		Casp12	0.866228	0.0176383	C1qtnf12	-0.619932	0.000687735							Cass4	1.20199	1.96697e-11	C330027C09Rik	-0.742214	2.57352e-05
Cd300ld5	1.39408	0.0432841	Cd101	-1.48194	0.00181285							Cav1	2.12861	1.48078e-78	Cacna1e	-0.60137	0.000734365		Casp4	2.55794	1.74834e-222	C2	-0.304265	0.000282862							Casz1	1.20385	3.84286e-20	C3ar1	-0.575823	9.39454e-17
Cd302	2.18676	1.76882e-183	Cd180	-1.31252	6.18675e-77							Cavin3	1.06693	0.000153144	Cacnb4	-0.925627	0.0302784		Casp8	0.316886	2.94743e-06	C2cd3	-0.315842	0.0112132							Cat	0.42161	1.12728e-05	C5ar1	-0.628414	5.19839e-28
Cd320	0.409029	0.00775619	Cd200r1	-0.248087	0.00524409							Cbr2	0.899224	0.000174831	Cacul1	-0.85723	3.80666e-57		Cass4	0.863138	2.63346e-06	C2cd5	-0.745506	7.806e-07							Cav1	1.60241	3.95446e-53	C5ar2	-1.34257	2.7149e-58
Cd33	2.44613	2.96086e-142	Cd200r4	-0.399715	1.0061e-05							Cbr3	0.624061	6.6419e-08	Cadm1	-2.59767	0		Casz1	1.29937	6.0142e-24	C330007P06Rik	-0.67021	2.6858e-30							Cav2	0.232361	0.0387159	C77080	-0.317446	0.000925508
Cd38	4.93164	0	Cd207	-1.50011	0.00911387							Cbwd1	0.922722	4.04789e-25	Calcoco1	-0.805643	6.69716e-33		Cat	0.439291	4.33127e-06	C330027C09Rik	-0.59145	0.000743524							Cavin3	0.988912	9.42752e-05	C87436	-0.360218	0.000582256
Cd40	3.20161	1.41796e-203	Cd248	-2.12408	3.72324e-10							Ccbe1	0.475027	0.0168037	Calhm2	-0.977336	7.93521e-30		Cav1	1.29893	3.02656e-35	C3ar1	-0.474588	9.57532e-12							Cbwd1	0.822003	1.13272e-22	C8g	-0.841627	0.00180202
Cd44	0.204834	2.76227e-06	Cd27	-0.667742	0.0327206							Ccdc103	1.08183	0.0117618	Calm2	-0.404644	3.44354e-06		Cbll1	0.254595	0.000481952	C5ar1	-0.438842	2.66838e-14							Ccbe1	0.934363	7.27791e-08	Caap1	-0.280303	0.00954257
Cd47	0.379599	4.89724e-09	Cd28	-1.6893	2.24222e-40							Ccdc106	0.529458	0.00685196	Camk1	-1.13587	1.31227e-56		Cbr2	0.55552	0.0165311	C5ar2	-1.36654	2.66428e-62							Ccdc106	0.63104	0.00038566	Cab39	-0.473183	4.22362e-13
Cd5	1.42189	7.56481e-06	Cd300a	-1.42336	1.52266e-39							Ccdc107	0.346741	0.00272243	Camk2d	-1.04948	8.32513e-44		Cbwd1	0.963174	5.10097e-32	C87436	-0.243141	0.0222793							Ccdc12	0.150806	0.0225197	Cables1	-2.1256	9.74753e-26
Cd52	0.786483	2.24981e-16	Cd300c2	-0.398958	4.23943e-06							Ccdc124	0.440499	4.6399e-07	Camk4	-0.531715	0.0250269		Ccbe1	1.34937	5.13665e-16	C8g	-0.632027	0.0155593							Ccdc124	0.404413	6.53358e-07	Cacna1a	-1.83135	2.49055e-37
Cd53	0.6544	1.69914e-15	Cd300lb	-2.69416	1.6117e-256							Ccdc126	0.57899	1.30657e-09	Camkk2	-0.689454	7.85553e-19		Ccdc106	0.724098	2.60888e-05	Caap1	-0.271021	0.0106326							Ccdc126	0.440507	2.01147e-06	Cacna1d	-0.872099	9.59164e-12
Cd55	0.95964	5.2931e-13	Cd300ld3	-0.82942	1.45323e-19							Ccdc127	0.268059	0.00336346	Camsap2	-0.166939	0.0304833		Ccdc116	0.780383	0.00517247	Cab39	-0.512481	2.9836e-15							Ccdc127	0.338383	4.62946e-05	Cacna1e	-0.453372	0.00660552
Cd69	3.95486	5.34378e-281	Cd34	-0.362925	0.0456264							Ccdc130	0.43553	0.00903278	Camta2	-0.257277	0.0100369		Ccdc124	0.402406	5.96749e-07	Cables1	-2.09877	4.91676e-27							Ccdc13	1.37288	0.000246103	Cacul1	-0.637715	7.43136e-37
Cd74	0.579575	0.00800506	Cd36	-0.441515	1.4129e-07							Ccdc146	1.11327	0.000466654	Cant1	-0.120342	0.0389902		Ccdc126	0.497398	3.07149e-08	Cabyr	-0.735004	0.00382163							Ccdc141	0.419011	0.0195196	Cadm1	-2.55229	0
Cd80	0.605606	9.93387e-08	Cd3eap	-0.414319	4.24519e-05							Ccdc149	1.52734	0.000400883	Cap1	-0.164826	0.0153915		Ccdc127	0.262422	0.00184908	Cacna1a	-1.79047	2.89806e-36							Ccdc149	0.910322	0.0256648	Calcoco1	-1.07684	1.21788e-62
Cd82	0.822848	2.7135e-29	Cd4	-1.79881	3.42497e-14							Ccdc154	1.18398	0.0017372	Capn1	-0.355384	1.11547e-07		Ccdc13	0.831315	0.0370614	Cacna1d	-0.698924	4.9603e-08							Ccdc154	1.59726	5.27398e-07	Calhm2	-1.06223	4.02859e-36
Cd86	0.825303	1.22235e-36	Cd48	-0.217391	0.00797544							Ccdc155	4.59808	1.20372e-18	Capn3	-1.53372	8.31577e-05		Ccdc130	0.4041	0.00882328	Cacna1f	-1.22592	0.012221							Ccdc155	4.51201	2.34728e-29	Calm2	-0.639361	3.91197e-16
Cdc26	0.195624	0.0273871	Cd5l	-2.59306	2.72363e-104							Ccdc162	1.91387	2.86841e-05	Capn5	-0.67697	4.48682e-16		Ccdc149	1.08722	0.00532927	Cacul1	-0.616305	7.42752e-35							Ccdc162	1.64255	1.74303e-05	Camk1	-1.54385	3.37242e-119
Cdc34	0.528061	4.96218e-12	Cd63	-0.29916	0.000756972							Ccdc170	1.18171	0.018124	Capn7	-0.231137	9.43075e-05		Ccdc154	1.90521	5.47296e-10	Cadm1	-2.47089	0							Ccdc174	0.252139	0.0114828	Camk2d	-0.725678	1.62227e-24
Cdc40	0.173382	0.0119917	Cd68	-0.654401	1.36695e-18							Ccdc173	0.459229	0.00590758	Car5b	-0.648604	0.000510922		Ccdc155	4.69837	5.23427e-32	Calcoco1	-1.13702	4.20021e-72							Ccdc180	1.34564	3.90828e-05	Camk2g	-0.254733	0.004446
Cdc42bpa	0.255984	0.00876613	Cd72	-1.60526	3.9987e-47							Ccdc174	0.392933	0.000173298	Car9	-0.573835	5.89761e-05		Ccdc162	1.30674	0.000803799	Calhm2	-1.11959	2.15183e-41							Ccdc184	0.671788	0.00610378	Camkk2	-0.582509	3.51866e-15
Cdc42ep2	3.90467	4.82864e-220	Cd83	-1.10246	8.26417e-39							Ccdc180	1.07992	0.00339789	Card11	-1.58956	3.46504e-06		Ccdc167	0.391846	0.00388514	Calm2	-0.629304	9.96482e-16							Ccdc186	0.351803	4.269e-06	Camsap1	-0.331	0.00845355
Cdc42ep4	1.25283	8.45882e-46	Cd84	-1.18494	1.54632e-85							Ccdc184	0.967143	0.000325772	Card9	-0.186345	0.022893		Ccdc174	0.277668	0.00454506	Camk1	-1.56984	2.02994e-124							Ccdc25	0.513405	8.42897e-11	Camsap2	-0.239076	0.000561095
Cdc42se1	0.417148	1.4186e-07	Cd9	-1.1703	1.19289e-36							Ccdc186	0.208209	0.0153231	Carf	-0.408134	6.06727e-05		Ccdc186	0.292909	0.000140491	Camk2d	-0.660554	1.05321e-20							Ccdc30	0.32898	0.0448855	Camta1	-0.496362	0.00509962
Cdh22	0.370869	0.037751	Cd93	-2.20722	1.30831e-205							Ccdc190	1.89974	0.00594709	Carm1	-0.17528	0.0203856		Ccdc24	1.38666	0.0107685	Camk2g	-0.515062	1.78533e-09							Ccdc43	0.236368	0.00538566	Cand2	-0.551941	0.00194413
Cdh5	0.754742	0.0474276	Cd99l2	-0.438076	2.51881e-05							Ccdc24	1.53101	0.015232	Carmil1	-1.01243	3.90542e-26		Ccdc25	0.546777	2.46547e-12	Camkk2	-0.573604	4.99908e-15							Ccdc50	0.280037	6.54322e-08	Cant1	-0.174435	0.000867209
Cdh6	0.852984	2.88821e-12	Cdan1	-0.59692	6.23771e-05							Ccdc25	0.227991	0.0100296	Carnmt1	-0.420445	0.0164434		Ccdc30	0.475424	0.00234319	Camsap2	-0.182826	0.00946371							Ccdc51	0.319012	0.00428761	Cap1	-0.14514	0.0215049
Cdhr4	1.78713	0.00498273	Cdc14b	-0.236467	0.0387208							Ccdc33	2.30938	0.0255071	Cars2	-0.294441	0.00132826		Ccdc43	0.258315	0.00191371	Camta1	-0.407114	0.0219448							Ccdc58	0.348631	0.00077383	Capn1	-0.576695	9.81808e-21
Cdipt	0.2719	0.000750809	Cdc20	-0.707004	3.996e-05							Ccdc40	0.998885	0.00299813	Casd1	-0.682543	7.87812e-07		Ccdc50	0.364969	7.83651e-13	Cand2	-0.57726	0.000963415							Ccdc59	0.50599	6.22554e-10	Capn3	-1.86217	1.14317e-06
Cdk16	0.203426	0.00652319	Cdc25b	-1.42096	1.94478e-14							Ccdc43	0.346285	9.61003e-05	Cask	-0.244884	0.0191352		Ccdc51	0.22675	0.0478326	Cant1	-0.116328	0.0304267							Ccdc62	0.474981	0.013352	Capn5	-0.645041	7.83811e-16
Cdk17	0.165791	0.00577212	Cdc25c	-1.03737	0.00284845							Ccdc50	0.372599	1.57331e-11	Caskin2	-0.459275	0.0220257		Ccdc58	0.427755	1.97836e-05	Cap1	-0.186055	0.00253699							Ccdc63	1.03289	4.12249e-06	Capn7	-0.437748	2.73049e-16
Cdk2ap2	1.50547	1.64344e-65	Cdc37	-0.243289	0.000995712							Ccdc51	0.264505	0.030021	Casp2	-0.678775	1.25997e-14		Ccdc59	0.587191	3.34533e-13	Cap2	-0.688021	0.0154606							Ccdc8	0.79492	4.2534e-09	Car5b	-0.506328	0.00574485
Cdk5rap2	0.295617	0.00997954	Cdc37l1	-0.143909	0.0174773							Ccdc58	0.8528	8.05849e-16	Casp6	-0.407733	0.0076145		Ccdc60	0.429025	0.0125723	Capn1	-0.518869	1.79207e-17							Ccdc86	0.50988	7.72637e-18	Car9	-0.924623	1.07125e-11
Cdk8	0.29343	1.61641e-05	Cdc42ep3	-1.99743	1.70528e-56							Ccdc59	0.362832	5.55462e-05	Casp7	-0.321183	9.65177e-05		Ccdc62	0.530303	0.00480921	Capn3	-1.99708	1.14811e-07							Ccdc88a	1.11276	1.37999e-37	Card11	-1.4744	1.58098e-05
Cdkn1a	1.05908	6.36744e-45	Cdc45	-1.45727	4.77402e-15							Ccdc63	0.59996	0.0206854	Casp9	-0.508738	1.68881e-11		Ccdc63	1.32603	1.0637e-09	Capn5	-0.66617	3.1741e-17							Ccdc88b	0.250352	3.52774e-05	Card9	-0.571958	5.56159e-16
Cdkn1c	2.40893	1.14868e-10	Cdc6	-2.08019	5.40861e-26							Ccdc65	1.82163	0.000418345	Catsperg2	-1.03093	0.0268308		Ccdc8	0.935552	8.71952e-13	Capn7	-0.444331	4.77031e-17							Ccdc88c	0.738467	0.019259	Carf	-0.574464	5.95575e-10
Cdkn2b	1.07056	7.60438e-12	Cdc73	-0.395801	0.0323616							Ccdc8	0.80741	3.11451e-08	Cbfa2t2	-0.397366	0.0018018		Ccdc86	0.482031	2.88908e-16	Car10	-0.61903	0.0355988							Ccdc92	0.75175	0.0492653	Carmil1	-0.622661	1.20458e-11
Cdkn2d	1.05744	2.74404e-14	Cdca2	-1.66046	1.30803e-10							Ccdc86	0.19162	0.00411749	Cbfb	-0.18535	0.021409		Ccdc88a	1.29282	1.16904e-50	Car5b	-0.454055	0.0123381							Ccdc93	0.725475	7.80738e-43	Carnmt1	-0.367826	0.0252898
Cdr2	0.718631	1.24022e-15	Cdca3	-1.58422	5.03479e-16							Ccdc88a	0.917573	2.19079e-22	Cbl	-0.229562	0.0476054		Ccdc88b	0.592995	4.75163e-25	Car9	-0.870599	5.48887e-11							Ccdc94	0.240335	0.0291325	Cars2	-0.440208	1.67876e-07
Cds2	0.292077	5.5183e-05	Cdca5	-1.59544	7.61606e-14							Ccdc88b	0.224251	0.000677088	Cblb	-0.630879	2.99346e-08		Ccdc93	0.735237	1.97516e-44	Card11	-1.29437	6.12453e-05							Ccdc96	0.649896	0.0276069	Casd1	-0.990935	3.16288e-15
Cdsn	1.31682	0.0168871	Cdca7	-1.31934	3.72426e-15							Ccdc88c	0.857446	0.0115297	Cbln3	-1.00509	0.00607375		Ccdc94	0.356556	0.000570955	Card9	-0.537789	1.21315e-14							Ccl12	5.22976	3.50855e-248	Cask	-0.20049	0.0433669
Cdv3	0.308886	5.95972e-08	Cdca7l	-2.39089	4.11091e-120							Ccdc9	0.189905	0.031345	Cbx3	-0.472873	1.79311e-06		Ccl12	5.05389	7.06567e-232	Carf	-0.39566	1.59821e-05							Ccl2	5.32435	0	Casp2	-0.700086	1.42719e-16
Cdyl2	0.779492	6.93458e-14	Cdca8	-0.555239	0.000399017							Ccdc93	0.615108	1.07734e-26	Cbx5	-0.281264	0.0013742		Ccl2	5.59554	0	Carmil1	-0.57497	2.60565e-10							Ccl22	4.6918	2.06858e-35	Casp3	-0.442588	1.24332e-05
Ceacam1	0.909258	1.46547e-15	Cdh1	-1.41212	0.00514927							Ccdc96	0.92864	0.00400128	Cbx6	-0.784884	9.43935e-11		Ccl22	4.9387	1.47021e-39	Carnmt1	-0.388043	0.0171768							Ccl25	0.458635	0.00124701	Casp6	-0.455263	0.00124407
Ceacam18	2.08219	2.9537e-08	Cdip1	-0.282218	2.97095e-06							Ccl12	3.78133	3.59565e-126	Cbx8	-0.749094	3.74164e-06		Ccl25	0.496974	0.000368211	Cars2	-0.404143	1.08049e-06							Ccl3	4.31868	0	Casp7	-0.332285	1.60786e-05
Ceacam19	0.663559	0.0192988	Cdk1	-1.28351	9.65653e-32							Ccl2	4.47793	6.18836e-213	Cc2d1a	-0.208573	0.0214329		Ccl28	0.765205	0.00230618	Casd1	-0.968249	1.00103e-14							Ccl4	4.32545	0	Casp9	-0.591489	4.98168e-17
Cebpb	1.79987	1.36127e-56	Cdk10	-0.193511	0.0319943							Ccl22	3.87038	1.19349e-20	Ccar1	-0.318085	0.00128756		Ccl3	4.52727	0	Casp2	-0.701253	3.95539e-17							Ccl5	6.83057	0	Cbfb	-0.298569	3.06885e-05
Cebpd	2.44472	5.83756e-111	Cdk11b	-0.448823	1.41199e-05							Ccl25	0.363642	0.0198419	Ccar2	-0.189375	8.20444e-05		Ccl4	4.47893	0	Casp3	-0.511907	2.78157e-07							Ccl6	1.22684	2.34652e-37	Cbr1	-0.243134	0.00142034
Cecr2	0.740934	8.18009e-07	Cdk14	-0.545904	5.37441e-08							Ccl27a	0.760447	0.0380143	Ccdc114	-0.461693	0.00898989		Ccl5	7.04173	0	Casp6	-0.405327	0.00361552							Ccl7	5.32958	1.10049e-263	Cbr4	-0.551611	5.96246e-05
Celsr1	1.4557	9.36187e-05	Cdk15	-1.436	5.77708e-11							Ccl3	3.94247	0	Ccdc125	-0.281246	0.0377586		Ccl6	1.21886	5.29002e-37	Casp9	-0.437492	4.46295e-10							Ccl8	0.990892	6.22316e-12	Cbx3	-0.483227	1.30562e-07
Celsr3	0.892048	0.000584577	Cdk18	-0.987062	7.62863e-39							Ccl4	3.518	1.37539e-216	Ccdc14	-0.387932	0.00574696		Ccl7	5.45825	1.15568e-276	Cbfb	-0.271614	0.000152751							Ccl9	2.89193	2.30553e-280	Cbx5	-0.375575	2.61608e-06
Cenpj	0.559277	0.000218358	Cdk19	-0.816836	4.42998e-25							Ccl5	6.85286	0	Ccdc142	-0.897335	2.64657e-06		Ccl8	0.867433	1.8588e-09	Cbr1	-0.332429	6.66228e-06							Ccnc	0.254619	0.0364691	Cbx6	-0.842191	5.59495e-14
Cenpt	0.428277	0.00031059	Cdk2	-0.590808	2.60054e-16							Ccl6	1.14766	1.91989e-28	Ccdc144b	-0.563055	0.00970839		Ccl9	3.05755	0	Cbr4	-0.794504	3.68432e-09							Ccnd2	0.454354	0.0202729	Cbx8	-0.541875	0.000520501
Cep135	0.284074	7.68681e-05	Cdk20	-0.304916	0.00317857							Ccl7	4.11673	1.77983e-138	Ccdc15	-1.18785	1.15739e-07		Ccnc	0.258848	0.0327464	Cbx3	-0.705947	4.4118e-15							Ccnd3	0.36175	3.42116e-05	Cc2d1b	-0.574587	7.13915e-13
Cep83	2.29782	9.14418e-187	Cdk5	-0.366481	5.26636e-05							Ccl8	0.669003	6.09256e-06	Ccdc152	-2.05274	1.06577e-07		Ccnd2	0.472899	0.0150634	Cbx5	-0.591629	3.91705e-14							Ccnf	0.590739	1.34079e-06	Ccar1	-0.472173	9.76075e-08
Cep85l	0.986448	3.14594e-22	Cdk5r1	-0.339014	0.00884316							Ccl9	2.09124	1.13175e-126	Ccdc163	-0.58134	0.000122034		Ccnf	0.743729	3.36709e-10	Cbx6	-0.898025	6.31327e-16							Ccnj	0.519354	5.76041e-08	Ccar2	-0.28994	4.99324e-11
Cept1	0.919217	1.15305e-47	Cdk6	-1.05753	1.03817e-69							Ccm2	0.22537	0.00771828	Ccdc166	-0.342858	0.0478493		Ccnj	0.430434	6.76945e-06	Cbx8	-0.872119	1.62029e-08							Ccno	2.83763	2.33173e-10	Ccdc115	-0.21455	0.0103333
Cers2	0.316366	1.3477e-07	Cdk9	-0.149623	0.0118999							Ccnb1ip1	0.365021	0.00167151	Ccdc171	-0.534634	0.00156467		Ccno	3.2589	1.07829e-13	Cc2d1b	-0.480662	1.85595e-09							Ccnyl1	0.826842	1.36609e-17	Ccdc120	-0.696535	0.0204532
Cers3	2.87585	1.77116e-11	Cdkn1b	-0.293187	0.00163044							Ccnc	0.362639	0.00449482	Ccdc18	-1.01512	7.87663e-05		Ccnt1	0.184312	0.0461594	Cc2d2a	-0.661086	0.000216972							Ccp110	0.468932	4.00774e-05	Ccdc122	-0.738186	1.99441e-05
Cers4	0.948696	2.29421e-06	Cdkn2a	-0.831566	2.05728e-09							Ccnd3	0.468426	2.5208e-07	Ccdc22	-0.255347	9.00362e-05		Ccnyl1	0.845514	1.46341e-18	Ccar1	-0.333454	0.000206341							Ccr1	2.23218	1.86463e-138	Ccdc125	-1.02892	1.40388e-16
Cfap100	0.820684	0.0498568	Cdkn2c	-1.35903	4.66711e-29							Ccnf	0.397235	0.00436366	Ccdc34	-0.407971	0.0010631		Ccp110	0.396438	0.000548378	Ccar2	-0.309356	8.08693e-13							Ccr7	7.6248	3.86016e-12	Ccdc142	-0.856547	1.3084e-06
Cfap43	0.381282	0.000291497	Cds1	-0.710127	3.15049e-05							Ccng1	0.153659	0.0220148	Ccdc47	-0.193585	0.0276691		Ccr1	2.40082	1.18453e-161	Ccdc115	-0.257999	0.00158698							Ccr9	0.363892	0.0130321	Ccdc144b	-0.407933	0.0472242
Cfap74	0.583831	0.0018798	Cdt1	-0.37603	3.79937e-06							Ccnj	0.223629	0.0362919	Ccdc6	-0.617872	1.50505e-15		Ccr7	8.0887	1.24724e-13	Ccdc122	-0.515182	0.00210432							Ccrl2	3.80403	1.35779e-272	Ccdc152	-1.92114	3.86157e-07
Cfb	4.99668	0	Cebpa	-2.38526	4.09102e-162							Ccno	2.22068	3.14085e-05	Ccdc7a	-0.640377	0.0258059		Ccr9	0.600504	9.74655e-06	Ccdc125	-1.15735	5.02568e-21							Ccser1	0.696221	0.0224515	Ccdc163	-0.889244	2.57112e-11
Cfdp1	0.327342	0.00146867	Cebpg	-0.623845	6.78002e-20							Ccnyl1	0.486858	4.18669e-06	Ccdc7b	-1.40691	0.00106667		Ccrl2	4.10745	0	Ccdc14	-0.374433	0.00378604							Ccser2	0.296343	1.32238e-07	Ccdc17	-0.629013	0.00142215
Cfl1	0.27415	0.000198075	Cebpzos	-0.556651	4.44668e-05							Ccp110	0.261016	0.0420419	Ccdc82	-0.311526	4.98572e-05		Ccser1	0.892946	0.00226238	Ccdc142	-1.03209	3.5149e-09							Cct2	0.344702	2.02804e-07	Ccdc171	-0.46107	0.00464149
Cfl2	0.241568	0.0011752	Cela1	-1.51521	3.01406e-30							Ccr1	1.984	1.39965e-97	Ccdc97	-0.190596	0.0454252		Ccser2	0.164165	0.00484856	Ccdc151	-0.74785	0.0473898							Cct3	1.14185	6.79059e-62	Ccdc18	-1.00198	1.62145e-05
Cflar	1.49994	7.32061e-221	Celf2	-1.05716	8.6711e-49							Ccr7	4.73767	3.60325e-05	Ccna2	-2.01735	1.04712e-35		Cct2	0.300745	6.45689e-06	Ccdc152	-2.19697	7.4396e-09							Cct4	0.316536	4.13193e-08	Ccdc22	-0.392443	5.28779e-11
Cfp	1.5206	4.12492e-75	Cemip	-1.23558	2.04159e-09							Ccrl2	3.47731	3.9341e-187	Ccnb1	-1.02082	6.51806e-10		Cct3	1.0749	4.53554e-55	Ccdc159	-0.512589	0.0129054							Cct5	0.465079	6.26736e-13	Ccdc32	-0.251606	0.0166048
Cgref1	1.11884	2.56671e-05	Cenpa	-2.17436	1.81462e-39							Ccser2	0.209709	0.000695707	Ccnb2	-1.12297	1.07246e-06		Cct4	0.240673	3.83599e-05	Ccdc163	-1.02356	7.96092e-15							Cct7	0.66369	1.97678e-25	Ccdc34	-0.455524	6.54927e-05
Ch25h	4.15998	1.60096e-213	Cenpb	-0.257862	0.00101083							Cct2	0.425401	2.42407e-09	Ccnd1	-2.64556	1.12464e-189		Cct5	0.339552	2.11145e-07	Ccdc17	-0.692673	0.000335528							Cct8	0.531288	2.37213e-20	Ccdc6	-0.310764	2.81801e-05
Chac2	0.697836	8.63958e-07	Cenpe	-1.30797	2.19888e-11							Cct3	1.12128	2.17185e-51	Ccnd2	-0.534164	0.0100808		Cct7	0.585486	4.41034e-20	Ccdc18	-0.742446	0.000913928							Ccz1	0.238093	3.06161e-05	Ccdc69	-0.94072	0.000121362
Chchd1	0.292539	0.00155596	Cenpf	-1.45188	1.09743e-11							Cct4	0.334504	8.3822e-08	Ccne2	-1.25986	5.32191e-15		Cct8	0.478144	9.38894e-17	Ccdc22	-0.322206	5.095e-08							Cd14	1.49139	2.14382e-88	Ccdc7a	-0.520969	0.0478807
Chchd10	0.698061	1.99456e-08	Cenph	-0.894621	0.00314405							Cct5	0.465697	3.09636e-11	Ccng2	-0.383069	6.1752e-05		Ccz1	0.280646	5.37497e-07	Ccdc28b	-0.415191	0.00834107							Cd164	1.04906	7.65919e-90	Ccdc7b	-0.903023	0.0259442
Chchd4	0.524496	1.87759e-10	Cenpi	-0.604844	9.66741e-06							Cct7	0.718225	1.32882e-25	Ccnh	-0.701303	2.15262e-10		Cd14	1.48835	4.01764e-88	Ccdc33	-2.85121	0.0036621							Cd1d1	0.976664	1.2794e-07	Ccdc82	-0.325552	5.54748e-06
Chchd6	0.425244	0.00180708	Cenpk	-1.86316	8.61475e-10							Cct8	0.485576	6.58231e-15	Ccni	-0.601281	7.52511e-18		Cd164	1.25643	7.70571e-130	Ccdc34	-0.637568	1.13972e-08							Cd200	1.81857	5.43812e-21	Ccdc90b	-0.181402	0.0226236
Chic1	0.579649	0.000790397	Cenpm	-2.07652	8.09046e-07							Ccz1	0.260032	2.30863e-05	Ccnk	-0.289816	0.00618249		Cd1d1	1.11519	7.73012e-10	Ccdc39	-0.908923	0.0175362							Cd209f	1.56809	1.54815e-08	Ccdc91	-0.380758	0.00220509
Chic2	0.55528	1.31104e-14	Cenpn	-1.44673	4.11831e-07							Cd14	1.52584	2.72393e-79	Ccnl1	-0.221236	0.0465817		Cd200	1.72501	3.98909e-19	Ccdc47	-0.228427	0.0043303							Cd209g	1.87183	1.15872e-06	Ccl27a	-0.700941	0.0306245
Chid1	0.359721	2.4524e-06	Cenpo	-0.876489	7.54588e-16							Cd164	1.07915	7.60084e-82	Ccnt2	-0.185096	0.0398665		Cd209g	1.03366	0.0129603	Ccdc6	-0.286685	0.000105751							Cd244	2.61239	1.03745e-140	Ccna2	-2.79938	7.91226e-63
Chil1	4.63393	2.89317e-12	Cenpp	-0.726046	0.0219874							Cd1d1	1.523	3.00965e-14	Ccny	-0.282375	9.00339e-05		Cd244	2.43346	2.12683e-122	Ccdc69	-0.991321	3.43098e-05							Cd24a	1.20474	0.000139399	Ccnb1	-1.78838	9.91725e-29
Chkb	0.199169	0.0192136	Cenpu	-1.37971	1.79945e-06							Cd200	1.5999	5.68906e-16	Ccpg1	-0.841904	2.74713e-22		Cd274	4.40219	0	Ccdc78	-0.649726	0.0168234							Cd274	3.96323	0	Ccnb2	-1.80963	6.18517e-18
Chl1	0.970852	0.00160053	Cenpx	-0.386913	0.000105713							Cd209f	1.19056	0.000180272	Ccr1l1	-2.1606	0.00209912		Cd2ap	0.442823	1.18359e-09	Ccdc82	-0.165729	0.0262341							Cd2ap	0.515768	1.17015e-12	Ccnd1	-1.41458	8.55168e-64
Chm	0.205057	0.0447907	Cep128	-0.580768	0.0017144							Cd209g	1.34692	0.00135465	Ccr2	-0.75136	0.00507359		Cd300e	7.2783	6.908e-33	Ccdc89	-1.31311	0.00197734							Cd300e	7.28061	7.64996e-33	Ccndbp1	-0.253555	0.000306535
Chmp2a	0.323501	0.000121363	Cep131	-1.05593	3.67043e-09							Cd244	2.49912	5.25065e-122	Ccr3	-2.23829	1.29444e-63		Cd300ld	1.15861	1.40587e-42	Ccdc90b	-0.285278	0.000169213							Cd300ld	1.32138	5.50027e-55	Ccne2	-0.933026	8.89856e-10
Chmp4b	0.397974	5.06658e-12	Cep192	-0.266645	0.00213871							Cd24a	1.79774	1.01654e-07	Ccr5	-1.70135	4.49964e-33		Cd300ld2	2.43701	6.89261e-06	Ccdc91	-0.278378	0.0284513							Cd300ld2	2.37727	1.44879e-05	Ccng2	-0.98693	1.06711e-31
Chmp7	0.207481	0.00436818	Cep250	-0.828819	1.15378e-17							Cd274	3.79448	0	Ccs	-0.404694	9.58113e-05		Cd300ld4	2.32054	4.35325e-14	Ccl27a	-1.21431	0.000147224							Cd300ld4	2.18748	1.87319e-12	Ccnh	-1.06853	4.50897e-25
Chordc1	0.157538	0.0109302	Cep295	-0.406019	2.31364e-05							Cd2ap	0.493965	3.23466e-10	Ccsap	-1.87379	1.33254e-37		Cd300ld5	1.84819	0.00267253	Ccna2	-2.72647	1.8126e-64							Cd300ld5	2.17575	0.000340867	Ccni	-0.944772	3.65863e-49
Chp1	0.259395	1.04022e-07	Cep350	-0.371204	1.00517e-05							Cd2bp2	0.224631	0.00762609	Cd101	-1.51966	0.00158267		Cd300lf	0.670071	6.24005e-13	Ccnb1	-1.6565	1.51883e-26							Cd300lf	0.493553	2.72838e-07	Ccnl2	-0.284324	5.90575e-06
Chpf	2.03237	2.60486e-56	Cep41	-0.597411	4.48603e-05							Cd300e	5.96206	3.47543e-54	Cd163	-1.46667	0.0257744		Cd302	1.70982	2.83585e-135	Ccnb2	-1.91809	1.60419e-20							Cd302	1.54824	1.38189e-109	Ccny	-0.528899	1.82266e-16
Chpf2	0.433219	4.37565e-08	Cep44	-0.333208	0.00819716							Cd300ld	1.3403	2.3679e-49	Cd180	-1.67443	2.6264e-123		Cd320	0.62747	2.34073e-06	Ccnd1	-1.61035	1.82518e-82							Cd320	0.60574	7.11303e-06	Ccpg1	-1.23571	5.90891e-53
Chrdl1	1.91607	2.67059e-09	Cep55	-1.04828	1.30295e-09							Cd300ld2	1.73743	0.00223055	Cd200r1	-0.253499	0.00390429		Cd33	1.9341	2.8936e-114	Ccndbp1	-0.180171	0.0113153							Cd33	1.64314	1.49551e-81	Ccr1l1	-1.71415	0.0297046
Chrm1	0.817688	0.0184097	Cep57l1	-0.532873	0.00195433							Cd300ld4	1.81314	3.90045e-08	Cd200r4	-0.524637	5.48395e-09		Cd38	3.92684	0	Ccne2	-0.68329	4.92762e-06							Cd38	3.65269	0	Ccr2	-0.865599	0.000334349
Chrnb2	0.474054	0.0010024	Cep68	-0.412833	3.23502e-09							Cd302	2.2341	4.92373e-191	Cd207	-1.24159	0.0277828		Cd40	3.68325	1.03589e-299	Ccng2	-0.906844	1.11539e-27							Cd40	3.25246	4.16264e-231	Ccr3	-0.787689	9.0251e-10
Chst1	0.798351	8.80226e-06	Cep78	-0.48953	1.01947e-06							Cd320	0.684838	2.20172e-06	Cd248	-2.24637	5.58922e-11		Cd44	0.299824	2.67893e-14	Ccnh	-1.01876	1.86434e-23							Cd44	0.273698	5.09255e-12	Ccr5	-0.741966	5.51256e-08
Chsy1	0.437875	3.68543e-10	Cep85	-0.597263	7.50386e-13							Cd33	2.27813	1.55765e-122	Cd27	-1.37614	1.35893e-05		Cd47	1.1216	7.61415e-82	Ccni	-0.966301	8.75406e-52							Cd47	1.05495	3.91762e-72	Ccs	-0.702758	1.57709e-13
Chtop	0.343175	2.46773e-08	Cercam	-0.64524	0.00133029							Cd38	4.64339	0	Cd28	-2.20829	8.50718e-64		Cd5	1.06225	0.000112188	Ccnl2	-0.203059	0.00141908							Cd5	0.762234	0.00983076	Ccsap	-1.91596	1.06478e-40
Ciart	1.03552	2.32343e-07	Cerk	-1.32508	2.12985e-114							Cd40	2.8837	5.20603e-164	Cd300a	-1.00991	1.77792e-20		Cd52	1.01559	7.68524e-31	Ccny	-0.521901	3.68305e-16							Cd52	1.10207	4.53675e-36	Cd101	-1.42524	0.00188803
Cib1	0.458638	5.86443e-07	Cerkl	-1.706	0.00358862							Cd44	0.224865	2.13962e-07	Cd300c2	-0.276258	0.00184804		Cd53	0.87588	1.72697e-31	Ccpg1	-1.41111	5.33174e-69							Cd53	0.723565	8.94847e-22	Cd180	-0.658959	6.99372e-23
Ciita	0.600472	0.0413379	Cers5	-0.218772	0.00232095							Cd47	0.326953	5.78024e-07	Cd300lb	-2.42918	5.12523e-211		Cd55	0.977205	4.32239e-16	Ccpg1os	-0.587223	0.00100656							Cd55	1.21293	3.12262e-24	Cd200r1	-0.317467	7.55508e-05
Cinp	0.981943	5.55534e-29	Cers6	-0.178076	0.00496243							Cd5	0.943152	0.0056221	Cd300ld3	-1.02486	6.96386e-29		Cd69	4.51445	0	Ccr2	-0.756011	0.00137145							Cd69	4.20162	0	Cd200r4	-0.972097	5.52221e-33
Cipc	0.606616	8.85769e-22	Ces2f	-0.399639	0.0115818							Cd52	0.985589	3.58322e-25	Cd300lg	-1.03998	0.0268496		Cd74	0.60173	0.0015882	Ccr3	-1.31426	2.96227e-24							Cd74	0.51569	0.00940128	Cd207	-2.87183	3.99102e-05
Cisd1	0.273883	0.0108757	Cetn2	-0.422347	5.13295e-05							Cd53	0.731687	3.9254e-19	Cd34	-0.715442	4.96318e-05		Cd80	0.632155	6.35071e-10	Ccr5	-0.907249	1.86342e-11							Cd80	0.721831	2.08257e-12	Cd22	-0.283032	0.0298647
Cish	0.628283	0.0225712	Cfap97	-0.325186	0.000391513							Cd55	1.23404	5.11698e-21	Cd3g	-2.56157	0.0023273		Cd82	1.00819	3.65838e-51	Ccs	-0.690142	1.58337e-13							Cd82	0.812472	9.87581e-33	Cd248	-2.18677	1.257e-10
Ckap5	0.138537	0.0360799	Cfh	-2.95096	2.94821e-137							Cd69	3.82807	4.27759e-262	Cd4	-1.8713	1.14545e-14		Cd86	0.811302	9.20504e-44	Ccsap	-2.11137	4.18068e-49							Cd86	0.737863	1.38299e-35	Cd27	-1.12078	0.000234297
Cklf	0.608417	1.74439e-14	Cgn	-1.12728	4.17263e-11							Cd74	0.905859	9.89632e-06	Cd5l	-2.53771	7.88014e-98		Cdc26	0.300019	0.000103827	Cd101	-1.6163	0.000369666							Cdc14a	0.390304	0.00117327	Cd276	-0.754762	0.00156944
Cks2	0.571125	9.35078e-06	Cgnl1	-0.696912	9.08078e-09							Cd80	0.915609	8.08968e-17	Cd63	-0.331232	0.000154187		Cdc27	0.211019	1.28461e-05	Cd109	-0.701452	0.00724333							Cdc26	0.31604	4.73873e-05	Cd28	-1.75899	3.70779e-49
Clcf1	1.64554	1.63764e-25	Chaf1a	-1.86813	2.44438e-52							Cd81	0.317887	0.00210092	Cd68	-0.723254	1.79396e-22		Cdc34	0.758246	8.80388e-28	Cd151	-0.198568	0.0106051							Cdc27	0.204218	3.02269e-05	Cd300a	-1.44874	7.24028e-48
Clcn6	0.222469	0.00781983	Chaf1b	-0.656795	5.61422e-07							Cd82	0.703139	2.51713e-21	Cd72	-1.41856	5.19e-37		Cdc40	0.162305	0.0101341	Cd180	-0.535366	1.33902e-15							Cdc34	0.845805	3.91991e-34	Cd300c2	-0.433126	4.44539e-08
Clcn7	0.531044	2.66027e-28	Chchd7	-0.455726	1.44944e-05							Cd86	0.954963	9.69084e-49	Cd83	-1.04063	1.41588e-34		Cdc42bpa	0.281495	0.0012706	Cd200r1	-0.393735	5.68147e-07							Cdc42bpa	0.26783	0.0024427	Cd300lb	-2.15158	1.27424e-188
Cldn34c1	0.287094	0.0377535	Chd1l	-0.3368	4.86377e-05							Cdc26	0.351793	2.14506e-05	Cd84	-1.22918	9.18102e-92		Cdc42ep1	0.420256	0.0480348	Cd200r4	-0.791164	3.67258e-23							Cdc42ep1	0.607876	0.00300876	Cd300ld3	-0.336278	0.000225002
Cldnd1	0.508352	1.28378e-06	Chd3	-0.552297	6.18129e-16							Cdc27	0.113877	0.0386765	Cd9	-0.777329	8.83147e-17		Cdc42ep2	3.01167	2.69775e-231	Cd207	-2.03672	0.000339939							Cdc42ep2	2.77577	6.69142e-192	Cd37	-0.554206	1.93265e-20
Clec1b	1.80931	1.58496e-05	Chd3os	-0.345725	0.0481456							Cdc34	0.679123	2.68722e-19	Cd93	-2.34076	7.21939e-230		Cdc42ep4	1.49215	1.76796e-73	Cd22	-0.389634	0.00202665							Cdc42ep4	1.39465	2.27478e-63	Cd3eap	-0.304066	0.0014059
Clec2d	0.548795	1.11576e-11	Chd9	-0.202358	0.000546458							Cdc42ep1	0.605157	0.0107103	Cd99l2	-0.358942	0.000641247		Cdc42se1	0.330014	7.34598e-06	Cd248	-2.01246	1.0513e-09							Cdc42se1	0.461128	2.01262e-10	Cd4	-1.57316	2.29321e-12
Clec2f	2.8953	2.16555e-06	Chek1	-1.60849	5.65381e-12							Cdc42ep2	3.89821	2.18383e-218	Cdadc1	-0.339526	0.0405606		Cdc42se2	0.129111	0.0445983	Cd276	-0.610721	0.0103857							Cdc42se2	0.154663	0.0142996	Cd48	-0.541944	1.49408e-14
Clec2g	4.52551	1.71935e-30	Chek2	-0.58046	6.84233e-05							Cdc42ep4	1.18255	1.46019e-40	Cdan1	-0.743328	4.37526e-07		Cdca4	0.186626	0.0254442	Cd28	-1.19382	8.37371e-25							Cdc5l	0.110146	0.0365388	Cd59a	-0.545084	5.28307e-05
Clec2i	2.1271	6.4105e-06	Cherp	-0.443028	0.000671611							Cdc42se1	0.568139	3.00267e-13	Cdc14b	-0.44817	3.2662e-05		Cdh16	1.73172	0.00748961	Cd300a	-1.60217	1.99752e-58							Cdca4	0.320933	5.98006e-05	Cd5l	-2.36151	4.50262e-93
Clec4a1	1.45962	3.03369e-85	Chmp1b	-0.498931	4.33274e-09							Cdc42se2	0.214985	0.00124956	Cdc20	-0.351453	0.0485719		Cdh5	1.15799	0.000498619	Cd300c2	-0.325095	4.97566e-05							Cdh16	1.87472	0.00365147	Cd68	-0.601041	2.26575e-18
Clec4a2	1.49515	1.31705e-80	Chmp4c	-0.295034	0.0470174							Cdc5l	0.201873	0.000186686	Cdc25b	-1.20054	1.03541e-10		Cdh6	1.47814	4.0045e-37	Cd300lb	-2.53316	1.69434e-256							Cdh2	0.399098	0.0167743	Cd72	-0.542329	3.90115e-07
Clec4a3	0.487476	1.00089e-07	Chn2	-1.72877	8.85582e-34							Cdca4	0.282674	0.00103379	Cdc25c	-0.684886	0.0481873		Cdipt	0.244259	0.000945849	Cd300ld3	-0.387032	1.59363e-05							Cdh22	0.353029	0.0437584	Cd83	-0.728169	2.5065e-20
Clec4d	1.10919	6.51374e-43	Chp2	-4.99819	1.1436e-05							Cdh19	0.771053	0.0315171	Cdc37l1	-0.152288	0.0104906		Cdk12	0.27191	3.06518e-05	Cd34	-0.361721	0.032648							Cdh3	1.04869	0.00790965	Cd84	-1.39526	8.39848e-137
Clec4e	6.3974	0	Chrnb1	-1.22316	2.80953e-06							Cdh2	0.604762	0.000541833	Cdc42ep3	-1.66618	7.89816e-42		Cdk17	0.225032	2.60888e-05	Cd36	-0.199919	0.0138994							Cdh5	0.841594	0.0151623	Cd8a	-0.72697	0.00239145
Clec4n	3.36424	5.37522e-176	Chst10	-1.20985	7.74108e-13							Cdh22	0.482373	0.00465928	Cdc45	-1.03973	1.63416e-08		Cdk2ap1	0.189413	0.0195841	Cd37	-0.49895	4.30188e-17							Cdh6	1.27185	1.1605e-26	Cd9	-0.745792	6.03189e-18
Clec5a	1.0378	7.50955e-21	Chst12	-0.267224	0.00848112							Cdh5	0.969506	0.0074101	Cdc6	-2.07099	4.58779e-25		Cdk2ap2	1.16355	1.47935e-45	Cd3eap	-0.424563	4.33601e-06							Cdipt	0.291434	6.84781e-05	Cd93	-2.4822	5.87406e-293
Clic5	3.08211	1.03015e-06	Chst14	-0.661106	1.04059e-19							Cdh6	1.11139	2.24381e-20	Cdc73	-0.768211	8.3651e-06		Cdk5rap2	0.602604	1.47453e-09	Cd3g	-1.66915	0.0152043							Cdk12	0.23331	0.00044459	Cd99l2	-0.426303	9.75725e-06
Clint1	0.138684	0.0145701	Chst15	-1.20689	1.31988e-08							Cdhr4	1.94301	0.00182194	Cdca2	-1.53909	2.90814e-09		Cdk7	0.150215	0.0337795	Cd4	-1.74521	4.51464e-15							Cdk17	0.200064	0.000247019	Cdan1	-0.965423	5.63572e-13
Clip4	1.01304	0.00727344	Chst3	-1.57852	3.96046e-41							Cdipt	0.421361	5.97109e-08	Cdca3	-1.33462	5.83053e-12		Cdk8	0.320907	2.86431e-07	Cd48	-0.566349	6.87385e-16							Cdk2ap1	0.38286	6.35591e-07	Cdc14b	-0.285039	0.00691551
Clk3	0.54346	1.96025e-08	Chtf18	-0.924444	6.16205e-05							Cdk16	0.217518	0.00311945	Cdca5	-1.08957	9.96422e-08		Cdkn1a	1.70543	8.68973e-132	Cd59b	-0.553347	0.0325038							Cdk2ap2	1.36335	4.08459e-62	Cdc20	-1.17575	5.76823e-12
Clmn	0.769162	0.00791581	Churc1	-0.255341	0.0105333							Cdk17	0.165425	0.00545431	Cdca7	-0.95973	1.05528e-08		Cdkn1c	1.55729	6.41549e-06	Cd5l	-2.51721	7.43622e-107							Cdk5rap2	0.539113	9.07821e-08	Cdc23	-0.227892	0.00433355
Clmp	4.36424	1.23855e-236	Cib2	-0.626	5.96761e-05							Cdk2ap1	0.381455	4.37636e-06	Cdca7l	-2.37165	5.38114e-115		Cdkn2b	1.29891	6.69922e-20	Cd68	-0.394436	1.56338e-08							Cdk8	0.283817	8.71427e-06	Cdc25b	-1.74442	1.83419e-22
Cln3	0.227764	0.00161021	Cic	-0.686123	4.02412e-15							Cdk2ap2	1.78841	1.83578e-92	Cdca8	-0.689894	1.06706e-05		Cdkn2d	1.01707	2.07647e-15	Cd72	-1.00897	4.35845e-22							Cdkn1a	1.49643	5.3645e-101	Cdc25c	-0.960569	0.00596965
Cln5	1.61978	1.20762e-141	Cirbp	-0.581	2.96693e-08							Cdk7	0.248059	0.000783964	Cdh1	-1.29408	0.00993655		Cdr2	0.700496	1.809e-17	Cd79b	-0.730035	0.00825192							Cdkn1c	1.5137	1.66066e-05	Cdc42ep3	-1.90442	1.32971e-53
Clpp	0.281953	0.00777537	Cit	-1.37779	0.00047419							Cdk8	0.215235	0.00208465	Cdh17	-0.93737	0.0104527		Cds2	0.350908	7.81394e-08	Cd83	-0.740223	3.93224e-21							Cdkn2b	1.38034	3.67314e-22	Cdc45	-1.32046	3.84025e-13
Clptm1l	0.132755	0.0285456	Cited2	-0.404785	2.84681e-11							Cdkl4	0.855803	0.0451749	Cdhr3	-1.89676	0.000295326		Cdsn	1.44548	0.0017691	Cd84	-1.30657	1.13953e-120							Cdkn2d	0.835214	2.84426e-10	Cdc6	-2.11517	8.16681e-26
Clu	1.40005	0.00251281	Ckap2	-0.453617	0.0153312							Cdkn1a	0.805118	3.30896e-26	Cdip1	-0.286127	2.34918e-06		Cdv3	0.344025	3.62538e-11	Cd9	-0.856797	2.02096e-23							Cdo1	0.657495	0.000653514	Cdca2	-2.17896	5.02202e-18
Clvs1	1.76742	3.08691e-05	Ckap2l	-0.626528	3.48873e-05							Cdkn1c	2.15484	1.50565e-08	Cdk1	-1.34661	9.3813e-34		Cdyl2	0.894003	1.6475e-19	Cd93	-2.36142	2.32189e-268							Cdr2	0.691496	1.15184e-16	Cdca3	-2.35729	3.49045e-32
Cmklr1	0.429838	1.74413e-09	Ckb	-1.33135	3.92768e-39							Cdkn2aip	0.202179	0.0468251	Cdk10	-0.232631	0.00800486		Ceacam1	0.693332	3.34451e-10	Cd99l2	-0.35356	0.000257989							Cds2	0.330762	4.95402e-07	Cdca5	-1.90149	1.74112e-18
Cmpk2	1.48909	1.63759e-34	Cks1b	-0.630108	1.91215e-05							Cdkn2aipnl	0.214112	0.00751406	Cdk11b	-0.319046	0.00250022		Ceacam16	0.903169	0.0381467	Cdan1	-1.08603	3.16973e-16							Cdsn	1.10083	0.022859	Cdca7	-0.968255	4.50982e-09
Cmtm7	0.327665	0.000939883	Clasp2	-0.686567	3.74603e-61							Cdkn2b	1.48092	4.13135e-22	Cdk14	-0.833881	2.53051e-17		Ceacam18	2.18717	2.49145e-09	Cdc14b	-0.211336	0.0482662							Cdv3	0.346651	3.00078e-11	Cdca7l	-1.90261	2.03117e-82
Cmtr1	0.65425	1.15713e-23	Clcn3	-0.604252	5.07289e-31							Cdkn2d	1.06773	2.11028e-14	Cdk15	-1.5556	4.93541e-12		Ceacam19	0.785324	0.00405297	Cdc16	-0.192792	0.00173249							Cdyl2	0.749246	2.07378e-13	Cdca8	-0.777779	2.31986e-07
Cmya5	2.37591	1.51725e-22	Clec12a	-0.489827	1.09062e-10							Cdo1	0.782208	0.000330089	Cdk18	-1.18271	3.05464e-54		Cebpb	1.8851	7.44925e-73	Cdc20	-1.18888	1.03818e-12							Ceacam1	0.590268	1.99332e-07	Cdh1	-1.38314	0.00577715
Cnbd2	0.2503	0.0338804	Clec4b1	-1.99978	3.19688e-05							Cdr2	0.937669	3.82678e-26	Cdk19	-0.751124	2.86544e-21		Cebpd	2.28684	2.26064e-114	Cdc23	-0.249795	0.00148241							Ceacam18	2.01803	7.37759e-08	Cdh23	-0.593942	0.00113417
Cndp2	0.608204	5.49588e-23	Clec7a	-1.26809	2.91099e-40							Cdr2l	0.624039	0.00134369	Cdk2	-0.383665	1.55548e-07		Cebpz	0.284124	5.79052e-06	Cdc25b	-1.97473	2.45588e-28							Ceacam19	1.08747	4.01966e-05	Cdhr3	-1.38465	0.0014409
Cnih1	0.265457	0.00121325	Clgn	-0.956356	0.00290976							Cds2	0.344633	1.38447e-06	Cdk20	-0.442184	1.06427e-05		Cecr2	0.839583	1.32724e-09	Cdc25c	-0.684832	0.0430162							Cebpb	1.75543	4.27256e-63	Cdip1	-0.28442	3.37424e-07
Cnih4	0.251449	0.00628484	Clic4	-0.556575	7.20233e-24							Cdv3	0.412734	1.8816e-13	Cdk5	-0.309882	0.000724403		Celsr3	0.840367	0.000370717	Cdc42ep3	-1.84564	1.57213e-54							Cebpd	2.68635	4.92234e-158	Cdk1	-1.75957	1.8282e-62
Cnot4	0.207349	0.00177799	Clk1	-0.213057	0.00029506							Cdyl2	0.679281	1.51865e-10	Cdk5r1	-0.35091	0.00640953		Cenpj	0.775273	9.44466e-09	Cdc45	-1.15319	4.99841e-11							Cebpz	0.378862	1.04219e-09	Cdk10	-0.437682	1.61075e-08
Cnp	0.378235	8.10299e-08	Clk4	-0.196177	0.00953975							Ceacam1	0.836038	4.15295e-13	Cdk6	-1.19904	2.37606e-88		Cenpl	0.63735	0.000298244	Cdc6	-1.86914	5.62329e-23							Cecr2	0.679281	2.04994e-06	Cdk14	-0.251881	0.0098561
Cnppd1	0.81714	3.00274e-29	Cln6	-0.924677	2.96623e-21							Ceacam16	1.00867	0.0431793	Cdk9	-0.295958	1.58089e-07		Cenpt	0.35447	0.00141125	Cdca2	-1.90735	3.81015e-15							Celsr1	1.12128	0.000978343	Cdk15	-1.86791	5.3238e-17
Cnpy3	0.416223	3.01604e-08	Clpx	-0.175684	0.0166813							Ceacam18	1.97945	1.76359e-07	Cdkal1	-0.240658	0.0112641		Cep104	0.826048	2.03112e-08	Cdca3	-2.16517	9.72323e-31							Cenpj	0.549651	8.21587e-05	Cdk18	-0.569682	2.0704e-15
Cntrl	0.322373	4.11568e-05	Clspn	-1.76022	1.48034e-19							Ceacam19	0.745073	0.00698779	Cdkl2	-0.414723	0.037884		Cep135	0.19005	0.00536037	Cdca5	-1.59543	7.53006e-16							Cenpl	0.412343	0.0280942	Cdk19	-0.788261	3.18355e-26
Coa5	0.557776	8.54671e-24	Clstn1	-0.539235	0.00182886							Cebpb	1.8995	6.49895e-63	Cdkn1b	-0.228696	0.0152873		Cep170b	0.295002	0.0343051	Cdca7	-1.16385	1.14311e-12							Cenpt	0.280931	0.0148351	Cdk2	-0.639916	1.03984e-20
Col17a1	1.17509	0.0304376	Clta	-0.434374	5.88423e-09							Cebpd	2.7528	7.9642e-141	Cdkn2a	-0.492347	0.00042301		Cep83	1.98255	4.57146e-160	Cdca7l	-2.14167	6.64081e-103							Cenpw	0.331196	0.0124326	Cdk20	-0.463907	6.49097e-07
Col20a1	1.1891	7.29786e-08	Cluh	-0.403247	7.68462e-15							Cebpz	0.346206	2.52966e-07	Cdkn2c	-0.976004	2.2578e-16		Cep85l	1.30638	1.0576e-43	Cdca8	-0.704507	1.6159e-06							Cep104	0.787764	1.09155e-07	Cdk5	-0.491994	2.63188e-09
Col23a1	1.22082	5.63406e-07	Clybl	-0.293994	0.0141059							Celsr1	1.4988	5.21773e-05	Cdnf	-0.606528	0.00397101		Cept1	0.923482	4.63254e-56	Cdh1	-2.00974	0.000118926							Cep135	0.142954	0.0456491	Cdk5rap1	-0.409185	0.0015249
Col27a1	0.548202	0.0011877	Cmas	-0.910665	2.72773e-38							Celsr3	0.606215	0.0233309	Cds1	-0.634188	0.0002166		Cers1	0.627863	0.0168536	Cdh7	-1.31091	0.0244641							Cep170b	0.283707	0.0429901	Cdk6	-0.329159	1.48657e-08
Col4a3bp	0.400255	1.58439e-07	Cmbl	-2.1609	5.5438e-22							Cenpj	0.37593	0.0163404	Cdt1	-0.668162	6.35259e-17		Cers2	0.295296	8.52406e-08	Cdhr3	-1.76742	5.44764e-05							Cep19	0.214153	0.0444421	Cdk9	-0.27772	1.07568e-07
Col4a6	0.900392	0.0096279	Cmc4	-0.570163	0.00795921							Cenpt	0.36914	0.00216316	Ceacam2	-1.21682	0.000212873		Cers3	3.17612	3.58437e-16	Cdip1	-0.290921	1.19482e-07							Cep83	2.1836	5.72604e-194	Cdkn1b	-0.598715	3.80514e-13
Col5a3	0.927508	0.00232029	Cmpk1	-0.302276	3.00411e-05							Cep135	0.231631	0.0016222	Ceacam3	-1.3985	0.0141661		Cers4	0.544381	0.00366421	Cdk1	-1.8788	2.74627e-72							Cep85l	1.23891	6.34955e-39	Cdkn2a	-0.411076	0.00153698
Col8a2	1.65863	0.0397791	Cmss1	-0.407459	0.0254455							Cep19	0.341927	0.00170391	Cebpa	-2.1932	1.89002e-137		Cfap43	0.296149	0.00277799	Cdk10	-0.486424	1.69261e-10							Cept1	0.809418	7.04808e-43	Cdkn2c	-1.4273	3.01305e-35
Col9a3	0.764733	0.00636243	Cmtm4	-0.698802	1.30596e-45							Cep83	2.38478	6.20506e-201	Cebpg	-0.628186	5.38482e-20		Cfb	4.70113	0	Cdk14	-0.238723	0.0148165							Cers1	0.825131	0.001287	Cdkn3	-0.902956	0.00204357
Colca2	1.45334	0.0492696	Cnn1	-1.23535	1.27398e-06							Cep85l	0.81089	3.73715e-15	Cebpzos	-0.35161	0.011941		Cfdp1	0.296669	0.00157603	Cdk15	-1.11763	1.98844e-08							Cers2	0.272881	9.12776e-07	Cdnf	-0.626362	0.00121422
Commd2	0.443025	1.75998e-07	Cnnm2	-1.17021	1.32921e-21							Cept1	0.923834	5.56499e-48	Cela1	-1.02565	3.91667e-15		Cfl1	0.413475	2.80458e-10	Cdk18	-0.356463	8.03047e-07							Cers3	2.72627	9.60452e-12	Cds1	-0.457754	0.00481385
Commd7	0.379287	1.97521e-05	Cnnm3	-0.882798	1.76906e-11							Cers2	0.392444	3.50153e-11	Celf2	-1.03121	2.42504e-46		Cfl2	0.282079	1.76576e-05	Cdk19	-1.0067	4.11999e-42							Cers4	0.884247	9.54777e-07	Cebpa	-2.36833	1.66029e-186
Cop1	0.237984	0.00106915	Cnot6	-0.365373	0.00407202							Cers3	2.99762	2.11703e-12	Cemip	-0.656768	0.00206799		Cflar	1.51199	1.5585e-260	Cdk2	-0.64622	7.40527e-22							Cfap36	0.198519	0.0213123	Cebpg	-0.844162	5.99752e-41
Copa	0.126704	0.0136674	Cnot6l	-0.805328	1.63613e-16							Cers4	1.34226	6.30021e-12	Cenpa	-2.23762	5.09321e-40		Cfp	1.00657	5.953e-39	Cdk20	-0.412442	8.4872e-06							Cfap43	0.340415	0.000569072	Cebpzos	-0.566187	5.44344e-06
Copg1	0.221621	0.000284601	Cnot8	-0.179126	0.0391882							Cfap100	1.27812	0.00101035	Cenpc1	-0.299574	0.000180152		Cggbp1	0.19483	0.000793721	Cdk5	-0.607575	8.59977e-14							Cfap74	0.545043	0.00044459	Cela1	-1.44988	1.57291e-33
Cops2	0.359403	9.65471e-07	Cnpy2	-0.374539	7.56948e-05							Cfap126	1.16796	0.00519978	Cenpe	-1.44398	1.97409e-13		Cgref1	1.06128	6.28555e-06	Cdk5r1	-0.254421	0.0427981							Cfb	4.36382	0	Celf1	-0.229238	0.00770621
Cops5	0.26803	1.31414e-07	Cnr2	-2.26343	1.08289e-95							Cfap161	1.36084	0.0185816	Cenpf	-1.52517	1.4993e-12		Cgrrf1	0.225437	0.049132	Cdk9	-0.254247	9.04993e-07							Cfdp1	0.322151	0.000580219	Celf2	-0.949246	4.68852e-45
Cops8	0.315189	0.000368148	Cnrip1	-0.811702	8.77025e-21							Cfap206	1.6427	0.0458296	Cenph	-1.38129	7.96989e-06		Ch25h	4.66016	2.63551e-303	Cdkl4	-0.813142	0.0443204							Cfl1	0.432173	4.20095e-11	Celf3	-0.580581	0.000400294
Coq10b	0.669971	1.48594e-23	Cntln	-0.980756	1.89017e-13							Cfap43	0.540835	1.18326e-07	Cenpi	-0.937268	1.28495e-11		Chac1	0.849437	0.00417491	Cdkn1b	-0.678436	8.32028e-17							Cfl2	0.291334	1.11009e-05	Cenpa	-3.08066	1.79481e-79
Coq7	0.277087	0.00340889	Cntrob	-0.653885	9.81393e-06							Cfap54	0.999913	0.00794018	Cenpk	-1.4513	1.08223e-06		Chac2	0.63422	8.92348e-07	Cdkn2a	-0.417701	0.000977743							Cflar	1.3185	3.46995e-197	Cenpb	-0.267925	0.000170295
Coq8a	1.47189	1.01248e-13	Coa4	-0.539182	4.76689e-06							Cfap74	0.825403	4.52564e-06	Cenpm	-1.881	6.92694e-06		Chchd1	0.421763	3.20449e-07	Cdkn2c	-1.89373	2.50682e-56							Cfp	1.1359	2.83956e-49	Cenpc1	-0.201031	0.00890053
Coro1a	0.475434	5.23898e-10	Coch	-0.79785	0.00196044							Cfb	4.70513	0	Cenpn	-0.770845	0.00675111		Chchd10	0.546132	5.52974e-07	Cdon	-0.925219	0.00304689							Cggbp1	0.135739	0.0245268	Cenpe	-1.35443	2.88344e-13
Coro1b	0.596035	5.77198e-22	Cog4	-0.234126	0.000214377							Cfdp1	0.524202	1.0683e-07	Cenpo	-0.638952	4.68754e-09		Chchd2	0.250503	0.000822436	Cds1	-0.435753	0.00710458							Cgref1	1.33561	8.24104e-09	Cenpf	-1.67325	4.50782e-15
Coro2a	0.549652	9.51709e-18	Cog5	-0.650326	4.17858e-21							Cfl1	0.405847	1.36989e-08	Cenpq	-0.349239	0.0310049		Chchd4	0.875504	9.71556e-32	Cebpa	-2.4775	8.23198e-205							Ch25h	4.29999	1.36198e-257	Cenph	-1.18595	3.77695e-05
Coro7	0.306749	0.00477702	Cog7	-0.794361	2.12582e-40							Cfl2	0.404026	1.41746e-08	Cenpu	-0.886985	0.00233128		Chchd5	0.271124	0.00747985	Cebpg	-0.775703	2.13354e-35							Chac1	0.727089	0.0178224	Cenpi	-1.04068	7.87599e-15
Cox17	0.764761	2.41401e-13	Col14a1	-1.7169	1.99232e-45							Cflar	1.31465	3.10009e-169	Cenpv	-0.385102	0.0390794		Chchd6	0.428738	0.000506325	Cebpzos	-0.71283	5.66036e-09							Chac2	0.43214	0.00168298	Cenpk	-1.52574	7.21391e-08
Cox18	0.456364	1.74041e-06	Col1a1	-0.847664	0.0172446							Cfp	1.66006	2.37525e-89	Cenpx	-0.304092	0.00268922		Chd1	0.184362	0.00159298	Cela1	-1.88871	6.84671e-54							Chchd1	0.477072	7.36747e-09	Cenpm	-2.17326	4.02575e-06
Cox19	0.458789	3.91177e-06	Col1a2	-0.781064	0.0260036							Cgref1	1.26947	1.31186e-06	Cep112	-1.00528	0.000894296		Chic2	0.717616	5.53217e-28	Celf2	-1.15829	1.22715e-66							Chchd10	0.611626	2.11843e-08	Cenpn	-1.17714	9.54552e-06
Cox5a	0.30238	1.13976e-05	Col24a1	-2.52187	0.00607199							Cgrrf1	0.282637	0.0212552	Cep128	-0.789647	1.31598e-05		Chid1	0.322146	4.9844e-06	Celf3	-0.402624	0.0136791							Chchd2	0.278945	0.000179164	Cenpo	-1.03357	1.62691e-23
Cox7a2	0.201262	0.0137923	Col25a1	-0.566619	0.027772							Ch25h	3.66024	5.90552e-165	Cep131	-0.590715	0.00112357		Chil1	3.44023	2.26134e-08	Cenpa	-2.9976	2.9381e-81							Chchd4	0.881335	1.10912e-31	Cenpp	-1.05066	0.000164204
Cp	3.34489	4.32983e-184	Col6a2	-1.03372	0.000669784							Chac2	0.627713	1.40228e-05	Cep162	-0.299756	0.032866		Chka	0.421292	1.79802e-06	Cenpb	-0.330689	2.38607e-06							Chchd5	0.357831	0.000341901	Cenpq	-0.341005	0.0256871
Cpd	0.729057	1.47141e-50	Col6a3	-2.36882	3.88693e-07							Chchd1	0.561785	1.39436e-10	Cep192	-0.300634	0.000427608		Chl1	0.865079	0.00210146	Cenpe	-1.49475	4.81045e-16							Chchd6	0.409207	0.00112068	Cenpu	-0.76338	0.00575956
Cpeb4	0.301404	4.42628e-07	Colec12	-1.76056	1.41307e-132							Chchd10	1.02472	2.71935e-17	Cep250	-0.865879	4.1773e-19		Chmp2a	0.33975	8.8236e-06	Cenpf	-1.4951	5.38298e-13							Chd1	0.243779	2.21618e-05	Cenpv	-0.565554	0.000934542
Cpm	0.859894	2.95529e-06	Colgalt1	-0.339141	7.90771e-07							Chchd2	0.380114	1.74092e-06	Cep295	-0.597653	2.39445e-10		Chmp4b	0.617906	4.10128e-32	Cenph	-0.950267	0.000632208							Chic2	0.563264	3.60272e-17	Cenpx	-0.556803	1.29929e-09
Cpne1	0.334561	4.97369e-05	Commd10	-0.144649	0.0474563							Chchd4	0.783992	2.29153e-22	Cep350	-0.622421	2.65404e-14		Chmp7	0.243468	0.00017907	Cenpi	-0.737974	9.3911e-09							Chid1	0.257281	0.000375103	Cep112	-0.77759	0.00858401
Cpne2	0.693316	2.99207e-20	Commd4	-0.285217	0.000988306							Chchd5	0.28982	0.00812038	Cep41	-0.520356	0.000419827		Chordc1	0.190237	0.000586839	Cenpk	-1.43012	1.82239e-07							Chil1	4.26746	2.66511e-12	Cep128	-0.62135	0.000299845
Cpsf7	0.313047	1.73104e-08	Commd5	-0.340281	0.000602795							Chchd6	0.418306	0.00210121	Cep55	-1.20547	1.46842e-11		Chp1	0.146581	0.00165288	Cenpm	-1.72987	4.72173e-05							Chka	0.439967	6.93379e-07	Cep131	-1.32316	6.87682e-15
Cpt1b	0.683838	0.0386361	Comtd1	-0.278659	0.0495565							Chd5	0.885314	0.0119589	Cep57	-0.33537	0.00805829		Chpf	1.87405	6.91419e-59	Cenpn	-1.47657	2.5819e-08							Chl1	1.40405	2.5206e-07	Cep164	-0.224339	0.0280971
Cpt1c	0.419391	0.00348506	Copg2	-0.284605	4.48576e-06							Chic2	0.562688	7.27491e-15	Cep57l1	-0.407048	0.0194183		Chpf2	0.272596	0.000248802	Cenpo	-1.06635	6.35062e-26							Chm	0.222738	0.0142227	Cep192	-0.405421	1.54014e-07
Cpxm1	0.788482	0.0169317	Copz2	-0.908352	5.93879e-09							Chid1	0.357485	2.86702e-06	Cep68	-0.645406	3.31189e-20		Chrdl1	1.1054	6.61043e-05	Cenpp	-1.29444	3.01282e-06							Chmp2a	0.30202	9.46534e-05	Cep250	-0.77223	1.22808e-17
Crcp	0.44962	1.44763e-08	Coq10a	-0.472541	2.78867e-06							Chil1	4.60175	3.99776e-12	Cep70	-0.365766	0.00257088		Chrm1	1.15943	0.000305941	Cenpu	-1.07632	6.99937e-05							Chmp4b	0.522627	4.15013e-23	Cep295	-0.596808	1.03475e-11
Creb3	0.28765	0.00212527	Coq2	-0.564862	4.43558e-13							Chkb	0.191718	0.0227109	Cep72	-0.844412	0.0287374		Chrnb2	0.57755	1.09188e-05	Cenpv	-0.422417	0.0129149							Chmp7	0.225133	0.000648124	Cep350	-0.445015	6.2359e-09
Creb3l4	0.737187	0.0275361	Coq9	-0.311489	0.00260136							Chl1	1.33132	7.68689e-06	Cep78	-0.290852	0.0047258		Chst11	0.556204	8.11531e-14	Cenpx	-0.558446	6.91169e-10							Chordc1	0.172725	0.0021505	Cep41	-0.302129	0.0381113
Creg2	0.858911	3.00904e-22	Coro1c	-0.581835	1.38129e-28							Chmp2a	0.448372	4.68275e-08	Cep85	-0.648442	8.13278e-15		Chsy1	0.292258	1.04499e-05	Cep112	-0.724271	0.0122471							Chp1	0.174789	0.000165607	Cep44	-0.321805	0.00579794
Creld2	1.06733	1.13959e-43	Cotl1	-0.696012	1.75263e-32							Chmp4b	0.404723	2.1487e-12	Cercam	-0.405386	0.0484496		Chtop	0.296822	1.77044e-07	Cep128	-0.601734	0.000418767							Chpf	1.85872	2.68602e-57	Cep55	-1.31776	2.89491e-14
Crip2	0.777734	0.00891466	Cox6a2	-1.57052	1.28423e-11							Chmp7	0.377122	4.35874e-08	Cerk	-1.28423	4.03334e-107		Ciapin1	0.371641	3.78302e-05	Cep131	-0.968477	3.37021e-09							Chpf2	0.254526	0.00069958	Cep57	-0.341251	0.00340505
Cript	0.233709	0.00884616	Cox7a1	-0.63331	0.0164055							Chordc1	0.232265	8.62878e-05	Cerkl	-2.05131	0.000672616		Ciart	1.03593	7.69081e-09	Cep164	-0.293755	0.0030608							Chrdl1	1.60979	2.30912e-09	Cep57l1	-0.516731	0.00103148
Crispld2	1.97594	2.0184e-06	Cox7a2l	-0.355888	3.42573e-06							Chp1	0.334314	3.85064e-12	Cers6	-0.252352	3.61592e-05		Cib1	0.58119	3.67012e-12	Cep192	-0.285763	0.000263694							Chrm1	0.935562	0.00523594	Cep63	-0.604321	0.000312736
Crlf3	1.02052	8.24276e-59	Cpeb2	-0.341712	0.00862643							Chpf	2.18637	4.46494e-65	Ces2b	-0.796789	0.00178583		Cinp	0.934654	6.83267e-30	Cep250	-0.83801	1.06287e-20							Chrnb2	0.419927	0.0024022	Cep68	-0.561269	2.9131e-17
Crtc2	0.293027	0.0175351	Cpeb3	-1.41793	5.06574e-24							Chpf2	0.482611	8.30702e-10	Ces2f	-0.879354	8.74866e-09		Cipc	0.875116	3.41058e-53	Cep295	-0.483824	3.17066e-08							Chst11	0.489221	9.98882e-11	Cep70	-0.545593	7.95229e-07
Cry1	0.57195	1.07065e-09	Cped1	-2.06039	2.82558e-32							Chrac1	0.246601	0.000612081	Ces2g	-1.18997	0.0167137		Cisd1	0.286619	0.00285846	Cep350	-0.445133	5.47147e-09							Chsy1	0.347556	1.56156e-07	Cep72	-0.851898	0.0165439
Cry2	0.768112	8.47777e-07	Cpne3	-0.632653	1.88146e-25							Chrdl1	2.72959	2.41789e-18	Cfap97	-0.305452	0.000903341		Cisd2	0.26934	0.00023849	Cep44	-0.283715	0.0140059							Chtop	0.386014	7.82468e-12	Cep78	-0.589768	3.6021e-10
Crybg1	0.186387	0.0196378	Cpne8	-0.545177	1.33188e-07							Chrnb2	0.380161	0.00998362	Cfh	-2.55016	2.77113e-103		Cish	1.10798	1.92116e-06	Cep55	-1.21776	1.82732e-13							Ciapin1	0.336938	0.000242225	Cep85	-0.436815	4.15156e-08
Crym	1.62459	1.19896e-06	Cpox	-0.351112	4.88486e-05							Chst1	0.697606	0.000144067	Cgn	-1.347	3.18025e-14		Cited1	1.01647	0.00614647	Cep57	-0.304707	0.00892921							Ciart	1.23304	4.58345e-12	Cep95	-0.568223	9.2438e-07
Cryzl1	0.65687	2.52908e-18	Cpped1	-0.319862	6.08445e-06							Chsy1	0.587339	1.50932e-17	Cgnl1	-0.421441	0.00068251		Cited2	0.174908	0.00281787	Cep57l1	-0.750756	1.07083e-06							Cib1	0.590426	2.36152e-12	Cerk	-1.42347	5.28275e-152
Csde1	0.325119	2.19243e-08	Cpq	-0.984643	4.47359e-31							Chtop	0.465987	1.4634e-14	Chad	-1.36707	0.0191963		Cklf	0.488296	2.71247e-11	Cep68	-0.460175	1.73856e-12							Cinp	1.04797	3.92898e-37	Cerkl	-1.21564	0.0448014
Csf1	1.26604	6.87216e-18	Cpt1a	-0.437443	8.16728e-27							Ciapin1	0.234983	0.0214736	Chaf1a	-1.68747	2.00613e-43		Cks2	0.626166	8.03281e-08	Cep70	-0.358498	0.00123006							Cipc	0.743303	1.02939e-37	Cers5	-0.140271	0.0393183
Csf2	7.07335	5.7773e-11	Cracr2b	-1.50132	1.51826e-39							Ciart	0.895198	1.29898e-05	Chaf1b	-0.715103	5.70128e-08		Clca3a1	0.836687	0.0113205	Cep72	-1.3748	6.9603e-05							Cisd1	0.436189	3.10203e-06	Cers6	-0.30546	4.30012e-08
Csf2rb	1.32925	2.43837e-57	Cradd	-0.936502	4.80634e-10							Cib1	0.599964	3.03395e-11	Chchd7	-0.271926	0.012072		Clcf1	1.72919	1.04716e-35	Cep78	-0.67005	3.69447e-13							Cisd2	0.181862	0.01759	Ces2b	-0.517115	0.0342468
Csf3	13.9021	1.37405e-40	Cramp1l	-0.172582	0.0208732							Cinp	1.14678	3.18768e-39	Chd3	-0.356146	3.12047e-07		Clcn5	0.148728	0.03582	Cep85	-0.268198	0.000901759							Cish	0.713965	0.00420839	Ces2f	-0.498616	0.000756683
Csf3r	1.03546	1.65282e-33	Crat	-0.445009	5.1306e-11							Cipc	0.565132	8.67596e-19	Chd6	-0.391642	0.000571151		Clcn6	0.251703	0.000865937	Cep95	-0.52564	4.60323e-06							Cited1	1.29139	0.000360685	Cetn2	-0.295042	0.00273455
Csgalnact1	1.38882	0.00199646	Creb1	-0.298095	0.000516499							Cisd1	0.557051	2.57544e-08	Chd7	-0.421302	1.73856e-05		Clcn7	0.518206	1.28743e-31	Cer1	-1.13101	0.0432724							Cited2	0.124994	0.0405925	Cfap97	-0.539608	1.65671e-10
Csmd1	0.870358	0.00425538	Creb3l2	-0.868106	4.92106e-10							Cisd3	0.540798	0.037859	Chd8	-0.20799	0.0161198		Cldn11	0.648387	1.11676e-10	Cercam	-0.657481	0.000271733							Cklf	0.445883	2.23887e-09	Cfh	-2.71728	5.15871e-136
Csnk1g1	0.240915	0.0041903	Crebbp	-0.278844	0.00865763							Cish	0.556528	0.0438136	Chd9	-0.211574	0.000267847		Cldn34c1	0.42129	0.000173696	Cerk	-1.39834	3.94119e-148							Cks2	0.843196	2.38488e-13	Cgn	-2.54978	7.26593e-46
Csnk1g3	0.339336	1.19224e-06	Crebrf	-0.867596	8.40312e-16							Ckap5	0.236883	0.000126338	Chek1	-1.85995	1.08065e-14		Cldnd1	0.841605	4.65152e-19	Cerkl	-3.10276	5.96385e-05							Clca3a1	0.700635	0.0426618	Cgnl1	-0.478254	1.27414e-05
Csnk2a2	0.276517	0.00598305	Crebzf	-0.246744	0.00990655							Cklf	0.657066	1.21871e-16	Chek2	-0.793218	3.40209e-08		Clec16a	0.376725	0.000179943	Cers5	-0.266008	3.44857e-05							Clca4c-ps	1.03977	0.00894704	Chad	-1.18963	0.0349369
Csnk2b	0.323557	3.06128e-05	Crip1	-2.15825	1.0805e-53							Cks2	1.04014	1.35599e-17	Cherp	-0.568079	8.56119e-06		Clec1b	0.999243	0.00946371	Cers6	-0.123503	0.037777							Clcf1	1.65457	2.57254e-32	Chaf1a	-1.5509	6.91801e-38
Cspg5	0.557259	0.0429132	Crls1	-0.260212	0.00102547							Clcf1	1.90715	3.78579e-34	Chmp1b	-0.461006	6.73448e-08		Clec2d	0.680756	4.56937e-20	Ces2f	-0.387391	0.008794							Clcn2	0.618206	0.00510469	Chaf1b	-0.544776	9.44455e-06
Csprs	0.940051	2.77224e-10	Crocc	-0.637722	0.00394887							Clcn2	0.654708	0.00813243	Chmp4c	-0.930858	3.7929e-11		Clec2f	1.95536	0.000180239	Cetn2	-0.43255	5.74732e-06							Clcn6	0.281375	0.000201883	Chchd7	-0.264387	0.00995829
Csrnp1	1.71436	1.89884e-63	Crot	-0.833629	1.35001e-32							Clcn4	0.132347	0.0314407	Chn2	-1.65466	9.50828e-31		Clec2g	4.96152	1.75517e-26	Cfap61	-1.05325	0.00290156							Clcn7	0.185809	6.56544e-05	Chd1l	-0.185112	0.0237662
Csrnp2	0.23921	0.0087255	Crtap	-0.286604	0.00320286							Clcn7	0.31353	2.0119e-10	Chp2	-4.29508	7.18587e-06		Clec2i	2.4397	2.09103e-07	Cfap97	-0.388457	3.4886e-06							Cldn11	0.711961	1.42631e-12	Chd3	-0.741247	5.1321e-32
Cst7	1.87322	1.51751e-36	Cryba4	-5.68393	7.2447e-19							Cldn11	0.556158	2.81529e-05	Chrna2	-0.416168	0.00921004		Clec4a1	1.68562	6.286e-129	Cfh	-3.07633	1.87576e-173							Cldn34c1	0.256955	0.0345639	Chd6	-0.463387	7.53118e-06
Cstb	0.606239	1.5653e-13	Crybg3	-0.325213	0.00310403							Cldn12	0.397398	0.0372141	Chrnb1	-1.07343	4.10815e-05		Clec4a2	1.32459	4.21131e-72	Cgn	-1.98148	2.69726e-36							Cldnd1	0.596942	7.9568e-10	Chd7	-0.2109	0.0263353
CT009550.4	1.42518	0.0271216	Cryl1	-1.21198	1.33228e-28							Cldn34c1	0.598575	1.77937e-06	Chst10	-0.715059	1.65213e-05		Clec4a3	0.195044	0.0328158	Cgnl1	-0.61126	1.35266e-08							Clec12b	1.15166	0.0442385	Chek1	-1.13317	5.60528e-07
CT025619.2	0.553868	0.0191902	Cryz	-0.711151	2.73498e-10							Cldnd1	0.413322	0.000110932	Chst14	-0.619879	3.64592e-17		Clec4d	0.702502	1.02065e-20	Chad	-1.42097	0.0109466							Clec16a	0.36082	0.000381657	Chek2	-0.820337	5.97287e-10
Ctdp1	0.215706	0.00296645	Cryzl2	-0.389948	0.000238191							Clec1b	1.52571	0.000375949	Chst15	-1.44572	3.0768e-11		Clec4e	6.66934	0	Chaf1a	-1.67236	8.45405e-45							Clec1b	1.18904	0.0017285	Chfr	-0.254527	0.000417087
Ctf2	1.1289	7.00039e-10	Csad	-1.0243	1.33133e-13							Clec2d	0.518364	1.58446e-10	Chst3	-1.36296	1.04424e-31		Clec4n	2.39608	2.25022e-107	Chaf1b	-0.412325	0.000790172							Clec2d	0.6251	5.36942e-17	Chga	-0.555639	0.026507
Ctnna1	0.181671	0.000347523	Csf1r	-1.17523	2.1411e-81							Clec2f	2.10984	0.00107412	Chtf18	-0.659811	0.00475647		Clec5a	0.961897	9.11497e-21	Chchd7	-0.460584	2.7619e-06							Clec2f	1.8403	0.000580879	Chkb	-0.162712	0.0374418
Ctnna2	0.462971	0.00049145	Csgalnact2	-0.305905	0.000281946							Clec2g	3.53176	1.70777e-18	Cib2	-0.708685	6.30971e-06		Clic1	0.218042	0.000369666	Chd1l	-0.186595	0.0196962							Clec2g	4.77103	2.35856e-24	Chmp1b	-0.493747	3.19979e-10
Ctps	0.295732	0.0291294	Csnk1e	-0.5365	1.38099e-08							Clec2i	1.46839	0.00338754	Cic	-0.802018	3.01379e-20		Clic5	3.01301	1.16422e-10	Chd3	-0.679999	1.35646e-27							Clec2i	1.90514	0.000123341	Chmp4c	-0.515013	0.000155483
Ctr9	0.269171	0.00139474	Csnk1g2	-0.930409	5.28363e-38							Clec4a1	1.4251	3.63243e-81	Cirbp	-0.575998	5.21552e-08		Clint1	0.117246	0.0265856	Chd6	-0.276388	0.00979073							Clec4a1	1.73844	8.95109e-137	Chmp5	-0.132009	0.0378159
Ctsc	0.420086	1.15638e-09	Cspg4	-1.06491	7.76243e-09							Clec4a2	1.91323	6.40492e-132	Cit	-2.21625	1.85229e-08		Clip1	0.167615	0.00149117	Chek1	-1.15584	1.95491e-07							Clec4a2	1.63631	9.1876e-110	Chmp6	-0.324846	1.48327e-05
Ctsh	0.476289	1.7821e-08	Csrnp3	-0.629369	0.0333103							Clec4a3	0.570241	3.17514e-10	Cited2	-0.266598	1.80402e-05		Clk3	0.351103	0.000111515	Chek2	-0.724691	3.86801e-08							Clec4a3	0.38604	7.7155e-06	Chn2	-1.33651	5.67159e-22
Ctsk	1.1914	1.95613e-07	Csrp1	-0.247795	0.00221963							Clec4d	1.22162	7.40743e-52	Ckap2l	-0.307812	0.0486003		Clmp	4.94062	0	Chfr	-0.191328	0.00855393							Clec4d	0.593003	4.98311e-15	Chp2	-4.91314	1.72934e-11
Ctsz	0.992851	4.40626e-46	Cst3	-0.466891	1.66571e-08							Clec4e	6.16576	0	Ckb	-0.821004	1.60892e-15		Cln5	1.29323	6.94932e-107	Chkb	-0.181008	0.018382							Clec4e	6.1505	0	Chrna2	-0.509904	0.000438198
Cttn	0.412097	0.000196441	Cstf2t	-0.349588	2.28585e-09							Clec4n	3.59086	2.00244e-200	Clasp2	-0.616403	3.88711e-49		Cln8	0.5677	4.42009e-15	Chmp1b	-0.436278	2.62123e-08							Clec4n	2.27027	2.73635e-96	Chrna5	-0.992907	0.00057564
Ctu1	1.31968	1.01697e-46	CT009510.1	-2.45366	0.0139149							Clec5a	1.06751	6.06512e-22	Clcn3	-0.513637	1.34072e-22		Clns1a	0.218808	0.0033028	Chmp3	-0.168742	0.00576389							Clec5a	0.858027	1.4954e-16	Chrnb1	-1.53081	1.2348e-09
Cul1	0.185841	0.00788024	CT025630.2	-1.32629	0.0458635							Clic1	0.139723	0.0439021	Clcn5	-0.216044	0.00362179		Clp1	0.413907	1.47276e-06	Chmp4c	-0.44266	0.00099472							Clic1	0.220171	0.000330511	Chst10	-2.00873	3.64883e-35
Cul3	0.167439	0.0241359	Ctbs	-0.778436	3.3361e-29							Clic5	3.01433	1.94296e-06	Clec12a	-0.344562	8.25476e-06		Clpp	0.534609	3.83524e-09	Chmp5	-0.17699	0.0040282							Clic5	2.88529	1.1072e-09	Chst12	-0.287221	0.00193975
Cwc25	0.287048	0.000135904	Ctc1	-0.758653	5.0051e-07							Clip4	1.35451	0.000189955	Clec4b1	-2.31146	6.56361e-06		Clptm1	0.186644	0.00205149	Chmp6	-0.24908	0.00095216							Clint1	0.149818	0.00395577	Chst14	-0.780184	2.75008e-28
Cwc27	0.70196	8.9906e-10	Ctcf	-0.200416	0.00383081							Clk3	0.496909	3.30225e-07	Clec7a	-1.02151	1.58876e-26		Clptm1l	0.262994	3.75347e-07	Chn2	-1.20558	3.96264e-19							Clip3	0.763003	7.49527e-05	Chst15	-0.973777	1.03626e-06
Cx3cl1	1.41237	5.1342e-10	Ctdsp1	-0.21496	0.000656786							Clmp	4.34486	3.80801e-234	Clgn	-0.835179	0.00930758		Clstn3	0.649106	0.0296368	Chp2	-5.10538	2.68367e-12							Clip4	1.11457	0.000907412	Chst3	-1.45584	4.61961e-35
Cxcl1	7.97185	2.10528e-286	Ctdsp2	-0.824936	2.22872e-28							Cln5	1.7063	5.76674e-157	Clic4	-0.594421	5.0313e-27		Cmip	0.245885	0.00830693	Chrnb1	-1.39933	5.7537e-09							Clk3	0.388795	1.7728e-05	Chtf18	-0.527719	0.0192721
Cxcl10	6.2146	2.35834e-200	Ctdspl	-1.15098	3.7912e-08							Clns1a	0.30551	0.000107153	Clip2	-0.19222	0.0022863		Cmklr1	0.239268	0.000452354	Chst10	-1.94082	1.09725e-35							Clmp	4.62119	0	Churc1	-0.32536	0.000264977
Cxcl11	3.14062	7.24306e-21	Cthrc1	-1.14562	1.8949e-05							Clp1	0.338333	0.000382693	Clk1	-0.133244	0.0284726		Cmpk2	3.39898	5.97177e-202	Chst12	-0.266814	0.00379978							Cln5	1.28161	1.45283e-104	Cib2	-1.40354	9.5129e-22
Cxcl13	0.654358	0.00303593	Ctif	-0.302329	0.00398827							Clpb	0.254477	0.0333528	Clk2	-0.21707	0.00154188		Cmtm7	0.354315	6.98235e-05	Chst14	-0.777497	2.07292e-29							Cln8	0.369017	6.24655e-07	Cic	-0.78277	2.57002e-22
Cxcl16	0.465725	6.0734e-11	Ctla2a	-1.23323	2.96803e-32							Clpp	0.470947	2.62182e-06	Clk4	-0.204768	0.00614667		Cmtr1	0.72136	6.5831e-33	Chst15	-1.07666	4.16528e-08							Clns1a	0.293772	5.90008e-05	Cir1	-0.348766	0.00542057
Cxcl2	7.22549	0	Ctla2b	-2.46189	1.90366e-179							Clptm1	0.222201	0.000639144	Cln6	-1.04335	2.49085e-26		Cmtr2	0.370393	0.000640221	Chst3	-1.46753	7.73162e-38							Clp1	0.41643	1.72339e-06	Cirbp	-1.26436	1.52763e-38
Cxcl3	9.71266	1.33113e-247	Ctnnal1	-0.571493	0.0115024							Clptm1l	0.18543	0.00131602	Clspn	-1.5803	4.9113e-16		Cmya5	1.97388	1.41116e-25	Chtf18	-1.04969	1.6727e-06							Clpp	0.543182	2.89059e-09	Cit	-1.79356	1.12889e-06
Cxcl5	4.80242	6.55455e-19	Ctnnb1	-0.481991	6.83547e-13							Cltb	0.292165	0.0151185	Clta	-0.271138	0.00041143		Cnbd2	0.243519	0.0289197	Churc1	-0.398519	4.82556e-06							Clptm1	0.216341	0.000313899	Ciz1	-0.370207	4.19183e-05
Cxcl9	3.44693	1.02018e-23	Ctnnbip1	-0.418936	2.32976e-06							Clu	1.86961	3.03981e-05	Cluh	-0.209056	9.70339e-05		Cnbp	0.28096	1.28577e-06	Cib2	-1.38792	2.43295e-22							Clptm1l	0.230703	1.07239e-05	Ckap2	-0.3818	0.0334853
Cxcr5	2.23793	9.89573e-08	Ctns	-0.648694	1.50206e-14							Clvs1	1.15246	0.0113896	Cmah	-0.431465	0.0236192		Cndp2	0.915424	2.68108e-59	Cic	-0.715612	6.24479e-19							Cltb	0.270794	0.0143401	Ckap2l	-0.530888	0.000218658
Cxxc1	0.557861	9.12557e-17	Ctps2	-0.438175	1.88754e-07							Cmklr1	0.297379	4.81647e-05	Cmas	-0.673747	1.52105e-21		Cnih1	0.40262	2.75417e-08	Cir1	-0.250739	0.0482796							Clu	1.20319	0.00454497	Ckb	-0.722234	4.19029e-14
Cyb5a	1.61897	1.45235e-65	Ctsa	-0.505062	2.23181e-14							Cmpk2	1.16447	1.98708e-21	Cmbl	-1.78568	1.04188e-16		Cnih4	0.325993	6.99917e-05	Cirbp	-1.1777	1.31181e-35							Cmklr1	0.210382	0.00240567	Cks1b	-0.355842	0.0134929
Cyb5r2	1.32479	1.57459e-06	Ctsb	-0.782035	1.74898e-33							Cmtm7	0.543249	1.05216e-08	Cmc4	-0.55329	0.00980801		Cnn2	0.313629	0.0363252	Cit	-1.87454	2.77914e-07							Cmpk2	3.22679	7.83675e-182	Clasp2	-0.851208	1.40958e-103
Cyb5r3	0.428578	1.84443e-08	Ctsd	-1.32771	3.59137e-67							Cmtr1	0.543397	1.48854e-16	Cmip	-0.431568	8.7292e-06		Cnnm4	0.322881	0.00060333	Ckap2	-0.469582	0.00708035							Cmtm7	0.289088	0.00148324	Clasrp	-0.481308	6.95385e-06
Cyb5r4	0.243702	0.000466721	Ctse	-2.02319	3.78073e-11							Cmtr2	0.480326	3.43267e-05	Cmpk1	-0.176283	0.0191231		Cnot4	0.364075	4.20993e-10	Ckap2l	-0.305281	0.0331326							Cmtr1	0.644635	2.68168e-26	Clcc1	-0.171463	0.00595912
Cyba	0.213831	0.0167643	Ctsf	-1.41303	9.9859e-39							Cmya5	2.23984	1.0305e-19	Cmtm3	-0.132549	0.0352783		Cnot9	0.297933	5.70619e-09	Ckb	-1.11117	6.3173e-32							Cmtr2	0.391622	0.000319876	Clcn3	-0.611954	1.85263e-35
Cybb	1.59281	4.93097e-155	Ctso	-0.396694	1.96882e-08							Cnbp	0.293079	3.403e-06	Cmtm4	-0.598305	1.5083e-33		Cnp	0.594209	2.61905e-21	Cks1b	-0.708292	3.82736e-07							Cmya5	2.26506	1.24607e-33	Clec10a	-1.18571	0.0320346
Cycs	0.540435	1.50641e-07	Ctss	-0.745095	6.65408e-23							Cndp2	0.620053	7.99147e-24	Cndp1	-0.970274	0.000237366		Cnppd1	0.808626	1.33365e-33	Clasp2	-0.922052	1.59159e-123							Cnbd2	0.437419	3.69761e-05	Clec12a	-0.29303	4.7077e-05
Cyfip1	0.519976	3.08366e-28	Cttnbp2nl	-0.755673	6.14422e-42							Cnih1	0.448266	1.11675e-08	Cngb1	-1.08027	0.00614733		Cnpy3	0.196619	0.00666093	Clasrp	-0.314473	0.0038128							Cnbp	0.330357	1.04495e-08	Clec4b1	-1.1519	0.0343087
Cyfip2	0.276028	0.00104913	Cuedc2	-0.276903	6.22048e-05							Cnih4	0.363154	3.87295e-05	Cnnm2	-1.12724	7.66037e-20		Cntn2	0.589925	0.0207559	Clcn3	-0.714844	1.6794e-48							Cndp2	0.845238	1.46739e-50	Clec7a	-0.645616	3.94909e-13
Cyp1b1	1.02806	0.0025155	Cul4a	-0.2329	4.4906e-06							Cnn2	0.367766	0.0213364	Cnnm3	-0.879438	2.6081e-11		Coa5	0.673701	2.19561e-39	Clec12a	-0.413059	4.63895e-09							Cnih1	0.333559	6.20663e-06	Clgn	-0.722791	0.0171032
Cyp2j9	0.615386	0.0385982	Cul5	-0.227471	0.0045193							Cnn3	1.12968	0.000592796	Cnot1	-0.384009	3.76124e-06		Col20a1	0.594674	0.00336507	Clec4b1	-1.53353	0.00534454							Cnih4	0.439491	5.48322e-08	Clk1	-0.224213	3.1926e-05
Cyp7b1	2.94032	1.13087e-14	Cul7	-0.270024	0.00847955							Cnot2	0.171205	0.00927966	Cnot3	-0.478378	0.00345866		Col23a1	2.10412	1.72792e-22	Clec7a	-0.62143	2.60393e-12							Cnn2	0.327978	0.0281682	Clk2	-0.320095	2.59119e-07
Cyth2	0.272325	0.00278937	Cul9	-0.418264	0.000118232							Cnot4	0.21784	0.000916818	Cnot6	-0.557641	4.99734e-06		Col27a1	0.404105	0.00730037	Clk1	-0.336434	1.51943e-10							Cnn3	0.778747	0.0120811	Clk4	-0.304212	5.53596e-06
Cyth3	0.487803	1.64736e-09	Cuta	-0.312402	0.000160748							Cnot9	0.129116	0.0293779	Cnot6l	-0.806259	1.82763e-16		Col2a1	1.32756	0.0115896	Clk2	-0.319645	1.61709e-07							Cnnm4	0.275996	0.00432074	Cln6	-0.986725	7.44506e-27
D10Wsu102e	0.239931	0.0266493	Cutc	-0.325553	0.0289103							Cnp	0.389179	3.24442e-08	Cnpy2	-0.225795	0.0212181		Col4a3bp	0.425499	8.53859e-10	Clk4	-0.36306	3.27665e-08							Cnot4	0.289437	1.28515e-06	Clpx	-0.136897	0.0442562
D130040H23Rik	0.448179	0.000214377	Cux1	-0.758401	3.89724e-54							Cnppd1	0.782305	8.88494e-27	Cnr2	-2.01649	2.55665e-78		Col5a3	1.50215	2.28105e-08	Cln6	-1.06984	9.71556e-32							Cnp	0.645418	7.79727e-25	Clspn	-1.7681	3.62686e-21
D16Ertd472e	2.99153	4.6933e-55	Cwf19l2	-0.260774	0.00067364							Cnpy3	0.342597	6.70809e-06	Cnrip1	-0.584241	1.7382e-11		Commd2	0.446611	8.63993e-09	Clpx	-0.133276	0.0487571							Cnppd1	0.682549	5.15382e-24	Clstn1	-0.433022	0.00689916
D17Wsu92e	0.217268	0.000426145	Cx3cr1	-6.45292	0							Cnpy4	0.367162	3.46315e-05	Cntln	-0.924956	6.08764e-12		Commd6	0.38459	4.61709e-06	Clspn	-1.81693	7.82522e-23							Coa3	0.164803	0.0499541	Clta	-0.315446	6.01902e-06
D330045A20Rik	1.61237	2.34505e-51	Cxcl14	-2.54069	4.93584e-182							Cntf	0.926833	0.00129607	Cntnap4	-1.12506	0.000735992		Commd7	0.394881	1.04339e-06	Clstn1	-0.452009	0.00452089							Coa5	0.660157	1.2992e-37	Cltc	-0.133207	0.00496512
D830030K20Rik	1.37108	0.000571271	Cxcr3	-2.13447	1.07088e-11							Cntrl	0.189285	0.0210916	Cntrob	-0.587778	8.21569e-05		Commd8	0.186051	0.0108829	Clta	-0.346369	5.47979e-07							Coa7	0.559253	0.000913171	Cluh	-0.115576	0.0278148
Daam1	0.593392	6.07938e-20	Cxcr4	-3.17856	3.95584e-233							Coa3	0.233606	0.00794471	Coch	-0.777355	0.00258496		Commd9	0.292339	0.00286769	Cltc	-0.189942	3.70249e-05							Col12a1	0.460881	0.0427478	Clybl	-0.237155	0.0361502
Dad1	0.375051	4.68215e-06	Cyb561a3	-0.454402	1.12048e-06							Coa5	0.476294	1.55961e-17	Cog4	-0.141941	0.0304093		Cop1	0.171898	0.011729	Cluap1	-0.295395	0.0145093							Col20a1	0.818491	3.51796e-05	Cmas	-0.992025	3.8025e-51
Dap	0.613293	8.73539e-20	Cyb5b	-0.182606	0.000347819							Cog1	0.214365	0.021487	Cog5	-0.57794	8.64468e-17		Copg1	0.225957	4.88748e-05	Cluh	-0.169634	0.000762624							Col23a1	1.69672	1.59335e-14	Cmbl	-2.52767	3.35917e-32
Dap3	0.566158	2.01113e-11	Cyb5d1	-0.209986	0.0493299							Coil	0.296758	0.0133516	Cog7	-0.811686	3.45013e-41		Cops2	0.328667	1.03922e-06	Clybl	-0.50872	2.14085e-06							Col27a1	0.416698	0.00618603	Cmc4	-0.681984	0.00074113
Dapk2	2.30796	8.97056e-06	Cyb5d2	-0.464723	6.25217e-06							Col11a2	0.461511	0.0449937	Col10a1	-1.03496	0.000402729		Cops5	0.465482	1.40623e-23	Cmas	-1.07631	9.24938e-61							Col2a1	1.69855	0.000923376	Cmpk1	-0.218454	0.00129679
Dapk3	0.316489	0.000914232	Cyb5rl	-0.954293	1.95861e-05							Col20a1	0.967456	1.95775e-05	Col14a1	-1.73279	9.71203e-45		Cops6	0.224789	0.00111905	Cmbl	-3.23769	3.47173e-41							Col4a3bp	0.355282	4.43261e-07	Cmtm4	-0.583905	2.93509e-35
Dapp1	0.211388	0.0343317	Cyhr1	-0.419983	6.45267e-09							Col23a1	1.37371	1.3232e-08	Col1a1	-1.03064	0.0027154		Cops8	0.203422	0.0145517	Cmc4	-0.544196	0.0060979							Col5a3	1.26956	3.16325e-06	Cmtm6	-0.210009	0.000124931
Daxx	0.921704	4.16501e-34	Cyld	-0.308782	0.000248496							Col4a3bp	0.216538	0.00678833	Col1a2	-0.685145	0.0484233		Coq10b	0.725455	1.11271e-31	Cmpk1	-0.225509	0.000834759							Col8a1	0.369849	0.0108854	Cnga1	-2.05138	0.0386156
Dazap1	0.403087	3.47765e-08	Cyp27a1	-2.81453	1.93684e-73							Col4a6	1.02689	0.00240393	Col25a1	-0.907034	0.000441678		Coq7	0.35696	1.56874e-05	Cmtm4	-0.637559	9.27297e-43							Colca2	1.42119	0.0180378	Cnn1	-1.05143	1.52244e-06
Dbndd2	0.464947	0.000886931	Cyp2r1	-0.710297	0.00351834							Col5a3	1.30618	8.43747e-06	Col6a2	-0.712685	0.0213398		Coq8a	1.60091	8.27792e-20	Cmtm6	-0.216094	6.97669e-05							Commd2	0.336778	2.72905e-05	Cnnm2	-1.04303	7.70364e-20
Dbnl	0.234679	0.00101183	Cyp4v3	-0.410735	3.75994e-09							Col9a3	0.68209	0.0150889	Col6a3	-2.21971	2.04178e-06		Coro1a	0.364955	2.96997e-07	Cngb1	-0.933988	0.0143417							Commd6	0.458514	4.20466e-08	Cnnm3	-0.94348	1.47621e-14
Dbx2	1.26663	0.0408931	Cyp51	-1.64732	4.02407e-101							Colca2	2.12448	0.00179665	Colec12	-1.5961	4.07603e-109		Coro1b	0.332488	1.16094e-08	Cnn1	-1.16278	6.91732e-08							Commd7	0.464193	8.39015e-09	Cnot6	-0.373272	0.00132848
Dcaf1	0.296556	6.45502e-05	Cysltr1	-0.727121	1.12047e-08							Commd1	0.388197	3.19399e-05	Colgalt1	-0.274451	7.91022e-05		Coro2a	1.0582	2.09927e-69	Cnnm2	-1.10342	1.35972e-22							Commd8	0.148177	0.0483262	Cnot6l	-0.645884	2.40016e-12
Dcaf10	0.290711	0.00209453	Cyth1	-1.17165	1.01627e-36							Commd2	0.533972	2.0469e-10	Commd4	-0.227281	0.00960096		Cox10	0.335155	0.000369323	Cnnm3	-0.837318	5.12019e-12							Commd9	0.256249	0.010347	Cnot8	-0.331752	8.06227e-06
Dcaf13	0.383307	9.74324e-09	Cytip	-4.15393	5.70436e-106							Commd6	0.372709	5.24043e-05	Copg2	-0.179785	0.00496749		Cox16	0.171619	0.0489767	Cnot10	-0.132697	0.0454348							Copg1	0.211653	0.000166178	Cnpy2	-0.567436	2.85063e-11
Dcbld2	1.01666	5.62412e-20	D10Jhu81e	-0.224576	0.00326928							Commd7	0.522504	1.80645e-09	Cops7b	-0.257946	0.00240006		Cox17	0.966361	3.15822e-24	Cnot6l	-0.644335	1.98487e-12							Cops2	0.331529	9.33911e-07	Cnr2	-2.47189	4.48013e-111
Dcdc2a	1.13822	0.0121538	D1Ertd622e	-0.395478	1.3477e-07							Commd9	0.278513	0.0104455	Copz2	-0.663337	2.28946e-05		Cox18	0.945879	1.00384e-25	Cnot8	-0.270043	0.000293627							Cops5	0.449956	1.35533e-21	Cnrip1	-1.01803	1.09748e-35
Dcn	3.37954	1.70997e-17	D2hgdh	-0.686902	5.61294e-09							Cop1	0.247259	0.000591498	Coq10a	-0.482346	2.05758e-06		Cox19	0.520803	6.0336e-09	Cnpy2	-0.510693	1.75751e-09							Cops6	0.217394	0.00192642	Cnst	-0.221781	0.0168514
Dcp1a	0.21943	0.00129424	D3Ertd751e	-0.842985	6.79407e-07							Copa	0.157858	0.00146086	Coq2	-0.400405	4.16053e-07		Cox5a	0.431152	3.69711e-12	Cnr2	-2.76249	4.52195e-134							Cops8	0.294344	0.000271895	Cntln	-0.814221	4.91656e-10
Dctn3	0.257853	0.00286592	D430042O09Rik	-0.192184	0.00873777							Copb1	0.0874717	0.0276071	Coq9	-0.29545	0.00420326		Cox7a2	0.168573	0.0242591	Cnrip1	-1.19025	1.03418e-48							Coq10b	0.711494	7.5133e-30	Cntn1	-0.247121	0.00500762
Dcun1d3	1.26841	1.26078e-62	D5Ertd579e	-0.262993	2.05196e-05							Cope	0.221736	0.0042879	Coro1c	-0.550302	1.34054e-25		Cp	2.81399	9.04266e-153	Cnst	-0.19793	0.0322638							Coq5	0.204215	0.00427781	Cntnap2	-1.24795	0.00223429
Dcun1d5	0.256344	7.98693e-05	D630045J12Rik	-0.420225	0.00733046							Copg1	0.31623	9.91942e-08	Coro2b	-0.892056	0.00774062		Cpd	0.4693	5.75246e-25	Cntln	-0.941478	2.93e-13							Coq7	0.308414	0.00028113	Cntnap4	-0.689891	0.0336906
Dda1	0.418993	3.35906e-10	D830044I16Rik	-0.572111	0.0444383							Cops2	0.482598	2.13536e-11	Cotl1	-0.553507	6.9586e-21		Cpeb4	0.826371	1.19077e-54	Cntn4	-1.29492	0.0253733							Coq8a	1.02552	1.59142e-08	Cntrob	-0.778654	3.57724e-08
Ddhd1	0.515351	1.09708e-09	D930020B18Rik	-0.930995	0.0463646							Cops5	0.317299	3.17447e-10	Cox6a2	-1.84341	9.72716e-14		Cpm	1.21835	1.73963e-14	Cntnap2	-1.60897	7.20479e-05							Coro1a	0.248461	0.000693429	Coa4	-0.482349	9.89914e-06
Ddit3	0.726136	1.14298e-12	Dab1	-0.821391	0.0333792							Cops8	0.515034	1.47928e-09	Cpa6	-0.545675	0.00219798		Cpne1	0.535626	4.39227e-13	Cntnap5a	-1.02783	0.0419031							Coro1b	0.382897	4.30198e-11	Cog4	-0.336683	3.17041e-09
Ddit4	0.896657	2.05066e-08	Dab2	-1.09441	2.03615e-33							Cops9	0.288427	0.000490568	Cpeb2	-0.487478	9.72565e-05		Cpne2	0.744756	1.35125e-26	Cntrob	-0.89827	1.04097e-10							Coro2a	1.02155	5.05217e-64	Cog5	-0.87331	6.96173e-42
Ddt	0.719294	1.57866e-16	Dag1	-0.775543	1.04231e-42							Copz1	0.148409	0.0260729	Cpeb3	-1.8307	2.18001e-36		Cpsf2	0.254728	1.58047e-07	Coa4	-0.653252	1.05366e-09							Cox10	0.510789	2.74946e-08	Cog7	-0.915099	1.19502e-57
Ddx10	0.177345	0.0133727	Dagla	-0.605053	1.53745e-13							Coq10b	0.826189	2.13125e-35	Cped1	-2.09086	4.54956e-32		Cpsf6	0.20331	0.000891726	Coch	-0.527478	0.0264977							Cox16	0.196262	0.0235949	Col10a1	-0.874603	0.00136679
Ddx19b	0.588384	2.66298e-19	Daglb	-2.26252	9.9528e-262							Coq3	0.328145	0.00094221	Cpne3	-0.676263	8.90686e-29		Cpsf7	0.159203	0.00281317	Cog4	-0.391148	2.9326e-12							Cox17	0.920385	7.15114e-22	Col14a1	-1.56726	1.20211e-39
Ddx23	0.270951	7.3405e-06	Dalrd3	-0.432546	6.90661e-06							Coq5	0.22265	0.0032753	Cpne8	-0.525792	4.20129e-07		Cpxm1	0.880816	0.00332963	Cog5	-0.854921	4.19976e-41							Cox18	0.901729	1.16447e-22	Col15a1	-1.13606	0.000143291
Ddx24	0.322478	8.26079e-10	Dapk1	-0.94136	6.2773e-21							Coq7	0.509111	1.15679e-08	Cpox	-0.20872	0.0197719		Crabp2	1.83163	2.97698e-05	Cog7	-0.914618	9.39277e-60							Cox19	0.444201	1.27404e-06	Col25a1	-0.526634	0.0366677
Ddx39	0.864375	5.65082e-32	Dars	-0.75313	3.25489e-29							Coq8a	1.09289	7.03468e-08	Cpped1	-0.259934	0.000295719		Crcp	0.562711	6.66495e-15	Col10a1	-0.590043	0.0309833							Cox5a	0.4865	4.33629e-15	Col4a4	-0.803195	0.00943326
Ddx39b	0.759509	2.09601e-52	Dars2	-0.52892	1.71229e-06							Coro1a	0.436442	1.35144e-08	Cpq	-0.897219	7.91079e-26		Creg2	0.536861	1.1879e-10	Col14a1	-1.72689	2.26796e-48							Cox7a2	0.169645	0.0236944	Col6a3	-1.10252	0.0151744
Ddx54	0.220072	0.000470663	Dazap2	-0.457081	5.64538e-13							Coro1b	0.593448	9.7682e-22	Cpt1a	-0.288856	2.98638e-12		Creld2	1.07559	6.64467e-51	Col15a1	-0.808831	0.00629015							Cp	3.05794	3.05633e-180	Colec12	-1.85419	1.68023e-171
Ddx58	0.761555	5.33903e-27	Dbf4	-0.353653	0.000375883							Coro2a	0.360273	4.1361e-08	CR536609.1	-0.498281	0.0431112		Crim1	0.579955	9.79534e-15	Col6a3	-1.41034	0.00150732							Cpd	0.408446	4.09134e-19	Colgalt1	-0.504588	4.75547e-16
Ddx60	0.412733	0.00128236	Dbp	-0.921543	2.09441e-15							Cox10	0.218114	0.0363568	CR936839.6	-0.440678	0.00827012		Cript	0.223125	0.00583303	Col6a5	-2.31218	0.00559269							Cpeb4	0.639807	6.52101e-33	Commd10	-0.151426	0.021471
Dedd	0.201124	0.0249471	Dcaf11	-0.37282	1.97954e-11							Cox16	0.346105	9.08365e-05	Cracr2b	-1.68671	1.12548e-46		Crispld2	1.7761	2.06492e-07	Colec12	-1.88207	4.50857e-177							Cpm	1.16943	4.64382e-13	Commd3	-0.135549	0.049453
Def6	0.473771	3.98972e-08	Dcaf17	-0.599104	1.55822e-08							Cox17	0.951378	3.62499e-20	Cradd	-0.889014	4.70562e-09		Crkl	0.330416	1.22303e-11	Colgalt1	-0.482844	6.69687e-15							Cpne1	0.515947	4.43689e-12	Commd4	-0.180241	0.0295566
Degs1	0.849827	5.21884e-24	Dcaf6	-1.04177	2.12598e-34							Cox18	0.471229	8.68557e-07	Cramp1l	-0.385142	4.29955e-08		Crlf3	0.906739	1.02282e-54	Commd10	-0.222371	0.000433677							Cpne2	0.752006	1.14683e-26	Copg2	-0.308271	7.4885e-08
Dennd5b	0.413043	0.00979445	Dcaf7	-0.611992	3.82616e-65							Cox19	0.668073	5.07239e-12	Crat	-0.330273	1.58903e-06		Crtac1	0.527969	0.000271733	Commd4	-0.211868	0.008665							Cpsf2	0.234088	2.03286e-06	Coprs	-0.261642	0.00367156
Denr	1.25753	3.11412e-36	Dcaf8	-0.455029	1.10257e-26							Cox5a	0.534752	9.48086e-16	Creb1	-0.351316	3.23189e-05		Crtam	1.42679	0.0396147	Copg2	-0.454538	6.1097e-16							Cpsf6	0.165713	0.00820689	Copz2	-1.04101	2.89536e-13
Dera	0.566588	2.03105e-14	Dcakd	-0.237041	0.00700228							Cox5b	0.28512	0.00132473	Creb3l2	-0.860336	7.96744e-10		Crtc2	0.281314	0.0126481	Coprs	-0.269046	0.00222052							Cpxm1	0.981294	0.00102662	Coq10a	-0.500124	5.92658e-08
Derl1	0.187134	0.00647644	Dcbld1	-0.661325	0.00112605							Cox6a1	0.22575	0.0036597	Crebbp	-0.672186	1.15389e-11		Cry1	1.06988	1.34772e-33	Copz2	-0.85098	5.23171e-10							Crabp2	2.18757	4.3219e-07	Coq2	-0.424128	1.59875e-08
Derl2	0.381815	5.1623e-05	Dchs1	-0.463542	0.0128594							Cox6b1	0.356147	7.10427e-05	Crebrf	-0.81676	4.37073e-14		Cry2	0.499946	0.000711111	Coq10a	-0.587117	8.89235e-11							Crcp	0.652489	1.82075e-19	Coq8b	-0.248033	0.000530363
Dgat1	0.272239	0.0137383	Dck	-0.333743	3.92262e-05							Cox6b2	1.06114	0.0201341	Crebzf	-0.325673	0.000436754		Crybg1	0.769877	1.34886e-28	Coq2	-0.555113	5.08168e-14							Creg2	0.582895	3.2261e-12	Coq9	-0.414688	7.05404e-06
Dgat2	1.49316	1.74203e-15	Dclre1a	-0.615697	8.88777e-06							Cox6c	0.301271	0.000242558	Crip1	-1.60431	5.59704e-33		Crybg2	0.671668	0.0485061	Coq8b	-0.245662	0.000500114							Creld2	1.00001	1.65962e-43	Coro1c	-0.691962	4.54861e-46
Dgcr14	0.242866	0.0105982	Dcp1b	-0.313361	0.0131341							Cox7a2	0.415142	5.03917e-08	Crocc	-0.611557	0.00545277		Crym	1.48911	9.6251e-08	Coq9	-0.4974	4.22662e-08							Crim1	0.637874	2.14295e-17	Cotl1	-0.609062	5.51303e-29
Dgkh	2.05782	6.16333e-193	Dctd	-0.603379	0.00105563							Cox7b	0.40531	1.37654e-06	Crot	-0.658283	9.30068e-21		Cryzl1	0.59371	2.80813e-17	Coro1c	-0.658216	4.12917e-42							Crip2	0.868372	0.000658352	Cox15	-0.202375	0.0397497
Dhps	0.317987	0.00384372	Dctn6	-0.347761	0.00354706							Cox7c	0.199559	0.0200599	Crp	-1.09436	0.00329551		Cs	0.169577	0.00146658	Cotl1	-0.645144	1.64757e-32							Cript	0.190122	0.0217916	Cox6a2	-2.00822	1.13813e-15
Dhrs1	0.649618	0.000666552	Dctpp1	-0.529082	8.39856e-06							Cox8a	0.174609	0.0379094	Crtap	-0.197021	0.0471102		Csde1	0.339567	1.68065e-10	Cox6a2	-1.69253	8.32965e-14							Crispld2	2.35856	1.69401e-12	Cox7a2l	-0.588914	9.14706e-18
Dhrs11	0.351248	0.00256749	Dcun1d1	-0.160807	0.041571							Cp	3.38002	6.88568e-188	Crtc3	-0.384483	4.98134e-05		Csf1	1.78091	1.05464e-40	Cox7a1	-0.752907	0.00204844							Crkl	0.293714	3.32392e-09	Cpeb1	-0.407469	0.00180562
Dhx15	0.228764	1.02258e-05	Dcxr	-0.448101	5.75153e-07							Cpd	0.647579	4.90865e-40	Cryba4	-3.97255	1.52514e-22		Csf2	7.53637	5.52263e-18	Cox7a2l	-0.621638	8.41406e-20							Crlf3	0.860317	8.0317e-49	Cpeb2	-0.536952	2.52158e-06
Dhx29	0.202646	0.0159653	Ddah2	-0.551001	0.000500058							Cpe	0.943135	0.00337936	Crybg3	-0.4824	5.55211e-06		Csf2rb	1.34182	2.14186e-68	Cpeb1	-0.589023	3.49489e-06							Crtac1	0.391525	0.00994917	Cpeb3	-1.32999	2.2819e-22
Dhx38	0.261589	2.05591e-05	Ddb1	-0.1421	0.0125409							Cpeb4	0.126066	0.0481873	Cryl1	-1.16706	2.69038e-26		Csf2rb2	0.677106	8.46252e-09	Cpeb2	-0.379779	0.00106666							Cry1	1.18973	6.90707e-41	Cped1	-1.42565	5.9621e-19
Dhx40	1.13054	1.71658e-71	Ddhd2	-0.486886	2.52003e-08							Cpm	0.694738	0.00025285	Cryz	-0.510687	7.51506e-06		Csf3	12.4689	1.27529e-125	Cpeb3	-1.54578	8.76911e-30							Cry2	0.488511	0.00106689	Cpne3	-0.88471	1.38077e-55
Dhx58	0.453577	3.15588e-09	Ddi2	-0.43911	8.19843e-18							Cpne1	0.444197	3.78071e-08	Cryzl2	-0.620829	4.27734e-09		Csnk1g1	0.305767	4.53057e-05	Cped1	-1.92363	1.42424e-31							Crybg1	0.736755	6.73287e-26	Cpne8	-0.28425	0.00412093
Diablo	0.287839	0.00063714	Ddrgk1	-0.419671	3.06952e-12							Cpne2	0.688169	8.805e-20	Csad	-0.932448	2.06538e-11		Csnk1g3	0.446013	5.27653e-12	Cpne3	-0.811972	1.37542e-47							Crym	2.31594	1.0808e-17	Cpox	-0.264762	0.00121968
Diaph1	0.182326	0.00163576	Ddx11	-0.925452	9.44068e-12							Cpsf2	0.179498	0.000816834	Csf1r	-1.00853	3.69971e-60		Csnk2a2	0.429765	1.17863e-06	Cpne8	-0.424961	9.05923e-06							Cryzl1	0.67103	1.60215e-21	Cpq	-1.21053	3.35133e-48
Diaph2	0.461092	7.89832e-08	Ddx17	-0.294218	4.58849e-18							Cpsf7	0.184256	0.00153239	Csgalnact2	-0.313032	0.000191486		Csnk2b	0.391924	2.22065e-08	Cpped1	-0.14756	0.0354256							Cs	0.225184	1.73081e-05	Cpsf1	-0.249368	0.00685066
Dip2a	0.38834	2.4847e-05	Ddx28	-0.540385	9.08283e-12							Cpt1b	0.82617	0.00914528	Csnk1e	-0.44841	2.63339e-06		Csprs	1.66255	2.65459e-32	Cpq	-1.33519	3.60614e-59							Csde1	0.306522	1.02639e-08	Cpsf3	-0.179944	0.00549784
Dirc2	0.681354	1.09557e-13	Ddx3x	-0.572592	4.41373e-12							Cpt1c	0.642736	2.6844e-06	Csnk1g2	-0.902097	1.63798e-35		Csrnp1	2.38833	1.4807e-145	Cpsf1	-0.217563	0.0194205							Cse1l	0.124197	0.0456078	Cpt1a	-0.620022	1.98217e-60
Disp1	0.25296	0.0209416	Ddx3y	-0.660838	3.69857e-18							Cpxm1	0.861139	0.00755843	Cspg4	-0.969312	1.66137e-07		Csrnp2	0.412383	1.75307e-07	Cpsf3	-0.196177	0.00209731							Csf1	1.74749	4.45562e-39	Cr2	-1.39461	0.0292558
Dkk3	1.91264	0.000213577	Ddx46	-0.431601	1.86705e-09							Cr1l	0.186338	0.0140067	Csrnp3	-0.660219	0.0231168		Cst7	2.03463	1.13277e-42	Cpt1a	-0.684582	2.09209e-74							Csf2	7.22945	1.41625e-16	CR550303.5	-4.67413	0.00774112
Dlgap4	0.214494	0.000791477	Ddx5	-0.183177	0.00218863							Crcp	0.608211	6.43123e-15	Cst3	-0.191483	0.0296767		Cstb	0.795754	2.13606e-26	Cracr2b	-1.92987	2.19297e-77							Csf2rb	0.948083	1.67898e-34	Cracr2a	-0.347944	0.0223367
Dlst	0.539812	3.37176e-24	Deaf1	-0.843108	7.3846e-62							Creb3	0.294943	0.00145578	Cstf2	-0.280197	0.00882994		Cstf1	0.339223	0.000188679	Cradd	-0.944808	8.0406e-12							Csf2rb2	0.399366	0.00105946	Cracr2b	-1.98099	2.38528e-77
Dmxl2	0.770907	1.1026e-21	Decr1	-0.460425	3.52231e-09							Creb3l4	0.91573	0.00426483	Cstf2t	-0.18697	0.00208465		Cstf3	0.390548	0.00454373	Crat	-0.702967	2.77734e-30							Csf3	11.8922	2.67645e-114	Cradd	-1.05254	1.24298e-13
Dnah1	0.984671	0.00940545	Degs2	-0.810335	6.08997e-05							Creb5	0.537514	0.0171601	CT009518.1	-1.2033	0.0140419		CT009550.4	1.19404	0.0450448	Crbn	-0.165123	0.00824606							Csgalnact1	0.959648	0.015781	Crat	-0.751444	9.05746e-34
Dnah2	2.50189	0.000238392	Dek	-0.68175	4.29667e-09							Creg1	0.300675	0.00894984	CT025630.2	-2.93607	0.000315613		CT009635.3	0.455775	0.00125709	Creb1	-0.378456	9.17185e-07							Csmd1	0.853424	0.00203503	Crbn	-0.171583	0.0065046
Dnah3	1.98718	0.00018192	Dennd1b	-0.226696	0.00312693							Creg2	0.832704	8.65597e-21	Ctbs	-0.779095	7.24081e-29		CT010498.1	3.6412	0.0385094	Creb3l2	-0.940273	2.67102e-13							Csnk1g3	0.416683	2.21456e-10	Creb1	-0.454953	3.41305e-09
Dnah9	1.10597	0.00356085	Dennd2c	-1.48732	2.47399e-41							Creld2	1.13974	1.49259e-49	Ctc1	-0.481	0.00190009		CT025619.2	0.535364	0.0115759	Crebrf	-1.18278	3.6028e-33							Csnk2a2	0.319521	0.000435282	Creb3l2	-0.985318	3.10297e-14
Dnaic2	1.17193	0.0099821	Dennd2d	-0.453722	0.00372373							Crim1	0.178706	0.0392709	Ctcf	-0.269464	6.43031e-05		Ctbp2	0.152097	0.00948231	Crebzf	-0.612507	9.61269e-14							Csnk2b	0.35734	4.439e-07	Crebrf	-1.05124	2.56764e-26
Dnaja1	0.587389	8.56633e-11	Dennd4b	-0.252573	0.00689846							Crip2	1.22025	1.38291e-05	Ctdnep1	-0.217594	0.016218		Ctdp1	0.437635	5.22765e-12	Crip1	-1.84195	2.42934e-44							Cspg5	0.535891	0.0308359	Crebzf	-0.506445	1.18979e-09
Dnajb1	0.512796	3.48065e-12	Dennd4c	-1.44312	3.08004e-41							Cript	0.359853	2.31999e-05	Ctdsp1	-0.318424	2.20587e-07		Ctf2	1.14302	3.98709e-13	Crocc	-1.11962	4.59827e-09							Csprs	1.66021	1.06336e-31	Creg1	-0.241379	0.0246994
Dnajb11	0.38976	1.09289e-08	Dennd6a	-0.281703	0.000362945							Crispld2	2.55494	2.42397e-10	Ctdsp2	-0.789779	6.69055e-26		Ctgf	0.536401	0.0206822	Crot	-0.942275	4.48976e-47							Csrnp1	2.13751	5.13153e-115	Crip1	-1.54872	2.1436e-32
Dnajb12	0.22232	0.000621075	Depdc1a	-1.24184	0.000563802							Crlf3	1.03365	4.64809e-60	Ctdspl	-1.3955	4.12682e-11		Ctnna2	0.653387	3.2675e-07	Crtap	-0.337131	0.000118777							Csrnp2	0.431963	6.99892e-08	Crls1	-0.157381	0.0392181
Dnajb2	0.471052	0.000440503	Depdc1b	-1.44136	0.0029063							Crmp1	0.44216	0.0497186	Ctif	-0.403464	0.000103113		Ctps	0.617535	9.00706e-08	Cryba4	-4.178	3.84126e-27							Csrp2	0.501281	0.0495446	Crocc	-1.24417	1.14908e-10
Dnajb5	0.46903	0.000167023	Depdc7	-0.329607	0.0246343							Crnkl1	0.18343	0.0276691	Ctla2a	-1.14507	7.71008e-28		Ctr9	0.158196	0.0492852	Crybg3	-0.370545	0.000192054							Cst7	1.56954	1.75406e-24	Crot	-0.712136	2.13147e-27
Dnajb6	0.528437	1.61145e-15	Deptor	-1.19525	8.76436e-19							Cry1	0.485572	4.09317e-07	Ctla2b	-2.97563	8.67824e-254		Ctsc	0.309397	1.46396e-06	Cryl1	-1.29366	2.70874e-36							Cstb	0.684057	1.00451e-19	Crp	-0.75298	0.0448407
Dnajb9	0.514858	6.62969e-07	Det1	-0.383609	5.64094e-05							Cry2	0.671439	2.12366e-05	Ctnnb1	-0.338478	7.09044e-07		Ctsk	1.29464	1.48144e-10	Cryz	-1.00381	1.90397e-22							Cstf1	0.405677	6.94402e-06	Crtap	-0.360924	4.06659e-05
Dnajc1	0.385063	4.24751e-07	Dgcr6	-0.490338	0.00131042							Cryab	0.392752	0.0189997	Ctnnbip1	-0.194943	0.0367255		Ctsz	0.955484	6.9496e-50	Cryzl2	-0.983575	7.19102e-26							CT009550.4	1.49215	0.00970179	Crtc3	-0.206172	0.0259167
Dnajc10	0.315206	5.15422e-09	Dgkd	-1.48756	4.07104e-163							Crym	2.33269	4.5527e-13	Ctns	-0.69314	3.17028e-16		Cttn	0.405677	4.06253e-05	Csad	-1.65829	1.45578e-38							CT025619.2	0.678465	0.00110985	Cryba4	-3.84019	7.28745e-25
Dnajc2	0.424502	6.63367e-11	Dgkz	-0.654458	2.48634e-33							Cryzl1	0.631877	7.9524e-17	Ctsa	-0.510664	1.10898e-14		Ctu1	1.46733	2.18319e-68	Csdc2	-0.47497	0.0456847							CT573016.1	2.02839	0.000332726	Crybg3	-0.321221	0.00146045
Dnajc21	0.500206	8.3375e-05	Dglucy	-0.581154	3.37955e-09							Cs	0.249639	9.70639e-06	Ctsb	-0.772696	1.04362e-32		Cul1	0.362976	1.81691e-09	Csf1r	-1.37271	7.02767e-129							Ctbp2	0.143317	0.0158734	Cryl1	-1.27589	2.40881e-34
Dnajc25	0.576752	7.07139e-09	Dguok	-0.568109	1.22524e-12							Csde1	0.376295	6.42098e-11	Ctsd	-1.22926	1.08145e-57		Cul2	0.146122	0.0427192	Csf2ra	-0.195181	0.0108224							Ctdp1	0.377371	5.03538e-09	Cryz	-0.965583	2.62742e-20
Dnajc3	0.168094	0.0154761	Dhcr24	-0.746783	9.39888e-08							Csf1	1.80748	1.17562e-35	Ctse	-2.41957	5.52307e-13		Cul3	0.267397	3.23174e-05	Csgalnact2	-0.523103	5.06407e-12							Ctf2	0.98755	1.39414e-09	Cryzl2	-0.911557	7.68524e-22
Dnajc5	0.153683	0.0238918	Dhcr7	-1.30206	6.35465e-45							Csf2	7.41039	5.71877e-12	Ctsf	-1.09379	2.02102e-24		Cul4b	0.196143	0.00635399	Csnk1e	-0.747973	1.87976e-18							Ctnna2	0.641465	7.55467e-07	Csad	-1.29816	1.72703e-24
Dner	0.719623	3.12753e-14	Dhdh	-0.456895	1.94996e-08							Csf2rb	0.9193	8.21134e-28	Ctso	-0.428813	1.28191e-09		Cwc25	0.317889	3.57873e-06	Csnk1g2	-1.14835	3.0738e-66							Ctps	0.979953	4.76506e-18	Csf1r	-1.30093	1.03404e-115
Dnm1	0.659577	0.0266897	Dhfr	-0.582192	6.03008e-07							Csf3	13.7993	5.36794e-40	Ctss	-0.648936	1.3375e-17		Cwc27	0.327946	0.0031353	Cspg4	-1.20501	1.64728e-12							Ctsc	0.527837	4.50186e-17	Csf2ra	-0.362433	8.49493e-07
Dnm2	0.122157	0.00742771	Dhodh	-0.353797	0.00277016							Csf3r	0.719026	1.51059e-16	Cttnbp2nl	-0.900903	1.08683e-58		Cx3cl1	1.70414	1.36892e-16	Csrp1	-0.259712	0.000329277							Ctsh	0.165797	0.048247	Csgalnact2	-0.451287	4.08348e-09
Dnmt3l	4.00116	5.70253e-32	Dhrs3	-1.06007	2.69596e-72							Csgalnact1	1.94579	6.13083e-06	Cuedc2	-0.171873	0.0162798		Cxcl1	7.86373	0	Cst3	-0.495055	5.64892e-11							Ctsk	1.3865	7.15724e-12	Csnk1d	-0.166717	0.0252734
Dock4	0.694823	1.48241e-09	Dhrs4	-0.4736	2.20735e-05							Csmd1	0.624676	0.0440057	Cul4a	-0.240277	2.26017e-06		Cxcl10	7.10594	5.53155e-283	Cstf2t	-0.286829	1.32813e-07							Ctsz	0.808452	6.04618e-36	Csnk1e	-0.749126	2.86232e-18
Dock5	0.4316	2.85396e-11	Dhrs7	-0.523515	1.02648e-12							Csnk1g3	0.325314	3.66607e-06	Cul5	-0.224188	0.00473314		Cxcl11	3.43343	4.83209e-31	CT009518.1	-1.03922	0.0190734							Cttn	0.536443	3.85979e-08	Csnk1g2	-1.07644	1.21269e-57
Dock7	0.266716	5.2291e-05	Dhrs9	-1.56708	1.70798e-34							Csnk2b	0.409616	7.7282e-08	Cul9	-0.428748	7.6132e-05		Cxcl12	1.35349	0.000873934	CT025630.2	-2.03214	0.00157228							Ctu1	1.36893	3.9355e-58	Csnk2a1	-0.12368	0.046922
Dok3	0.80161	1.02333e-22	Dhx32	-0.547346	7.08668e-10							Cspg5	0.857497	0.000871568	Cutc	-0.34234	0.0196717		Cxcl13	1.42138	4.32798e-10	CT030170.2	-1.75016	0.00333891							Ctxn1	0.659731	0.0366227	Cspg4	-1.11318	9.28883e-11
Dok7	2.81908	5.10211e-18	Dhx34	-0.507555	1.91464e-08							Csprs	0.7771	3.3354e-07	Cux1	-0.752299	4.82201e-53		Cxcl16	0.432158	4.27698e-11	Ctbp1	-0.22185	0.000514155							Cul1	0.238497	0.000125346	Csrnp3	-0.795046	0.00745107
Dpf1	0.59406	0.0210041	Dhx36	-0.252582	3.54129e-05							Csrnp1	1.5857	7.74196e-54	Cwf19l2	-0.30518	5.82333e-05		Cxcl2	7.64569	0	Ctbs	-0.912061	5.10144e-44							Cul3	0.2612	5.41796e-05	Cst3	-0.335456	1.38539e-05
Dpf2	0.429345	1.79704e-10	Dhx57	-0.27425	1.00029e-05							Csrnp2	0.392301	5.54322e-06	Cx3cr1	-6.08374	0		Cxcl3	9.84804	0	Ctc1	-0.934463	5.43045e-12							Cul4b	0.230507	0.0012566	Cstf2t	-0.266299	1.39905e-06
Dph2	0.339897	0.00152185	Dhx9	-0.477562	2.12774e-05							Csrp2	0.754425	0.00726803	Cxcl14	-2.29217	2.98781e-149		Cxcl5	3.73477	3.05084e-14	Ctcf	-0.189516	0.00304469							Cwc25	0.308374	9.6177e-06	CT009518.1	-1.25206	0.00697306
Dph3	0.601317	6.50704e-08	Diaph3	-0.728332	0.000488624							Cst7	1.60508	1.60701e-26	Cxcr2	-0.636444	0.00627427		Cxcl9	3.54193	6.0321e-31	Ctdsp1	-0.285464	6.61926e-07							Cwc27	0.229055	0.0488733	CT025630.2	-2.21475	0.00121387
Dpm2	0.217439	0.0280021	Dicer1	-0.379438	9.22456e-09							Cstb	0.752962	2.29733e-20	Cxcr3	-1.84775	1.57022e-09		Cxcr5	1.28355	0.000921297	Ctdsp2	-1.00469	2.79747e-47							Cx3cl1	2.04568	1.77012e-23	CT030170.2	-2.07976	0.00144534
Dpp9	0.223751	5.40884e-05	Dip2b	-0.76721	3.94568e-45							Cstf1	0.311806	0.00178401	Cxcr4	-3.28562	5.09217e-241		Cxxc1	0.664111	3.00198e-27	Ctdspl	-0.7368	0.000171092							Cxadr	0.500868	0.0164725	CT030170.3	-0.522611	0.0261522
Dpy19l3	0.801886	0.0105686	Dip2c	-0.789509	1.45323e-46							CT025619.2	0.616403	0.00744027	Cyb561a3	-0.554479	3.47739e-09		Cyb561d1	0.23065	0.0172421	Cthrc1	-0.662582	0.00733633							Cxcl1	7.48014	0	Ctbp1	-0.151174	0.0225688
Dpyd	1.57963	0.000622183	Dis3	-0.279256	0.000526998							Ctdp1	0.149433	0.044871	Cyb5d2	-0.405838	9.65177e-05		Cyb5a	1.39095	1.40305e-57	Ctla2a	-2.09674	3.05354e-100							Cxcl10	6.76227	4.43761e-256	Ctbs	-0.849214	1.31488e-37
Dpysl3	0.244467	0.0483567	Dis3l2	-0.326254	0.000270141							Ctf1	1.52958	0.043714	Cyb5rl	-0.656614	0.003895		Cyb5r2	1.33318	5.80714e-09	Ctla2b	-2.86666	6.87301e-270							Cxcl11	3.16071	6.73287e-26	Ctc1	-0.965794	1.34148e-12
Dpysl4	1.23079	0.00451118	Dkk2	-3.45018	6.93393e-86							Ctf2	0.859083	7.15492e-06	Cyhr1	-0.224414	0.00282745		Cyb5r3	0.444257	1.76223e-10	Ctnnal1	-0.493664	0.0161633							Cxcl12	1.87415	2.25192e-06	Ctcf	-0.160081	0.0145417
Dram1	1.70504	2.43103e-168	Dlgap2	-2.69477	5.96178e-27							Ctgf	0.656648	0.00828416	Cyld	-0.380198	4.55746e-06		Cyb5r4	0.172017	0.00850179	Ctnnb1	-0.767955	1.55684e-36							Cxcl13	1.77074	2.71419e-15	Ctdsp1	-0.316826	4.14183e-08
Draxin	3.52797	1.40106e-104	Dlgap5	-1.07763	3.11013e-06							Ctnna1	0.257931	1.73565e-07	Cyp27a1	-2.81636	5.31348e-71		Cyba	0.218242	0.0064511	Ctnnbip1	-0.328699	8.34567e-05							Cxcl16	0.265587	8.28914e-05	Ctdsp2	-1.01934	1.19127e-47
Drc7	1.2974	0.0301488	Dmac1	-0.497016	5.11995e-10							Ctnna2	0.712706	2.45854e-08	Cyp4v3	-0.32314	4.72466e-06		Cybb	1.33382	5.06824e-127	Ctns	-0.766174	2.40556e-23							Cxcl2	7.19182	0	Ctdspl	-1.08049	4.88014e-08
Drd1	2.90316	8.62881e-07	Dmpk	-2.2745	2.6293e-34							Ctps	0.769727	4.20316e-10	Cyp51	-1.57177	8.36571e-92		Cycs	0.770835	1.49179e-16	Ctps2	-0.676215	5.14057e-19							Cxcl3	9.36668	0	Cthrc1	-0.662071	0.00805315
Dst	1.32288	1.00452e-144	Dmxl1	-0.947916	2.62467e-05							Ctr9	0.262141	0.00176064	Cysltr1	-0.823052	8.73031e-11		Cyfip1	0.410257	9.19017e-21	Ctsa	-0.585244	4.20416e-22							Cxcl5	4.31735	1.08994e-18	Ctla2a	-1.64221	1.50379e-63
Dtnb	0.405516	9.95905e-05	Dna2	-0.691169	3.1319e-07							Ctrc	0.495967	0.0336758	Cyth1	-1.07308	6.41474e-31		Cyfip2	0.903293	4.7221e-35	Ctsb	-0.73616	1.02669e-34							Cxcl9	3.36279	1.05965e-27	Ctla2b	-2.91657	4.07697e-274
Dtwd1	1.04365	6.3114e-18	Dnaja3	-0.163067	0.0348966							Ctsc	0.643977	1.96695e-21	Cytip	-4.17567	8.64203e-103		Cyp1b1	1.00573	0.00109405	Ctsd	-1.57247	1.56992e-109							Cxcr5	1.52393	6.69059e-05	Ctnnb1	-0.74818	1.21617e-34
Dtx2	3.40711	0	Dnajb13	-0.90878	1.48676e-07							Ctsh	0.615312	1.61256e-13	D1Ertd622e	-0.408037	5.14104e-08		Cyp7b1	2.85492	1.97107e-17	Ctse	-2.68738	1.31261e-16							Cxxc1	0.599341	7.91814e-22	Ctnnbip1	-0.250217	0.00365147
Dtx3l	0.375483	2.33657e-06	Dnajb14	-1.05978	1.36922e-41							Ctsk	1.41746	3.48623e-10	D2hgdh	-0.712828	1.77249e-09		Cyr61	0.332897	0.0413938	Ctsf	-1.97779	4.37839e-88							Cyb561	0.970262	0.00473297	Ctnnd1	-0.0947489	0.048715
Dtx4	0.725698	2.34306e-43	Dnajc12	-0.38668	0.00884082							Ctsz	1.01901	1.74786e-48	D3Ertd751e	-1.05405	7.14133e-10		Cyth2	0.331173	4.14245e-05	Ctso	-0.529681	3.72119e-16							Cyb561d1	0.19703	0.0491298	Ctns	-0.922078	4.29354e-32
Dusp1	2.44049	4.53654e-182	Dnajc18	-0.551393	1.54505e-18							Cttn	0.635699	2.75017e-09	D430042O09Rik	-0.225808	0.00165409		Cyth3	0.489055	4.39245e-11	Ctss	-0.748118	7.15729e-27							Cyb5a	1.45309	1.25179e-62	Ctps2	-0.490567	1.75915e-10
Dusp10	1.41909	1.40845e-33	Dnajc19	-0.414271	1.42618e-06							Ctu1	1.38793	2.46352e-51	D5Ertd579e	-0.310554	3.8129e-07		D030056L22Rik	0.306444	0.0030366	Ctsw	-0.842904	0.0146193							Cyb5r2	1.07976	6.66136e-06	Ctsa	-0.664809	3.688e-28
Dusp11	0.393636	1.85575e-08	Dnajc28	-0.63684	8.71778e-07							Ctu2	0.335008	0.0374914	D630023F18Rik	-1.07848	0.0423974		D10Wsu102e	0.346664	0.000227298	Cttnbp2nl	-0.639496	9.75536e-35							Cyb5r3	0.365811	2.10497e-07	Ctsb	-0.803155	4.41999e-41
Dusp13	2.23678	1.23231e-12	Dnajc9	-0.901259	7.27706e-19							Cul1	0.177887	0.0101822	D830044I16Rik	-0.827498	0.00308103		D130040H23Rik	0.522866	2.16552e-06	Cuedc1	-0.473826	0.0149695							Cybb	1.19722	1.99844e-102	Ctsd	-1.62197	2.03096e-116
Dusp16	2.58505	1.50241e-114	Dnase1	-0.6059	0.0304401							Cwc15	0.185289	0.027235	D930020B18Rik	-1.36956	0.00416423		D16Ertd472e	2.5845	8.19382e-57	Cuedc2	-0.281917	7.94444e-06							Cycs	0.728604	8.5282e-15	Ctse	-1.7703	4.81547e-10
Dusp2	4.88978	2.93415e-202	Dnase1l1	-0.367374	3.08246e-08							Cwc25	0.28648	0.000143967	Dab2	-1.23947	1.53961e-42		D17Wsu92e	0.361849	3.65908e-11	Cul4a	-0.17522	0.000229157							Cyfip1	0.458661	1.26972e-25	Ctsf	-1.55925	8.29549e-58
Dusp23	0.682503	0.00133832	Dnase2a	-0.616269	1.31765e-14							Cwc27	0.404783	0.000746038	Dag1	-0.834849	6.58953e-49		D330045A20Rik	1.02537	2.27455e-24	Cul7	-0.469464	1.31616e-07							Cyfip2	0.837592	5.94979e-30	Ctso	-0.468235	1.06183e-12
Dusp4	1.17993	2.29303e-41	Dnmbp	-0.499467	7.75455e-08							Cx3cl1	1.75211	5.6906e-15	Dagla	-0.823315	3.8064e-23		D430019H16Rik	0.343098	0.00906801	Cul9	-0.621283	1.55857e-10							Cyp1b1	0.82569	0.00855038	Ctss	-0.793264	4.82734e-30
Dusp5	0.693768	7.62965e-13	Dnmt1	-0.334443	1.43146e-09							Cxadr	0.519963	0.0150552	Daglb	-2.06492	1.47418e-219		D630045J12Rik	0.318328	0.0380818	Cuta	-0.37081	6.50183e-07							Cyp7b1	3.28588	7.43413e-23	Ctsw	-0.774383	0.0291617
Dvl1	0.209971	0.00604984	Dnmt3a	-0.722753	2.88972e-19							Cxcl1	8.30384	0	Dalrd3	-0.456319	2.21945e-06		D6Wsu163e	0.194461	0.00556568	Cux1	-0.806398	8.70046e-70							Cyth2	0.312533	0.000131412	Cttnbp2nl	-0.613178	9.21158e-32
Dync1h1	0.253363	1.15156e-05	Dnmt3l-ps1	-1.84812	4.9394e-10							Cxcl10	5.79809	2.88197e-174	Dapk1	-0.803715	1.62372e-15		D830030K20Rik	2.30515	1.50179e-09	Cwf19l2	-0.349908	4.42226e-07							Cyth3	0.362972	1.72619e-06	Cuedc2	-0.264394	3.66391e-05
Dync1i2	0.274222	4.65023e-05	Dnph1	-0.767238	4.9736e-05							Cxcl11	2.96774	1.72646e-18	Dars	-0.617222	6.29147e-20		D8Ertd738e	0.217264	0.00755901	Cx3cr1	-5.5711	0							D030056L22Rik	0.347726	0.000790142	Cul4a	-0.246359	1.88691e-07
Dync1li1	0.561737	1.01609e-23	Dock1	-0.750823	6.49771e-33							Cxcl13	1.19816	5.57359e-09	Dars2	-0.440042	8.27985e-05		Daam1	0.782353	1.38078e-38	Cxcl14	-2.33445	1.52223e-180							D10Wsu102e	0.21889	0.0255113	Cul7	-0.343564	0.000164115
Dync2h1	0.418747	0.00535107	Dock10	-0.228017	2.91256e-05							Cxcl16	0.394658	3.86909e-08	Dazap2	-0.342476	9.91997e-08		Dab2ip	0.942558	5.95279e-07	Cxcr3	-1.90493	2.7854e-13							D130040H23Rik	0.516237	3.71579e-06	Cul9	-0.718373	1.85487e-13
Dynll1	0.534983	5.84447e-11	Dock11	-0.415457	1.80086e-09							Cxcl2	7.32048	0	Dbf4	-0.343149	0.000572553		Dact3	0.459382	0.0169588	Cxcr4	-3.84183	0							D16Ertd472e	2.64338	6.30323e-59	Cuta	-0.329445	1.39434e-05
Dynlrb1	0.203976	0.00636853	Dock2	-0.591897	3.59641e-20							Cxcl3	9.7622	4.09838e-250	Dbp	-0.782351	2.13609e-11		Dad1	0.281174	0.00022409	Cyb561a3	-0.6196	7.61219e-13							D17Wsu92e	0.335509	1.12113e-09	Cux1	-0.800336	4.65927e-68
Dynlt1	0.502094	4.314e-10	Dock6	-0.596566	0.000273925							Cxcl5	5.18627	6.66997e-22	Dcaf11	-0.262715	3.51443e-06		Dap	0.670386	2.74989e-27	Cyb5b	-0.262942	8.93411e-09							D330045A20Rik	1.21848	6.02194e-34	Cwf19l2	-0.413875	3.2411e-09
Dynlt1a	0.755241	1.35042e-09	Dock8	-1.10705	4.0339e-48							Cxcl9	3.64904	1.70273e-26	Dcaf17	-0.745071	1.89497e-12		Dap3	0.48117	7.35606e-10	Cyb5d1	-0.249174	0.00775465							D3Ertd254e	0.229219	0.0444987	Cx3cr1	-5.13955	0
Dynlt1f	0.493855	4.6874e-08	Dolk	-0.38357	4.12067e-06							Cxcr5	1.45425	0.00100935	Dcaf5	-0.344767	0.00721682		Dapk2	3.42215	6.10391e-09	Cyb5d2	-0.438173	5.61667e-06							D430019H16Rik	0.379166	0.00407353	Cxcl14	-2.27019	2.28274e-169
Dyrk2	0.139656	0.0483872	Dopey2	-0.374274	0.00107099							Cxxc1	0.618059	3.07295e-20	Dcaf6	-1.12789	3.97888e-39		Dapk3	0.198988	0.0267542	Cyb5r1	-0.133517	0.0455076							D630003M21Rik	0.864474	0.00458004	Cxcr2	-0.483824	0.0292541
Dyrk3	0.943356	0.0030774	Dot1l	-0.346084	0.0120831							Cyb561	1.43294	0.000239706	Dcaf7	-0.597476	1.51923e-61		Daxx	1.37193	1.549e-84	Cyb5rl	-0.933693	7.68427e-06							D830030K20Rik	2.1714	2.32923e-08	Cxcr3	-2.25558	5.58812e-15
Dysf	0.868319	0.0263021	Dpep2	-1.74628	3.87661e-66							Cyb5a	2.00558	2.28524e-100	Dcaf8	-0.55315	6.01316e-38		Dazap1	0.407747	1.27449e-09	Cyhr1	-0.471234	1.21234e-12							D8Ertd738e	0.236153	0.00358864	Cxcr4	-3.64923	0
E030030I06Rik	0.242029	0.0348506	Dph1	-0.576969	1.81516e-09							Cyb5r2	1.3092	2.469e-06	Dcbld1	-0.453377	0.0274904		Dbnl	0.200116	0.00230386	Cyld	-0.31871	3.55816e-05							Daam1	0.742507	3.80546e-34	Cyb561a3	-0.580019	4.60211e-11
E130309D02Rik	0.350173	7.17929e-06	Dph5	-0.203889	0.022297							Cyb5r3	0.470307	5.28977e-10	Dchs1	-0.40695	0.0282873		Dbr1	0.592797	4.69343e-08	Cyp27a1	-3.36963	4.3003e-107							Dab2ip	0.676364	0.00051107	Cyb5b	-0.293582	1.60882e-10
E2f5	0.757866	1.91817e-16	Dph7	-0.38359	0.0191427							Cyb5r4	0.265783	0.000111961	Dck	-0.28193	0.000577257		Dbt	0.283692	0.0451552	Cyp4f16	-0.365036	8.1209e-05							Dad1	0.241122	0.00188053	Cyb5d1	-0.223505	0.0200378
Eaf1	0.744323	2.33663e-69	Dpm3	-0.533445	3.97001e-07							Cyba	0.324451	0.000132868	Dclk3	-1.82244	0.0291104		Dcaf1	0.493548	1.05547e-13	Cyp4v3	-0.721741	1.71327e-30							Dap	0.557036	6.21749e-19	Cyb5d2	-0.308176	0.00199621
Ebi3	1.4	1.57802e-65	Dpp3	-0.162913	0.0192655							Cybb	1.58244	5.35377e-153	Dclre1a	-0.478009	0.00066958		Dcaf10	0.327066	0.000121036	Cyp51	-1.60861	1.97534e-112							Dap3	0.464603	3.83498e-09	Cyb5rl	-0.710879	0.000831956
Ebna1bp2	0.480589	3.31077e-07	Dpp7	-0.536203	1.14971e-10							Cyc1	0.160169	0.0464301	Dclre1c	-0.189324	0.00753662		Dcaf13	0.451721	1.19695e-13	Cysltr1	-0.772799	5.8192e-11							Dapk2	3.65236	4.95147e-10	Cyhr1	-0.362405	7.66604e-08
Ece1	0.384354	0.0059646	Dpp8	-0.628338	8.94236e-39							Cycs	0.651169	1.54738e-10	Dcp1b	-0.425166	0.000553307		Dcbld2	1.74382	4.06336e-66	Cyth1	-1.31714	3.54837e-54							Dapk3	0.264291	0.00266087	Cyld	-0.350027	5.78236e-06
Ece2	0.860195	0.00520417	Dppa3	-1.8957	1.65912e-09							Cyfip1	0.479066	4.53273e-24	Dctd	-0.584862	0.00155867		Dck	0.186721	0.0192006	Cyth4	-0.181729	0.0059202							Daxx	1.25853	9.61319e-71	Cyp27a1	-2.83085	3.03681e-84
Eci2	0.445206	8.85149e-10	Dpy19l1	-0.508904	7.73386e-17							Cyfip2	0.291564	0.000465964	Dctn1	-0.194079	0.0202536		Dclk2	0.285695	0.0214111	Cytip	-3.77599	3.23175e-104							Dazap1	0.354601	2.16276e-07	Cyp4f13	-0.248068	0.00452892
Edem2	0.578592	3.1814e-11	Dpy19l4	-0.882639	1.73815e-38							Cyp20a1	0.292466	8.38223e-05	Dcun1d1	-0.184612	0.015789		Dclre1b	0.203249	0.0191555	Cyyr1	-1.30452	0.0164614							Dbn1	0.463166	0.0160021	Cyp4f16	-0.512117	3.61729e-08
Edf1	0.624696	9.46656e-12	Dqx1	-0.477335	0.00742732							Cyp2j12	2.79063	0.0018761	Dcxr	-0.348383	0.000129736		Dcn	3.10206	1.60805e-17	D10Jhu81e	-0.319366	2.02297e-06							Dbndd2	0.426787	0.000744142	Cyp4v3	-0.759937	3.00759e-33
Edn1	6.04221	2.58081e-96	Dr1	-0.246602	0.0422939							Cyp2j6	0.617979	0.000246577	Ddb2	-0.59523	0.000188105		Dcp1a	0.195066	0.00194138	D1Ertd622e	-0.210358	0.00359561							Dbnl	0.197908	0.00271478	Cyp51	-1.85828	4.3725e-145
Ednrb	0.929719	2.54118e-19	Drg1	-0.203679	0.003694							Cyp2j9	0.908531	0.00109677	Ddhd2	-0.482922	3.50617e-08		Dcp2	0.806681	1.95882e-20	D2hgdh	-1.08878	9.68086e-24							Dbr1	0.529968	1.63186e-06	Cysltr1	-0.711571	2.24535e-09
Eea1	0.520752	6.62424e-21	Drosha	-0.286139	0.0290765							Cyp46a1	0.704788	0.0186124	Ddi2	-0.477125	1.04651e-20		Dctn3	0.366747	1.50417e-06	D3Ertd751e	-1.36097	1.23914e-17							Dbt	0.408363	0.00283863	Cyth1	-1.39911	1.89874e-60
Eed	0.587393	1.99356e-15	Dscc1	-1.20621	2.54792e-08							Cyp4f18	0.562727	0.0297938	Ddrgk1	-0.265774	1.58272e-05		Dcun1d3	1.29505	1.16837e-75	D430042O09Rik	-0.407677	1.16126e-10							Dcaf1	0.337024	1.08246e-06	Cytip	-4.06312	3.07222e-105
Eef1akmt1	0.29385	0.00493602	Dse	-0.171627	0.0193321							Cyp7b1	3.41066	1.44999e-19	Ddx11	-0.819928	1.98173e-09		Dcun1d5	0.318905	5.93062e-08	D830044I16Rik	-1.20782	1.1219e-06							Dcaf10	0.28397	0.00107128	D10Jhu81e	-0.229177	0.000965436
Eef1akmt2	0.218422	0.0288784	Dsel	-0.360252	0.000482845							Cyr61	0.569154	0.000863669	Ddx17	-0.363115	9.05375e-27		Dda1	0.572718	3.65082e-21	Dab2	-0.884164	1.13865e-25							Dcaf13	0.495178	4.91265e-16	D1Ertd622e	-0.200126	0.00607996
Eef1akmt4	0.491997	4.26727e-05	Dsn1	-0.500919	0.00731689							Cystm1	0.445579	0.0395108	Ddx28	-0.427858	9.53335e-08		Ddhd1	0.193452	0.0188639	Dag1	-0.806054	5.57168e-53							Dcbld2	1.57355	1.12854e-53	D2hgdh	-0.864402	2.21768e-15
Eef1e1	0.628805	6.57113e-07	Dstyk	-0.770433	1.11921e-21							Cyth2	0.33045	0.000200378	Ddx3x	-0.431285	2.68135e-07		Ddias	0.661334	0.000315949	Dagla	-0.511083	8.42977e-11							Dck	0.297727	0.000106065	D3Ertd751e	-1.18487	1.4654e-13
Efcab6	6.07441	5.52955e-22	Dtd1	-0.758901	1.20961e-07							Cyth3	0.482986	2.50715e-09	Ddx3y	-0.574031	6.74056e-14		Ddit3	1.39944	6.55653e-52	Daglb	-2.16206	1.13987e-276							Dclk1	0.370766	0.0141863	D430042O09Rik	-0.403442	3.06539e-10
Efcab8	1.50604	0.0229959	Dtd2	-0.323006	0.00549273							D030056L22Rik	0.363003	0.000934353	Ddx46	-0.465586	8.96863e-11		Ddit4	1.32816	1.09502e-19	Dalrd3	-0.672475	2.60754e-15							Dclk2	0.338581	0.0058678	D830044I16Rik	-0.95641	0.000132074
Efcc1	2.05931	2.03977e-05	Dtl	-2.10024	5.57875e-49							D130040H23Rik	0.269211	0.0339638	Ddx6	-0.577235	9.70074e-07		Ddt	0.84017	1.25982e-25	Dand5	-0.551866	0.00303615							Dclre1b	0.203462	0.0211139	Dab2	-0.824217	2.15203e-22
Efna2	0.901372	0.0284163	Dtymk	-0.321963	0.000401207							D16Ertd472e	3.2076	2.36764e-63	Deaf1	-0.931157	5.90274e-74		Ddx10	0.323079	2.3154e-07	Dapk1	-1.05465	2.86247e-30							Dcn	3.36197	2.25002e-20	Dach2	-0.703764	0.0451586
Efnb2	0.734453	1.75784e-08	Dus1l	-0.3537	3.73455e-06							D17H6S53E	0.208466	0.0437715	Decr1	-0.342283	1.57031e-05		Ddx18	0.277915	0.00397839	Dars	-0.699045	5.38349e-29							Dcp2	0.745039	1.67164e-17	Dag1	-0.823884	1.37875e-54
Egln2	0.552002	5.70806e-16	Dusp22	-0.778888	4.27108e-16							D17Wsu92e	0.207746	0.000732352	Degs2	-1.31133	4.74595e-10		Ddx19b	0.873956	3.35362e-47	Dars2	-0.912638	2.18506e-19							Dctn3	0.330283	1.96605e-05	Dagla	-0.537926	1.94137e-11
Egln3	0.767368	1.59402e-18	Dusp3	-0.820326	1.43489e-55							D330045A20Rik	1.81223	8.53491e-65	Dek	-0.801465	3.92397e-12		Ddx20	0.197979	0.01646	Daw1	-1.62755	0.0350609							Dcun1d2	0.140375	0.0291137	Daglb	-2.07951	1.22526e-252
Ehd1	2.61906	2.14681e-216	Dusp6	-0.180586	0.0309275							D630003M21Rik	1.0929	0.0017372	Dennd1b	-0.457018	3.62148e-10		Ddx21	0.446876	1.14329e-12	Dazap2	-0.535999	2.94146e-20							Dcun1d3	1.263	4.30457e-71	Dalrd3	-0.675585	4.72198e-15
Eid3	1.60345	7.23312e-18	Dusp7	-0.782134	2.18485e-24							D830030K20Rik	1.33918	0.000790554	Dennd1c	-0.35738	4.68245e-05		Ddx23	0.353694	9.18622e-11	Dbf4	-0.25005	0.00770745							Dcun1d5	0.252772	2.92213e-05	Dand5	-0.533216	0.00532569
Eif1	0.3043	0.0187692	Dusp9	-1.33591	5.288e-06							D8Ertd738e	0.205435	0.0212139	Dennd2c	-1.34168	6.9949e-34		Ddx24	0.606315	2.57957e-37	Dbi	-0.425686	0.000522001							Dda1	0.427054	5.93366e-12	Dapk1	-1.11279	2.52313e-33
Eif1a	0.504536	6.86054e-12	Dut	-1.69805	4.62836e-30							Daam1	0.545815	8.33871e-17	Dennd2d	-0.551467	0.000366487		Ddx39	1.09361	5.56314e-59	Dbp	-1.34452	5.75494e-36							Ddias	0.47575	0.0131488	Dars	-0.63908	3.45227e-24
Eif1ax	0.685091	2.49665e-08	Dvl2	-0.268483	0.0120291							Dab2ip	0.459826	0.0356043	Dennd4a	-0.406011	0.0016012		Ddx39b	0.684733	6.51512e-50	Dcaf17	-0.758225	6.73057e-15							Ddit3	1.38666	1.08055e-50	Dars2	-0.805056	3.78947e-15
Eif2ak2	0.208939	0.00667885	Dym	-0.238257	0.00242766							Dact3	0.535564	0.0121324	Dennd4b	-0.686626	4.1059e-15		Ddx47	0.187939	0.0140602	Dcaf6	-0.985778	8.63981e-35							Ddit4	1.1475	2.50983e-14	Dazap2	-0.526617	1.75779e-19
Eif2b1	0.464557	0.00212396	Dynlt3	-0.272025	0.00599678							Dad1	0.58212	2.78468e-13	Dennd4c	-1.5123	4.45976e-45		Ddx54	0.436161	3.57734e-15	Dcaf7	-0.610031	1.26222e-72							Ddr1	0.746794	0.00207763	Dbf4	-0.318196	0.000672659
Eif2b2	0.401468	7.56121e-05	Dyrk1b	-0.548677	4.47149e-05							Dap	0.688936	1.14714e-24	Dennd6a	-0.384132	6.53051e-07		Ddx58	1.191	1.27615e-74	Dcaf8	-0.793484	9.41568e-90							Ddt	0.705399	1.21057e-17	Dbp	-1.10323	1.03729e-24
Eif2b5	0.216206	0.0142395	Dzip3	-0.385944	7.00917e-05							Dap3	0.659697	3.73715e-15	Depdc1a	-1.00074	0.00526585		Ddx60	0.91996	2.27761e-16	Dcakd	-0.342352	1.1641e-05							Ddx10	0.223727	0.000608224	Dcaf11	-0.132183	0.0189227
Eif2s1	0.351511	3.82566e-06	E030024N20Rik	-0.686273	0.0139134							Dapk2	2.50207	1.12393e-06	Depdc1b	-1.82004	0.000365855		Dedd	0.541508	8.91966e-13	Dcbld1	-0.761133	0.000103739							Ddx18	0.465118	5.96367e-07	Dcaf17	-0.670478	9.47155e-12
Eif2s2	0.213358	0.0139149	E130311K13Rik	-0.367914	0.00692068							Dapk3	0.369165	8.40925e-05	Deptor	-1.62829	4.44013e-30		Dedd2	0.573953	7.94952e-09	Dcc	-0.716646	0.00416581							Ddx19b	0.805569	2.56017e-39	Dcaf6	-0.987115	6.61977e-34
Eif2s3x	0.175658	0.0333287	E2f2	-2.90704	1.95942e-10							Dapp1	0.291768	0.00216132	Desi1	-0.242284	0.032535		Def6	0.538751	8.29333e-12	Dcdc2b	-0.667758	0.00852444							Ddx20	0.21419	0.00972695	Dcaf7	-0.557389	7.35282e-60
Eif3b	0.184244	0.0464874	E2f6	-0.271466	0.00636853							Daxx	0.685436	3.71765e-19	Det1	-0.434773	5.63296e-06		Degs1	0.766105	5.46537e-23	Dcdc5	-1.66572	0.0409014							Ddx21	0.492855	4.22451e-15	Dcaf8	-0.732748	3.93255e-75
Eif3c	0.128008	0.0256211	E2f8	-2.53918	1.80868e-14							Dazap1	0.315636	2.31341e-05	Dgkd	-1.45327	6.3572e-155		Dennd2a	0.279824	0.024401	Dchs1	-1.00855	1.62499e-09							Ddx23	0.376048	6.66043e-12	Dcakd	-0.236911	0.00335748
Eif3d	0.222566	0.0292392	Ebag9	-0.293336	0.0146184							Dbi	0.334627	0.0143169	Dgkz	-0.66646	1.96853e-34		Dennd5b	0.462555	0.00142299	Dclk3	-3.69927	1.42843e-05							Ddx24	0.605698	5.58395e-37	Dchs1	-0.836087	7.83856e-07
Eif3e	0.314047	4.18742e-06	Ebpl	-0.266765	0.013224							Dbn1	0.469004	0.0216552	Dglucy	-0.351307	0.000504405		Dennd6b	0.267758	0.0285918	Dclre1a	-0.398673	0.00243687							Ddx39	1.13417	5.59312e-63	Dclk3	-2.04976	0.000759772
Eif3j1	0.204584	0.0295211	Echdc1	-0.674767	2.88355e-18							Dbndd2	0.663649	9.20686e-07	Dguok	-0.558718	4.32584e-12		Denr	1.90262	9.95599e-95	Dclre1c	-0.133239	0.0484218							Ddx39b	0.663511	1.74767e-46	Dclre1a	-0.347118	0.00959972
Eif3j2	0.328972	0.01626	Echs1	-0.235213	0.00015511							Dbnl	0.230052	0.00119148	Dhcr24	-0.562042	7.40929e-05		Dera	0.850317	5.37989e-36	Dcp1b	-0.612591	2.65826e-08							Ddx47	0.203747	0.00772897	Dclre1c	-0.254541	8.09332e-05
Eif4a-ps4	1.6702	1.4131e-06	Ect2	-1.13	2.73316e-07							Dbr1	0.346586	0.00446455	Dhcr7	-1.19655	5.93513e-38		Derl1	0.198279	0.00129653	Dctd	-0.432484	0.0117325							Ddx49	0.21891	0.0492176	Dcp1b	-0.577109	2.59838e-07
Eif4e	0.338284	2.34788e-05	Edaradd	-0.689137	0.00856691							Dbx2	1.20069	0.0487615	Dhdh	-0.479167	4.10149e-09		Derl2	0.332241	0.000132955	Dctn2	-0.335157	1.12582e-07							Ddx54	0.3545	3.13596e-10	Dctd	-0.377377	0.0322244
Eif4e2	0.336134	3.52622e-06	Edem3	-0.735396	1.15125e-47							Dcaf1	0.24112	0.00146538	Dhfr	-0.444465	0.000173854		Dgat2	1.16884	4.5452e-14	Dctn5	-0.231926	0.0012331							Ddx58	1.11553	2.42691e-65	Dctn1	-0.21658	0.0044934
Eif4ebp1	1.16459	8.70797e-42	Edil3	-0.622236	3.8352e-07							Dcaf10	0.323695	0.000497155	Dhodh	-0.279004	0.0197111		Dgcr14	0.207563	0.0167769	Dctn6	-0.423575	6.98009e-05							Ddx60	0.877288	6.36884e-15	Dctn2	-0.280728	1.19152e-05
Eif4g1	0.283046	7.24881e-08	Eef1a1	-0.28625	5.16099e-05							Dcaf12	0.142444	0.00542072	Dhrs3	-0.985623	1.58453e-62		Dgke	0.246415	0.000126232	Dctpp1	-0.611327	1.54489e-08							Dedd	0.491317	1.87805e-10	Dctn5	-0.265744	0.000206492
Eif4g2	0.693041	4.65134e-11	Eef1b2	-0.336578	2.28364e-05							Dcaf13	0.579732	8.24191e-19	Dhrs4	-0.443986	8.18268e-05		Dgkh	2.05044	7.0335e-217	Dcxr	-0.684005	7.1107e-17							Dedd2	0.513069	4.58177e-07	Dctn6	-0.300749	0.00621241
Eif5	0.850638	8.16835e-41	Eef2k	-1.3593	4.78572e-24							Dcbld2	0.725439	1.41202e-10	Dhrs7	-0.399332	8.04045e-08		Dhps	0.588471	5.82624e-10	Ddah2	-0.688022	9.28272e-07							Def6	0.447622	2.79986e-08	Dctpp1	-0.540993	8.92005e-07
Eif6	0.896526	1.14444e-35	Efcab11	-0.45278	0.025075							Dclk1	0.441375	0.00602309	Dhrs9	-1.58456	6.20136e-34		Dhrs11	0.306121	0.00439513	Ddb1	-0.161348	0.00146497							Degs1	0.761699	1.1073e-22	Dcxr	-0.487423	4.57034e-09
Elk1	0.553875	2.38729e-19	Efcab14	-0.414713	1.81784e-06							Dclk2	0.446718	0.000257641	Dhx16	-0.201944	0.0360102		Dhrs13	0.712874	2.13744e-06	Ddb2	-0.881622	3.9131e-10							Dennd2a	0.376988	0.00188289	Ddah2	-0.450803	0.00178364
Elk3	0.267433	3.996e-05	Efhd2	-0.332887	2.20662e-07							Dcn	3.68807	1.20046e-20	Dhx32	-0.400052	9.17409e-06		Dhx15	0.297892	2.09549e-10	Ddhd2	-0.67328	1.9533e-17							Dennd3	0.958067	0.0408303	Ddb1	-0.138525	0.00720156
Ell	0.505324	8.12693e-08	Efr3a	-0.340202	3.90985e-09							Dctn3	0.31872	0.000154961	Dhx34	-0.566933	3.62794e-10		Dhx29	0.35268	1.91292e-06	Ddi2	-0.464924	5.85198e-23							Dennd5b	0.323959	0.032851	Ddb2	-0.776465	6.6289e-08
Ell2	0.240669	0.00163443	Efr3b	-1.3993	2.23876e-17							Dctn4	0.105029	0.022315	Dhx57	-0.283365	5.78398e-06		Dhx38	0.333587	1.96948e-09	Ddrgk1	-0.415687	5.15642e-14							Denr	1.81079	1.85769e-85	Ddhd2	-0.633132	2.19663e-15
Elmsan1	0.948323	2.54363e-41	Egr1	-0.550887	6.45301e-07							Dcun1d2	0.230019	0.000522761	Dhx9	-0.707539	1.13197e-10		Dhx40	0.786825	9.48397e-41	Ddx11	-0.960699	1.88761e-14							Dera	0.832396	3.36551e-34	Ddi2	-0.493614	1.91405e-25
Eloa	0.143278	0.0179556	Ehbp1	-0.266732	0.0240751							Dcun1d3	1.21782	2.52063e-57	Diaph3	-0.509783	0.0165391		Dhx58	1.04832	2.49117e-51	Ddx17	-0.634675	1.64417e-92							Derl1	0.185935	0.00279018	Ddrgk1	-0.528743	2.64468e-21
Elob	0.322014	1.17422e-05	Ehd4	-1.03176	1.27169e-50							Dcun1d5	0.352387	2.91184e-08	Dicer1	-0.455389	4.14889e-12		Diablo	0.17413	0.0298853	Ddx28	-0.419584	1.43917e-08							Derl2	0.283927	0.0013281	Ddx11	-0.981136	1.2488e-14
Eloc	0.865122	2.08133e-28	Ehhadh	-0.553715	0.0160318							Dda1	0.484432	2.79597e-13	Dip2b	-0.851768	1.32217e-54		Diaph1	0.303638	2.82966e-09	Ddx3x	-0.525081	5.69313e-12							Dgat2	1.19297	1.9054e-14	Ddx17	-0.586827	1.78825e-78
Elof1	0.334381	0.000272569	Ehmt1	-0.558021	3.6031e-10							Ddah1	0.487204	0.00689591	Dip2c	-0.689467	1.30052e-35		Diaph2	0.308123	0.00014017	Ddx3y	-0.752983	9.8835e-27							Dgkh	2.0208	1.29356e-209	Ddx28	-0.448053	2.5288e-09
Elovl1	0.487038	2.44587e-12	Ei24	-0.123184	0.0493536							Ddias	0.433148	0.0385677	Dis3l2	-0.323025	0.000315613		Dimt1	0.237959	0.0305412	Ddx42	-0.231761	0.000513889							Dgki	0.4029	0.0326898	Ddx3x	-0.416743	6.63301e-08
Elovl7	0.684685	0.000188902	Eid1	-1.08082	1.47756e-21							Ddit3	0.783309	1.43235e-14	Dkk1	-1.41995	0.0222669		Dio2	0.827097	8.39006e-05	Ddx46	-0.258968	0.000168469							Dhfr	0.227748	0.0485505	Ddx3y	-0.651461	4.32435e-20
Emb	2.36216	6.15209e-133	Eif2ak3	-0.493207	6.55167e-11							Ddit4	0.990976	4.78053e-10	Dkk2	-3.3521	3.50807e-80		Dip2a	0.352594	3.1853e-05	Ddx5	-0.212744	6.98326e-05							Dhps	0.553023	8.36787e-09	Ddx42	-0.200072	0.00322133
Emc2	0.432647	2.45546e-10	Eif2ak4	-0.492943	3.53788e-10							Ddit4l	1.0272	0.0209072	Dlgap2	-2.57217	1.34199e-24		Dirc2	0.62998	2.03581e-14	Ddx50	-0.153196	0.0256428							Dhrs1	0.676565	8.7993e-05	Ddx46	-0.246166	0.000407531
Emc4	0.269088	0.00141668	Eif2d	-0.309287	9.62811e-05							Ddost	0.206043	0.0060104	Dlgap5	-1.23985	9.17782e-08		Disp1	0.411592	1.22142e-05	Deaf1	-0.800902	3.34743e-63							Dhrs11	0.238366	0.0342553	Ddx5	-0.179007	0.000972659
Emc7	0.415359	4.9804e-11	Eif2s3y	-0.194324	0.0250856							Ddr1	0.704239	0.00830184	Dlx6	-0.720909	0.0437571		Dlg5	0.460019	0.00479764	Decr1	-0.594186	3.48061e-17							Dhrs13	0.593315	0.00016063	Deaf1	-0.809607	3.11372e-63
Emc8	0.389829	0.00128685	Eif3a	-0.324863	3.8243e-05							Ddt	0.88493	1.32395e-24	Dmac1	-0.305217	0.00019613		Dlgap3	1.15461	0.010155	Decr2	-0.439518	2.28657e-11							Dhx15	0.296357	3.23342e-10	Decr1	-0.564277	2.90259e-15
Emg1	0.181264	0.047496	Eif3f	-0.414371	2.89541e-11							Ddx10	0.224442	0.00121881	Dmp1	-1.04644	0.0081428		Dlgap4	0.417218	1.39618e-13	Degs2	-0.835419	1.67169e-05							Dhx29	0.380309	3.14223e-07	Decr2	-0.421014	2.72013e-10
Emilin1	0.316244	0.0224866	Eif4a2	-0.327072	2.90768e-05							Ddx18	0.509555	4.09648e-07	Dmpk	-1.4682	2.24257e-17		Dll1	0.675782	0.0340382	Dek	-0.636	3.60143e-09							Dhx38	0.324746	6.72248e-09	Degs2	-0.996829	7.5435e-07
Emilin2	1.73318	6.06551e-120	Eif4b	-0.350553	3.2095e-09							Ddx19b	0.621354	3.00082e-21	Dmxl1	-1.31987	2.10692e-09		Dlst	0.516336	1.00555e-25	Dennd1c	-0.48404	1.01171e-09							Dhx40	0.75002	1.90645e-36	Dek	-0.596291	4.03406e-08
Eml2	1.44729	7.73997e-61	Eif4e3	-0.425743	2.09298e-05							Ddx20	0.256903	0.0032581	Dna2	-0.634817	3.23097e-06		Dmwd	0.387213	0.00157164	Dennd2c	-1.21178	5.17344e-31							Dhx58	0.922973	1.14146e-39	Dennd1c	-0.566855	1.63601e-12
Eno1	0.911122	1.26405e-47	Eif4ebp2	-1.19126	1.43751e-15							Ddx23	0.320885	7.79755e-08	Dnajb13	-0.713914	4.29543e-05		Dnaaf5	0.224139	0.00154324	Dennd2d	-0.768048	1.85463e-08							Diaph1	0.195482	0.000211209	Dennd2c	-1.21698	3.7313e-30
Eno2	1.06127	7.96583e-17	Eif4enif1	-0.266206	0.0116556							Ddx24	0.383832	1.72268e-13	Dnajb14	-1.25693	2.31588e-57		Dnaja1	0.724806	1.62423e-18	Dennd4a	-0.249538	0.0424628							Diaph2	0.271759	0.000917183	Dennd2d	-0.827792	2.82009e-09
Eno4	0.645775	0.0403038	Eif4g3	-0.566098	5.35246e-07							Ddx25	0.774592	0.0152782	Dnajc12	-0.334425	0.0235245		Dnaja2	0.317754	2.2912e-06	Dennd4b	-0.351444	2.38205e-05							Dido1	0.0867353	0.0382809	Dennd4a	-0.258842	0.0346601
Enox2	0.179243	0.0460164	Eif5a2	-0.43399	5.90917e-09							Ddx39	1.11009	2.62523e-52	Dnajc13	-0.229997	0.00411883		Dnajb1	0.490762	7.13809e-13	Dennd4c	-1.44254	7.62889e-48							Dimt1	0.29035	0.0076999	Dennd4b	-0.500126	1.26231e-09
Enpp4	1.17615	1.64297e-33	Elac1	-0.438431	7.2936e-05							Ddx39b	0.843867	2.19522e-64	Dnajc18	-0.374591	4.00612e-09		Dnajb11	0.373105	2.93169e-09	Dennd5a	-0.284928	3.65422e-12							Dio2	1.13935	3.10757e-08	Dennd4c	-1.4436	1.01009e-47
Entpd2	2.28045	4.53752e-05	Elf1	-0.515681	3.48139e-17							Ddx54	0.175	0.00616942	Dnajc19	-0.189634	0.0362632		Dnajb12	0.191459	0.00125145	Dennd6a	-0.506812	5.67146e-13							Dip2a	0.349506	4.14793e-05	Dennd5a	-0.222471	9.45425e-08
Entpd5	0.187897	0.0150396	Elf2	-0.16721	0.00348087							Ddx58	0.593433	9.98959e-17	Dnajc28	-0.729292	2.6709e-08		Dnajb2	0.423363	0.000491743	Depdc1a	-2.08612	8.12278e-08							Dirc2	0.574105	6.23807e-12	Dennd6a	-0.52067	1.77568e-13
Epb41l3	0.708701	1.81002e-23	Elk4	-0.511033	0.000143632							Dedd	0.381257	4.88536e-06	Dnajc7	-0.216599	0.00068082		Dnajb4	0.161682	0.0291567	Depdc7	-0.264586	0.0457209							Disp1	0.314079	0.00130181	Depdc1a	-2.0364	3.78762e-07
Epb41l4b	2.54868	1.3457e-16	Elmo1	-0.797388	7.65041e-27							Def6	0.375666	2.00308e-05	Dnajc9	-0.654564	1.45367e-10		Dnajb5	0.490761	1.83367e-05	Deptor	-1.38205	2.46601e-26							Dkk3	1.70542	0.000274047	Depdc7	-0.297283	0.0262968
Epc1	0.339336	0.000262246	Elmo2	-0.336425	5.88213e-08							Degs1	1.04345	9.95182e-36	Dnase1	-0.7601	0.00544478		Dnajb6	0.531744	2.61003e-18	Det1	-0.438533	7.72589e-07							Dlg5	0.401811	0.0162793	Deptor	-1.3085	5.08625e-23
Epha1	0.621617	0.00183662	Elmod2	-0.313036	7.00949e-06							Denr	1.41087	2.2048e-45	Dnase1l1	-0.333185	6.07579e-07		Dnajb9	0.646359	3.28358e-12	Dffa	-0.374468	0.000726853							Dlgap4	0.338881	4.08256e-09	Det1	-0.413539	5.41178e-06
Epha4	0.596082	4.7919e-06	Elovl5	-0.540355	8.3538e-23							Dera	0.666261	1.4773e-19	Dnase2a	-0.559991	3.20998e-12		Dnajc1	0.461689	2.77822e-11	Dgkb	-0.636634	0.0140207							Dlk1	0.770622	0.00682527	Dgcr6	-0.296249	0.0452867
Ephb4	0.639304	0.0479059	Elovl6	-0.470762	0.000222015							Derl1	0.35403	4.62988e-08	Dnm3	-0.658941	0.00101389		Dnajc10	0.203937	6.73749e-05	Dgkd	-1.26094	6.78492e-135							Dll1	0.980976	0.00132866	Dgkd	-1.16874	2.94786e-115
Ephb6	0.864837	0.0142617	Elp2	-0.452233	6.05115e-15							Derl2	0.438594	2.48862e-06	Dnmbp	-0.530476	1.29253e-08		Dnajc11	0.177706	0.0127299	Dgkz	-1.07709	2.61161e-103							Dlst	0.490629	4.75959e-23	Dgkz	-0.979111	2.76102e-85
Epn2	0.860305	2.84571e-14	Elp3	-0.298779	7.09594e-05							Dgat2	1.6452	1.2834e-18	Dnmt1	-0.372282	1.40925e-11		Dnajc15	0.212505	0.0327629	Dglucy	-0.426044	3.82009e-06							Dmrta2	1.09015	0.00252566	Dglucy	-0.495193	8.87198e-08
Eps15l1	0.143724	0.00661514	Elp4	-0.253721	0.0494174							Dgcr14	0.268049	0.00399015	Dnmt3a	-0.994964	2.29853e-35		Dnajc2	0.536018	2.67319e-19	Dguok	-0.562438	6.43135e-14							Dmwd	0.806535	3.30983e-12	Dguok	-0.556844	2.91044e-13
Epsti1	0.549322	4.58182e-10	Emc9	-0.231883	0.0272906							Dgkh	1.89043	3.27898e-162	Dnmt3b	-0.760328	0.0158926		Dnajc21	0.675606	5.94641e-09	Dhcr24	-0.703497	4.23646e-08							Dnah1	0.820607	0.0206388	Dhcr24	-0.573793	1.08268e-05
Eral1	0.369693	5.69779e-05	Eme1	-0.458246	0.0429753							Dhps	0.601962	6.41201e-09	Dnmt3l-ps1	-2.22992	1.21599e-12		Dnajc25	0.671867	2.62193e-13	Dhcr7	-1.25483	1.17253e-51							Dnah3	0.977181	0.042285	Dhcr7	-1.27775	3.96094e-52
Erbb3	0.585613	0.00258193	Eml3	-0.769812	1.51827e-11							Dhrs1	1.00649	4.51162e-08	Dnph1	-0.752206	8.29249e-05		Dner	0.869635	1.87156e-19	Dhdh	-0.641946	6.08561e-18							Dnah9	0.774502	0.0296322	Dhdh	-0.656909	2.21564e-18
Ercc8	0.27985	0.0401167	Eml4	-0.325311	5.82369e-08							Dhrs11	0.330366	0.00473807	Dock1	-0.776977	7.19301e-35		Dnm1l	0.197745	0.00590719	Dhodh	-0.240321	0.0295849							Dnaic2	1.00201	0.00587005	Dhodh	-0.40434	0.000192848
Ereg	2.29529	1.10292e-16	Eml6	-1.31085	1.57544e-15							Dhrs13	0.467254	0.00479693	Dock10	-0.284965	1.11095e-07		Dnmt3l	3.79438	3.01975e-41	Dhrs3	-1.25117	2.89351e-116							Dnaja1	0.824826	1.28948e-23	Dhrs3	-1.22675	3.47212e-111
Ergic1	0.318533	2.62051e-09	Emp3	-0.532234	9.73209e-14							Dhx15	0.361584	7.33938e-13	Dock11	-0.34953	5.27508e-07		Dnttip1	0.293949	0.000440278	Dhrs4	-0.633794	1.1379e-10							Dnaja2	0.38174	1.10759e-08	Dhrs4	-0.715721	1.19718e-12
Ergic2	0.230436	0.00448414	Enc1	-1.80915	4.7378e-155							Dhx29	0.314041	8.38205e-05	Dock2	-0.622779	3.5599e-22		Dnttip2	0.316746	4.75168e-05	Dhrs7	-0.678087	8.70828e-24							Dnajb1	0.562871	1.91255e-16	Dhrs7	-0.714247	2.09776e-25
Eri1	0.154233	0.0226802	Endod1	-1.165	2.00267e-25							Dhx33	0.197476	0.0445602	Dock6	-0.931429	8.12695e-09		Dock4	0.549846	2.79049e-07	Dhrs9	-0.681136	1.42612e-08							Dnajb11	0.376754	2.35062e-09	Dhrs9	-1.00389	2.33688e-15
Erich2	1.94334	0.00130155	Engase	-2.38669	8.38312e-132							Dhx35	0.227354	0.0432738	Dock8	-1.09802	2.81178e-47		Dock5	0.613736	1.10018e-24	Dhx16	-0.183533	0.0390625							Dnajb12	0.158097	0.00959852	Dhx16	-0.25673	0.00309298
Erlin1	0.193578	0.0189177	Enho	-0.824625	0.00159802							Dhx38	0.303257	5.88105e-07	Dok6	-0.572722	0.0133852		Dock7	0.156252	0.013821	Dhx30	-0.20298	0.000842853							Dnajb2	0.409669	0.000847358	Dhx32	-0.386472	4.64242e-06
Ero1l	1.56161	2.82225e-76	Eno3	-0.76316	0.000117606							Dhx40	1.16194	4.66657e-75	Donson	-0.201065	0.0423281		Dok2	0.19681	0.039733	Dhx32	-0.390176	2.85025e-06							Dnajb4	0.235402	0.00107794	Dhx34	-0.643038	1.94665e-14
Erp27	1.12156	0.00592018	Enpp1	-1.82959	1.32949e-106							Dhx58	0.264985	0.000845651	Dopey1	-0.201816	0.00761915		Dok3	0.617699	7.00758e-16	Dhx34	-0.623641	5.96237e-14							Dnajb5	0.326633	0.00728541	Dhx36	-0.288671	3.20195e-07
Erp44	0.382164	4.88918e-07	Ensa	-0.315126	2.29522e-09							Diablo	0.399147	1.07933e-06	Dopey2	-0.473464	2.2883e-05		Dok7	3.42061	1.03266e-40	Dhx36	-0.275215	8.92003e-07							Dnajb6	0.423756	6.77743e-12	Dhx57	-0.587187	9.13375e-25
Errfi1	0.665848	5.69177e-14	Entpd1	-2.39416	1.30458e-57							Diaph2	0.272897	0.00216961	Dot1l	-0.610617	2.90715e-06		Dot1l	0.563402	2.70305e-06	Dhx57	-0.649642	6.02667e-31							Dnajb9	0.736253	1.98503e-15	Dhx9	-0.219769	0.0459603
Esd	1.91227	1.00918e-90	Entpd6	-0.534344	7.7261e-13							Dimt1	0.331676	0.00356152	Dpep2	-1.63403	7.16471e-58		Dpf1	0.651789	0.00820011	Dhx9	-0.255907	0.0183246							Dnajc1	0.39663	1.73893e-08	Diaph3	-0.560535	0.00497515
Esr2	0.978888	0.000926631	Entpd7	-0.345324	0.000729626							Dip2a	0.353429	0.000134804	Dph1	-0.352621	0.000335815		Dpf2	0.479015	1.02377e-14	Diaph3	-0.526078	0.00798196							Dnajc10	0.20982	4.5612e-05	Dicer1	-0.382912	4.69826e-10
Esrra	0.392922	9.0492e-07	Ep300	-0.230903	0.0320751							Diras2	0.275189	0.0486309	Dpm3	-0.324912	0.00263059		Dph2	0.662416	1.24668e-12	Dicer1	-0.336221	4.19867e-08							Dnajc11	0.203459	0.00405866	Dip2b	-0.552932	2.04188e-27
Etf1	0.34872	1.12586e-08	Epas1	-1.85	5.35306e-46							Dirc2	0.750748	2.34321e-16	Dpp7	-0.434205	2.38768e-07		Dph3	0.711361	1.36286e-12	Dip2b	-0.539853	1.37963e-26							Dnajc15	0.397539	2.51294e-05	Dip2c	-0.665008	1.4163e-36
Ets1	0.717574	7.52719e-16	Epb41	-1.62233	3.13807e-119							Disp1	0.310073	0.0034309	Dpp8	-0.642916	2.92056e-40		Dph6	0.23111	0.0111234	Dip2c	-0.730741	1.06296e-44							Dnajc2	0.578305	5.17649e-22	Dis3l	-0.151459	0.0399224
Ets2	1.47861	5.8355e-185	Epb41l1	-0.527041	1.0854e-11							Dkk3	2.26997	7.63047e-06	Dppa3	-2.77334	3.61109e-13		Dpm2	0.348677	3.88898e-05	Dis3l2	-0.253989	0.00261795							Dnajc21	0.72817	4.19133e-10	Dis3l2	-0.27408	0.001287
Etv1	0.495169	3.86543e-09	Epb41l2	-1.04307	9.05063e-53							Dlgap4	0.240197	0.000141277	Dpy19l1	-0.346142	2.4018e-08		Dpp9	0.299725	3.02146e-09	Disp3	-0.408489	0.0130596							Dnajc25	0.773543	4.31274e-17	Dkk2	-4.11561	2.2406e-111
Eva1b	1.98586	1.32208e-68	Epg5	-0.344406	4.08069e-12							Dlst	0.5763	2.44964e-27	Dpy19l4	-0.835658	1.9635e-34		Dpys	1.60619	0.0167423	Dkk2	-3.82406	9.79157e-121							Dner	0.767678	7.34053e-15	Dlec1	-0.981768	5.03319e-05
Evi5	0.161163	0.0162188	Epm2a	-0.700781	1.7694e-11							Dmrta2	0.92548	0.021697	Dpysl2	-0.138534	0.0235471		Dpysl3	0.351058	0.00133831	Dlg3	-0.57701	0.00869215							Dnlz	0.182231	0.0393972	Dlgap2	-2.00613	5.92519e-19
Evpl	1.72739	0.0245843	Epm2aip1	-0.327234	7.74299e-06							Dmrtb1	0.862904	0.033391	Dpysl5	-0.657199	0.0263457		Dram1	1.3866	2.80384e-127	Dlg4	-0.294647	0.0218378							Dnmt3l	3.75127	5.33467e-40	Dlgap5	-1.26164	6.30957e-09
Exoc2	0.140632	0.0216132	Epn1	-0.487322	2.27956e-10							Dmwd	0.535963	1.79642e-05	Dqx1	-0.755955	2.04043e-05		Draxin	3.40702	1.39857e-87	Dlgap2	-1.67779	7.77305e-15							Dnttip1	0.346092	3.48218e-05	Dlx6	-0.919562	0.0047857
Exoc3	0.327779	2.07843e-05	Epor	-2.63187	2.77117e-16							Dnah1	0.913232	0.0155253	Dr1	-0.267362	0.0231041		Drd1	2.55749	2.72209e-07	Dlgap5	-1.25282	4.81442e-09							Dnttip2	0.384139	6.78828e-07	Dmac1	-0.526287	1.86666e-12
Exoc3l4	2.08418	1.08652e-22	Eps15	-0.66176	1.41335e-18							Dnah2	2.22415	0.00115588	Drosha	-0.504618	4.34581e-05		Drg2	0.196424	0.00259321	Dmac1	-0.436048	3.41392e-09							Dock4	0.250891	0.028124	Dmac2	-0.439065	0.000532866
Exoc5	0.220373	0.024045	Eps8l1	-0.93234	0.000350394							Dnah3	1.19676	0.0363007	Dscam	-0.416422	0.0466993		Dst	1.14205	6.52449e-126	Dmac2	-0.363281	0.00424194							Dock5	0.45802	9.42306e-14	Dmbx1	-1.6615	0.0275897
Exosc10	0.26183	5.40884e-05	Erbin	-0.249567	1.72264e-08							Dnaic2	1.74485	4.1171e-05	Dscc1	-1.41204	2.44893e-10		Dtnb	0.558122	3.55503e-09	Dmd	-0.945305	4.20847e-05							Dock7	0.155499	0.014709	Dmp1	-1.14717	0.00310203
Exosc3	0.25613	0.042409	Erc1	-0.241101	0.00503715							Dnaja1	0.846221	2.07818e-21	Dsel	-0.42894	2.79736e-05		Dtnbp1	0.183998	0.00260362	Dmpk	-1.40628	4.90113e-17							Dok2	0.421046	2.69981e-06	Dmpk	-0.607874	0.000203579
Ext1	1.47375	1.64418e-62	Ercc4	-0.362056	0.010329							Dnaja2	0.253506	0.000675511	Dsn1	-0.78485	1.93379e-05		Dtwd1	1.07932	7.46717e-22	Dmxl1	-1.2378	1.03781e-09							Dok3	0.603315	5.83464e-15	Dmxl1	-1.11865	4.23651e-08
Extl1	0.804622	0.00208694	Ercc6l	-1.11515	9.3912e-15							Dnajb1	0.652941	3.53168e-19	Dstyk	-0.748444	2.32833e-20		Dtx2	3.36586	0	Dna2	-0.655303	1.38417e-07							Dok7	2.74565	5.61996e-26	Dmxl2	-0.39637	2.27014e-07
Ezr	1.19982	1.081e-27	Ercc6l2	-0.293875	0.00962621							Dnajb11	0.508542	3.99218e-14	Dtd1	-0.416656	0.00428929		Dtx3l	0.817107	1.83667e-30	Dnaaf2	-0.423224	0.00369124							Dot1l	0.336229	0.00743754	Dna2	-0.499146	8.52477e-05
F10	2.69373	8.48519e-36	Erf	-0.565736	1.44884e-10							Dnajb12	0.25963	4.9701e-05	Dtd2	-0.275038	0.0187199		Dtx4	0.744479	1.9267e-53	Dnaaf3	-0.763938	4.26297e-06							Dpf2	0.374052	3.1764e-09	Dnaaf2	-0.392931	0.00807596
F11r	0.891333	1.939e-15	Ergic3	-0.32633	0.000124054							Dnajb2	0.526644	6.88944e-05	Dtl	-2.31215	1.26277e-54		Dus4l	0.502051	0.012591	Dnah5	-1.51697	0.0242584							Dph2	0.729343	6.67085e-15	Dnaaf3	-0.42493	0.0127312
F3	0.435289	0.0149986	Eri3	-0.318482	0.00204218							Dnajb4	0.223894	0.00431726	Dtymk	-0.291709	0.00146713		Dusp1	2.45821	2.22636e-221	Dnah7a	-1.63948	0.00038615							Dph3	0.762256	3.59087e-14	Dnajb13	-1.23029	7.20102e-15
F7	4.3937	5.99475e-06	Erich1	-0.548973	0.000126935							Dnajb5	0.451703	0.000315249	Dusp22	-0.772113	1.68991e-15		Dusp10	1.70485	1.06943e-70	Dnaja4	-0.482839	0.0316912							Dpm2	0.345548	5.37416e-05	Dnajb14	-1.22431	8.76454e-63
Faap24	0.40283	0.000698319	Erlec1	-0.360172	0.0100932							Dnajb6	0.497336	8.19261e-14	Dusp3	-0.697248	2.31893e-40		Dusp11	0.428125	2.62769e-11	Dnajb13	-1.58954	1.43684e-23							Dpp9	0.173585	0.00114911	Dnajc18	-0.473993	1.08118e-15
Fabp3	0.892456	6.00797e-17	Erlin2	-0.222436	0.000702083							Dnajb9	0.760375	5.24301e-14	Dusp7	-0.816902	2.47381e-26		Dusp13	2.81757	4.18794e-29	Dnajb14	-1.23448	1.74276e-64							Dpy19l3	0.638121	0.027698	Dnajc19	-0.377832	3.18277e-06
Faf2	0.369913	3.54554e-11	Ermard	-0.538588	2.86974e-20							Dnajc1	0.261246	0.000862782	Dusp9	-1.16399	7.42195e-05		Dusp14	0.981492	0.000839659	Dnajc18	-0.656422	3.09399e-29							Dpys	2.02504	0.00184025	Dnajc28	-0.939758	2.66755e-14
Fam104a	0.447057	6.5773e-09	Ermp1	-0.330164	7.72116e-06							Dnajc10	0.405373	2.88542e-14	Dut	-1.46233	4.12049e-23		Dusp15	0.70646	0.00347286	Dnajc19	-0.497271	3.99868e-10							Dpysl3	0.643204	1.03884e-09	Dnajc30	-0.223627	0.0335468
Fam114a1	1.2201	5.76696e-49	Ero1lb	-0.588511	1.08931e-22							Dnajc15	0.525195	1.70452e-07	Dvl2	-0.251931	0.0176648		Dusp16	2.74521	1.66861e-147	Dnajc28	-1.14836	8.78786e-21							Dpysl4	0.901915	0.0249889	Dnajc7	-0.272574	2.54574e-06
Fam118a	0.316299	0.0101614	Erp29	-1.1258	9.22135e-57							Dnajc2	0.533099	1.2408e-16	Dvl3	-0.812491	2.0836e-06		Dusp2	4.91269	1.22934e-216	Dnajc4	-0.232924	0.0291473							Dram1	1.39544	1.64126e-127	Dnajc9	-0.707037	2.36204e-13
Fam118b	0.416563	2.32255e-06	Esco2	-0.946767	1.0061e-05							Dnajc21	0.562384	7.83106e-06	Dym	-0.291526	0.000167416		Dusp4	2.14452	3.91428e-158	Dnajc7	-0.347723	9.82565e-10							Drap1	0.14621	0.0201355	Dnal4	-0.229639	0.024811
Fam129b	0.283732	7.44805e-05	Espl1	-0.945725	0.0276408							Dnajc25	0.787189	7.74506e-16	Dyrk1b	-0.931693	1.04387e-11		Dusp5	1.39235	8.83342e-57	Dnajc9	-0.828399	3.60315e-18							Draxin	3.83867	4.3357e-112	Dnase1	-1.00898	5.59212e-05
Fam161b	0.631068	0.00595101	Esyt1	-0.189496	0.0024369							Dnajc3	0.324977	5.568e-07	Dzip3	-0.283295	0.00421813		Dusp8	1.19567	1.01813e-09	Dnal4	-0.234762	0.0196702							Drd1	2.51393	5.27662e-07	Dnase1l1	-0.527425	3.8107e-18
Fam162a	1.76096	2.29485e-83	Esyt2	-0.25251	0.00537579							Dnajc5	0.195262	0.00281033	E030018B13Rik	-0.990235	0.00158657		Dync1h1	0.315834	1.37282e-09	Dnase1	-1.14976	3.22668e-06							Drg2	0.184006	0.00545983	Dnase2a	-0.661397	3.43056e-19
Fam166a	1.25905	0.0270297	Etaa1	-0.429705	0.000333069							Dnajc8	0.180291	0.0355843	E030024N20Rik	-1.16895	2.86769e-05		Dync1i2	0.266966	1.49596e-05	Dnase1l1	-0.480446	1.70827e-15							Dst	1.08194	7.03204e-113	Dnmbp	-0.564958	8.67625e-11
Fam166b	1.07289	0.015338	Etfdh	-0.242508	7.36882e-05							Dnal1	0.542324	0.036856	E2f1	-0.271705	0.00200602		Dync1li1	0.698066	2.89039e-42	Dnase2a	-0.506516	7.91481e-12							Dtnb	0.506723	1.50344e-07	Dnmt1	-0.370452	4.5233e-13
Fam167a	2.01721	4.91087e-10	Etl4	-2.07424	8.06429e-23							Dnali1	1.19466	0.0106314	E2f2	-3.20801	9.25301e-12		Dynll1	0.488297	9.0723e-11	Dnhd1	-0.618379	0.0322715							Dtwd1	1.21814	2.27294e-27	Dnmt3l-ps1	-1.41513	2.76397e-06
Fam170b	2.68189	9.0492e-07	Etnk1	-0.240331	0.00403605							Dner	0.734687	1.10074e-14	E2f3	-0.275965	0.0194603		Dynll2	0.467141	0.000181066	Dnmbp	-0.52509	1.00081e-09							Dtx2	3.28501	0	Dnph1	-0.565125	0.00254434
Fam178b	2.20184	8.80294e-06	Etv3	-0.448126	1.99755e-21							Dnlz	0.278449	0.00245459	E2f7	-0.628233	0.00172808		Dynlrb1	0.202468	0.0027312	Dnmt1	-0.253813	8.68291e-07							Dtx3l	0.704882	8.4477e-23	Dock1	-0.928986	2.34647e-56
Fam184b	0.440211	0.0491291	Etv5	-1.0415	1.06079e-46							Dnm1	1.04717	0.000147254	E2f8	-2.62485	8.05295e-15		Dynlt1	0.339395	3.64587e-06	Dnmt3l-ps1	-1.26926	1.22511e-05							Dtx4	0.434075	2.01317e-18	Dock11	-0.38669	1.78136e-09
Fam189a2	1.85589	0.000124442	Eva1a	-1.13973	1.13236e-05							Dnm2	0.0992832	0.0305376	Echdc1	-0.399256	3.66132e-07		Dynlt1a	0.460503	9.31682e-05	Dnph1	-0.39863	0.0311424							Dus4l	0.462971	0.0249244	Dock2	-0.546334	6.63742e-20
Fam204a	0.348801	7.04768e-05	Evi2	-0.791665	9.87425e-15							Dnmt3l	4.76392	1.77677e-45	Ect2	-1.54243	3.53829e-12		Dynlt1f	0.256025	0.00332807	Dock1	-0.894783	2.91364e-53							Dusp1	2.28107	6.31917e-190	Dock6	-0.960843	8.66741e-11
Fam206a	0.25841	0.0363605	Evi2a	-0.958635	4.60719e-43							Dnpep	0.32314	0.000589934	Edaradd	-0.533832	0.042166		Dyrk1a	0.288612	1.64533e-07	Dock11	-0.482233	3.07702e-14							Dusp10	1.5697	1.87823e-58	Dock8	-0.928442	2.51686e-39
Fam207a	0.31864	0.00073188	Evi2b	-1.54029	9.6065e-110							Dnttip2	0.298529	0.000456112	Edc3	-0.580556	8.1971e-06		Dyrk2	0.371417	4.22359e-10	Dock2	-0.6921	2.19569e-31							Dusp11	0.320134	1.03855e-06	Dok6	-0.465754	0.0438005
Fam20b	0.434237	3.10751e-18	Evl	-0.805442	6.30341e-22							Dock5	0.351158	1.0718e-07	Edem3	-0.655264	6.88919e-38		Dyrk3	0.749004	0.00914004	Dock6	-0.78397	9.17332e-08							Dusp13	2.66135	1.48454e-25	Dolk	-0.32591	2.87619e-05
Fam210a	0.305555	0.000337123	Exo1	-2.39525	3.83097e-24							Dock7	0.175735	0.00973827	Edil3	-0.50055	5.45702e-05		Dzip1	0.455945	0.0129286	Dock8	-1.15691	1.56524e-60							Dusp14	1.00434	0.000665207	Donson	-0.290102	0.00153427
Fam212a	0.443019	0.000380187	Exoc4	-0.388997	7.63252e-11							Dohh	0.317236	0.00230069	Eef2k	-1.23108	6.92297e-20		E030030I06Rik	0.384252	9.66714e-05	Dolk	-0.364738	1.78402e-06							Dusp16	2.47262	7.91613e-119	Dopey1	-0.266533	0.000117157
Fam213b	0.531903	1.22433e-07	Exoc6	-0.411338	4.74179e-10							Dok3	0.752622	6.03918e-20	Eepd1	-0.253884	0.0134795		E130309D02Rik	0.665123	1.21993e-21	Dolpp1	-0.213497	0.0194713							Dusp18	0.463504	0.0128892	Dopey2	-0.359697	0.00058777
Fam214b	1.05285	7.93209e-100	Exoc8	-0.21055	0.00162338							Dok7	2.67072	4.35381e-16	Efcab11	-0.649698	0.000939872		E230025N22Rik	1.20267	0.00420928	Donson	-0.285778	0.00144978							Dusp2	4.80841	2.02901e-206	Dpagt1	-0.151652	0.0176575
Fam219a	0.251008	0.00329165	Exosc1	-0.185366	0.0355565							Dpf1	0.713677	0.00410471	Efcab14	-0.417021	1.5783e-06		E2f5	1.21157	6.42709e-47	Dopey2	-0.437873	2.08058e-05							Dusp23	0.699198	0.000277072	Dpep2	-1.58167	8.47355e-56
Fam221a	1.2033	0.000209078	Exosc5	-0.329373	0.000390086							Dpf2	0.3266	1.94031e-06	Efhd2	-0.357416	2.26312e-08		E330009J07Rik	0.273402	0.0119523	Dpagt1	-0.185343	0.00272266							Dusp4	1.87962	9.26511e-121	Dph1	-0.57456	1.49059e-10
Fam222b	0.468393	4.25835e-14	Exosc7	-0.489419	1.00142e-07							Dph2	0.549686	7.97108e-08	Efna5	-0.928767	0.0492315		Eaf1	0.827894	3.34511e-100	Dpep2	-1.765	1.89693e-69							Dusp5	1.31601	3.40307e-50	Dpm3	-0.577517	3.76217e-09
Fam227a	0.311013	0.0225712	Exosc8	-0.264745	0.00377295							Dph3	0.822173	4.935e-14	Efr3a	-0.341427	3.62801e-09		Ebf3	1.28373	0.00396704	Dpf3	-1.75605	0.00906643							Dusp8	1.01546	4.63257e-07	Dpp3	-0.302291	5.80606e-07
Fam241a	0.245313	0.013311	Ext2	-0.258349	0.000540206							Dpm1	0.632316	0.000115231	Efr3b	-1.65185	4.52844e-23		Ebi3	1.3319	2.78701e-68	Dph1	-0.550051	5.39294e-10							Dync1h1	0.259628	8.58224e-07	Dpp7	-0.638421	3.98544e-17
Fam26e	0.977555	0.0335773	Extl3	-0.524522	3.8511e-13							Dpm2	0.448739	8.9984e-07	Egr1	-0.94979	7.69209e-18		Ebna1bp2	0.57767	1.51865e-11	Dpm3	-0.644645	2.22408e-11							Dync1i2	0.257022	3.41951e-05	Dpp8	-0.817657	2.64517e-73
Fam43a	2.07535	1.52205e-36	Eya4	-2.41267	1.25253e-184							Dpp9	0.139862	0.0156643	Ehd4	-1.18295	6.1904e-66		Ece1	0.71693	3.16618e-09	Dpp3	-0.290713	1.33173e-06							Dync1li1	0.666271	4.08375e-38	Dppa3	-1.72055	3.22319e-07
Fam46a	0.684664	8.34277e-19	Ezh1	-0.231653	0.00747737							Dpyd	1.40307	0.00270994	Ehmt1	-0.611371	6.2335e-12		Edem2	0.279598	0.000744845	Dpp7	-0.553649	3.04835e-13							Dync1li2	0.172505	0.0364737	Dpy19l1	-0.161217	0.00618016
Fam46c	0.293313	0.000277319	Ezh2	-0.357327	0.00186872							Dpysl3	0.565358	5.40899e-07	Ehmt2	-0.187674	0.00233372		Edf1	0.718551	8.3693e-18	Dpp8	-0.917205	1.19033e-92							Dynll1	0.501937	2.92539e-11	Dpy19l4	-1.34743	2.24588e-100
Fam47e	0.837801	0.047496	F13a1	-1.90204	3.58297e-42							Dpysl4	1.25516	0.00334148	Eid1	-0.956611	4.35357e-17		Edn1	6.49072	2.53941e-143	Dppa3	-1.86158	1.98098e-08							Dynll2	0.375264	0.00337259	Dqx1	-0.692604	2.61964e-05
Fam49a	1.21691	6.58233e-84	F2rl2	-0.617096	0.0154969							Dram1	1.78547	3.75618e-184	Eif2ak3	-0.35798	3.0835e-06		Ednrb	1.56923	3.83101e-60	Dpy19l1	-0.334248	2.26011e-09							Dynlrb1	0.215106	0.00146027	Dscc1	-1.32105	3.09332e-09
Fam49b	0.574289	1.00901e-16	F8a	-1.10966	3.16632e-15							Drap1	0.145148	0.0327785	Eif2ak4	-0.432134	4.95061e-08		Edrf1	0.358389	0.00085613	Dpy19l4	-1.19259	9.22919e-81							Dynlt1	0.434301	2.1609e-09	Dscr3	-0.139798	0.0254939
Fam53c	0.542022	1.90282e-14	F9	-1.81668	5.03965e-13							Draxin	4.0988	1.13506e-142	Eif2d	-0.266876	0.000882557		Eea1	0.459341	4.6796e-19	Dqx1	-0.6679	3.16258e-05							Dynlt1a	0.451339	0.000143012	Dse	-0.189627	0.00388097
Fam57a	0.719122	6.42904e-08	Fabp5	-0.172327	0.0465288							Drc7	1.2233	0.0382433	Eif3a	-0.204177	0.0121441		Eed	0.406107	5.17394e-09	Drc3	-0.93379	0.0186933							Dynlt1f	0.33756	8.23679e-05	Dsel	-0.392464	3.49347e-05
Fam71f2	5.10613	1.11875e-19	Fads1	-0.941709	8.60324e-44							Drd1	2.86413	1.24835e-06	Eif3f	-0.414909	3.13121e-11		Eef1akmt1	0.391835	2.66591e-05	Dscc1	-0.975408	3.40485e-06							Dyrk3	1.01039	0.000302396	Dstyk	-0.866997	1.67295e-30
Fam83c	1.01602	0.00155063	Fahd1	-0.483906	0.00305417							Drg2	0.245969	0.000417404	Eif4b	-0.20956	0.000600737		Eef1akmt2	0.286448	0.00156634	Dscr3	-0.194386	0.00130046							Dzip1	0.479747	0.00934445	Dtd1	-0.622174	4.7792e-06
Fam83g	1.34841	4.9061e-21	Fahd2a	-0.543987	0.00607709							Dst	1.17164	1.62681e-113	Eif4e3	-0.241524	0.0199244		Eef1akmt4	0.851436	1.89029e-15	Dse	-0.319649	4.1735e-07							E130309D02Rik	0.673259	1.02239e-21	Dtd2	-0.247209	0.0255347
Fam83h	0.510422	2.14145e-05	Fam102a	-1.76449	3.29913e-38							Dstn	0.23978	0.000397025	Eif4ebp2	-1.34862	1.43346e-19		Eef1e1	1.06523	7.26585e-21	Dsel	-0.502979	6.01339e-08							E2f5	1.05943	5.32264e-35	Dtl	-1.93708	2.77775e-41
Fam8a1	0.313506	0.0364856	Fam103a1	-0.580473	3.79421e-08							Dtna	0.514887	0.0243448	Eif4enif1	-0.377496	0.000198341		Eef1g	0.297768	1.66981e-05	Dsn1	-0.35315	0.0462292							E2f6	0.199737	0.0303711	Dtx3	-0.959434	2.75005e-15
Fam96b	0.622453	3.10777e-11	Fam105a	-1.37231	2.36912e-48							Dtnb	0.324169	0.00234721	Eif4g3	-0.749324	1.68993e-11		Efcab6	4.636	2.81696e-65	Dstyk	-0.839334	3.25535e-29							E330009J07Rik	0.420691	6.48917e-05	Dtymk	-0.295486	0.000718219
Fap	0.777219	0.00784865	Fam110a	-0.557015	1.4309e-05							Dtwd1	1.23223	1.02455e-24	Eif5a2	-0.417193	3.19629e-08		Efcab8	1.70474	0.00219767	Dtd1	-0.890587	3.87314e-11							Eaf1	0.655603	1.96089e-62	Dus1l	-0.196151	0.00768308
Fas	3.51616	9.49747e-109	Fam110b	-1.59214	1.70608e-22							Dtx2	3.34467	0	Elac1	-0.452687	4.45647e-05		Efcc1	2.82556	2.04739e-10	Dtd2	-0.263986	0.0148327							Ebf1	0.556201	0.0188277	Dus3l	-0.344337	7.88743e-05
Fastkd1	0.294864	0.000195087	Fam111a	-0.439687	1.08958e-08							Dtx4	0.414675	1.50519e-14	Elf1	-0.541723	1.02781e-18		Efl1	0.276065	0.00300494	Dtl	-1.79552	7.74734e-39							Ebf3	1.02005	0.0293223	Dusp22	-0.363614	5.14445e-05
Fastkd3	0.552464	4.2021e-05	Fam117a	-1.71008	7.9199e-08							Dusp1	2.51613	2.48124e-193	Elf2	-0.234569	2.34955e-05		Efna2	1.88061	5.31105e-08	Dtx3	-1.03851	6.9201e-18							Ebi3	1.17799	5.92463e-53	Dusp27	-2.37032	0.000538925
Fbxl14	0.291345	9.81393e-05	Fam117b	-1.39452	1.2014e-123							Dusp10	1.66909	1.35844e-46	Elk4	-0.824605	2.76481e-10		Efna3	1.77338	0.00280982	Dtymk	-0.284711	0.000910393							Ebna1bp2	0.63742	9.71678e-14	Dusp3	-0.67144	2.18363e-43
Fbxl3	0.294352	9.81252e-07	Fam120a	-0.331074	1.6383e-11							Dusp11	0.205866	0.00502389	Elmo1	-0.84298	1.01747e-29		Efnb2	1.45748	1.26096e-32	Dus1l	-0.21929	0.00231825							Ecd	0.241672	0.00042444	Dusp6	-0.527333	8.50694e-14
Fbxl5	0.901573	1.13663e-62	Fam120b	-0.288434	1.30676e-07							Dusp13	2.47071	2.55161e-15	Elmo2	-0.247391	9.14116e-05		Efnb3	0.736404	1.44053e-05	Dus3l	-0.328667	0.000127281							Ece1	0.507122	4.33814e-05	Dusp7	-0.748103	4.0852e-25
Fbxo22	0.459724	3.93889e-14	Fam120c	-0.702454	4.73906e-10							Dusp14	0.835145	0.0137782	Elmod2	-0.498181	4.40432e-13		Egfr	1.04271	0.000172783	Dusp22	-0.401162	4.99248e-06							Eci2	0.201811	0.00398798	Dut	-1.24319	2.18747e-17
Fbxo28	0.310995	1.33456e-05	Fam122b	-0.713519	5.14271e-07							Dusp15	0.755342	0.0345075	Elovl5	-0.293136	1.78145e-07		Egln2	0.456345	5.15918e-13	Dusp27	-2.14435	0.000728703							Ecsit	0.187573	0.0282941	Dvl2	-0.301454	0.00155795
Fbxo30	0.880756	4.08714e-29	Fam126a	-0.643243	7.5702e-26							Dusp16	2.33473	4.32534e-93	Elp2	-0.230687	0.000117412		Egr1	0.224333	0.0420987	Dusp3	-0.658136	3.11917e-42							Eda2r	0.489822	0.000326441	Dym	-0.391109	4.95028e-08
Fbxo34	0.278433	0.0168803	Fam129a	-1.49595	9.07472e-53							Dusp18	0.452392	0.0284837	Emc9	-0.307994	0.00260433		Egr2	0.461191	0.0247389	Dusp6	-0.507746	5.51238e-13							Edf1	0.742222	7.6567e-19	Dynlt1c	-0.35252	0.00011891
Fbxo38	0.304948	2.41635e-10	Fam134b	-0.948495	1.62064e-44							Dusp2	4.70684	1.27289e-186	Eme1	-0.641208	0.0035865		Ehd1	2.71006	5.03961e-270	Dusp7	-0.715928	2.1332e-23							Edn1	5.90483	8.47226e-118	Dynlt3	-0.399501	4.49075e-06
Fbxo39	2.94815	5.05291e-05	Fam135a	-0.470625	6.09119e-07							Dusp23	0.480017	0.027378	Eml3	-0.745033	7.83717e-11		Eid3	1.68666	3.9119e-25	Dut	-1.25445	1.5431e-18							Ednrb	1.54546	4.61583e-58	Dyrk1b	-0.720846	8.47092e-09
Fbxo40	2.09224	3.71532e-17	Fam149b	-0.367914	1.40777e-05							Dusp4	1.26315	3.18608e-47	Eml4	-0.290709	1.5614e-06		Eif1	0.505832	6.60938e-06	Dvl2	-0.292197	0.00198452							Edrf1	0.275318	0.0130824	Dzip3	-0.570747	1.36847e-10
Fbxw14	1.27255	0.00748075	Fam160b1	-0.385086	2.82867e-12							Dusp5	0.704055	3.83052e-13	Eml6	-1.41862	1.18482e-17		Eif1a	0.627348	7.85939e-21	Dxo	-0.225483	0.0374048							Eea1	0.288658	4.34557e-08	E030024N20Rik	-0.542173	0.0441844
Fbxw2	0.210485	0.0013041	Fam161a	-0.559777	0.0120878							Dvl1	0.305634	3.14226e-05	Emp1	-0.327458	0.00197186		Eif1ad	0.17996	0.00674582	Dym	-0.277656	9.89239e-05							Eed	0.455076	6.24192e-11	E2f1	-0.404792	1.01477e-06
Fbxw8	0.174113	0.00871825	Fam167b	-1.8521	1.80769e-09							Dync1i2	0.271659	5.23479e-05	Emp3	-0.327632	7.61352e-06		Eif1ax	1.14547	3.96017e-25	Dync2li1	-0.634674	0.00294088							Eef1a2	0.561093	0.0191562	E2f2	-2.87608	1.41946e-11
Fcer1g	0.963912	5.58895e-30	Fam168a	-0.266675	0.0061506							Dync1li1	0.58422	1.9101e-25	Enc1	-1.58682	4.099e-120		Eif1b	0.287481	5.38247e-05	Dynlt1c	-0.298706	0.00111501							Eef1akmt1	0.479529	2.44449e-07	E2f3	-0.430131	4.6309e-05
Fcf1	0.341125	0.000109563	Fam168b	-0.596216	1.4743e-26							Dynll1	0.728426	1.57828e-19	Endod1	-1.01348	1.69533e-19		Eif2ak1	0.219163	0.000101636	Dynlt3	-0.41598	1.54951e-06							Eef1akmt2	0.251621	0.00736517	E2f7	-0.512007	0.00715295
Fcgr1	0.800353	3.4871e-19	Fam172a	-0.240203	0.000408514							Dynlrb1	0.407474	6.49652e-09	Engase	-2.26418	1.62412e-118		Eif2ak2	0.450944	1.32485e-11	Dyrk1b	-0.582843	1.75031e-06							Eef1akmt4	0.842093	7.24785e-15	E2f8	-2.78783	1.60719e-16
Fcgr2b	1.88077	1.24164e-135	Fam173a	-0.808911	9.57154e-17							Dynlt1	0.689503	3.20853e-18	Eno3	-0.722001	0.000293294		Eif2b1	0.527025	0.000102795	Dytn	-1.14143	0.0239945							Eef1e1	1.10113	4.50573e-22	Ebag9	-0.344764	0.00167655
Fcgr3	0.510409	5.58072e-08	Fam174a	-0.581476	4.85379e-12							Dynlt1a	0.824824	2.91665e-11	Enpp1	-1.70396	1.71547e-92		Eif2b2	0.52351	8.28979e-09	Dzip3	-0.629989	7.63042e-13							Eef1g	0.325357	2.35876e-06	Ebpl	-0.257544	0.010156
Fcgr4	1.16743	1.55482e-29	Fam185a	-0.513801	0.000953207							Dynlt1f	0.675525	2.82222e-14	Ensa	-0.221079	4.0135e-05		Eif2b3	0.448454	1.28348e-08	E2f2	-3.59184	5.13665e-16							Efcab6	4.21997	2.27182e-53	Ech1	-0.191764	0.0197144
Fcho1	0.998776	1.73578e-05	Fam196a	-0.42883	0.0202806							Dyrk3	1.21391	7.96284e-05	Entpd1	-2.55424	7.83617e-65		Eif2b4	0.247317	0.0231149	E2f3	-0.376201	0.000373049							Efcab8	1.24956	0.0353038	Echdc1	-0.621504	2.13464e-17
Fchsd1	0.416901	0.00422358	Fam199x	-0.389163	0.00103295							E130309D02Rik	0.444721	7.12494e-09	Entpd6	-0.350396	3.79386e-06		Eif2b5	0.288028	0.000208893	E2f7	-0.732806	7.46483e-05							Efcc1	2.19775	2.05302e-06	Echs1	-0.44621	7.12886e-16
Fcor	1.7727	4.74839e-06	Fam19a3	-3.0365	0.00464964							E2f5	0.892786	1.90351e-22	Entpd7	-0.5564	1.94311e-08		Eif2s1	0.415354	1.75124e-09	E2f8	-2.51191	3.51696e-15							Efemp1	0.832327	0.0109045	Ect2	-1.60327	4.64872e-14
Fcrl5	0.964041	0.000236012	Fam210b	-0.402151	6.51939e-05							Eaf1	0.681362	6.03743e-58	Eogt	-0.393698	0.00325454		Eif2s2	0.523368	1.58359e-12	E430018J23Rik	-0.340465	0.0124252							Efl1	0.230663	0.015806	Ect2l	-0.759458	0.0364356
Fcrl6	2.16855	0.00636611	Fam213a	-1.0832	2.51933e-35							Ears2	0.362086	0.00031373	Ep300	-0.449887	6.99721e-06		Eif2s3x	0.196312	0.00724176	Ebag9	-0.356801	0.000913928							Efna2	1.78911	3.80529e-07	Edaradd	-0.702863	0.00374082
Fcrlb	1.36375	0.000814548	Fam214a	-1.33224	4.94487e-31							Ebi3	1.297	4.96385e-56	Epas1	-2.1794	4.16715e-59		Eif3b	0.654297	1.27405e-17	Ebpl	-0.251199	0.0112796							Efna3	1.38338	0.025609	Edem3	-0.656832	5.82215e-43
Fdx1l	0.307014	0.00146062	Fam219b	-0.348363	0.00314486							Ebna1bp2	0.683612	1.22448e-13	Epb41	-1.76073	7.23506e-139		Eif3c	0.31502	7.77643e-11	Ech1	-0.36152	3.65019e-06							Efnb2	1.48927	2.23372e-33	Edil3	-0.556797	8.67388e-07
Fermt3	0.287222	2.39798e-05	Fam234b	-0.275942	0.000990894							Ecd	0.346605	1.70057e-06	Epb41l1	-0.34362	1.43191e-05		Eif3d	0.547131	2.01987e-10	Echdc1	-0.69356	7.39697e-22							Efnb3	0.41881	0.023518	Ednra	-0.88158	0.000475358
Fgd3	0.546582	1.06224e-33	Fam35a	-0.427978	0.0321795							Ece1	0.342368	0.0140065	Epb41l2	-1.27104	3.20418e-77		Eif3e	0.268139	2.00875e-05	Echs1	-0.538556	6.85748e-23							Egfr	0.777559	0.00643265	Eef1a1	-0.438554	3.75337e-12
Fgf7	1.04278	0.00504823	Fam3a	-0.297441	0.00173748							Ece2	1.46286	3.67711e-07	Epb41l5	-0.44307	0.00089366		Eif3g	0.376855	7.81809e-08	Ect2	-1.29808	3.48778e-10							Egln2	0.500109	2.94152e-15	Eef1b2	-0.244251	0.00100539
Fgfrl1	0.6941	0.00306938	Fam3c	-0.576586	9.56499e-10							Eci2	0.581093	5.33774e-16	Epg5	-0.382866	1.82788e-14		Eif3h	0.181516	0.00232415	Edaradd	-0.470943	0.0490034							Ehd1	2.43461	1.40439e-217	Eef2k	-1.37312	1.7333e-28
Fgl2	1.06713	1.97061e-14	Fam45a	-0.219161	0.000122023							Ecsit	0.272561	0.00274448	Epha3	-1.42032	0.0242462		Eif3j1	0.377875	2.91818e-06	Edem3	-0.687826	1.03091e-47							Ehd3	0.580853	0.00252811	Eepd1	-0.746754	8.37135e-17
Fgr	2.4022	2.88487e-46	Fam53a	-0.436528	6.34594e-06							Eda2r	0.486903	0.0010254	Epm2a	-0.564472	7.96415e-08		Eif3j2	0.861364	1.05318e-13	Edil3	-0.858749	1.44146e-14							Eid3	1.47972	4.49046e-19	Efcab11	-1.05544	1.78069e-08
Fhl3	0.713018	2.01879e-26	Fam53b	-0.659676	1.24846e-12							Edem2	0.550456	3.13764e-10	Epm2aip1	-0.220856	0.00327671		Eif4a1	0.16963	0.0038848	Ednra	-1.17767	2.24607e-06							Eif1	0.28222	0.016817	Efcab14	-0.288941	0.000509965
Ficd	0.570348	8.27815e-10	Fam58b	-0.488708	1.97291e-05							Edf1	0.806666	5.57067e-19	Epn1	-0.467874	1.25144e-09		Eif4a-ps4	1.95192	5.01408e-10	Eef1a1	-0.42708	1.33488e-11							Eif1a	0.65734	1.17756e-22	Efemp2	-0.265016	0.0182968
Fignl2	0.392739	0.01447	Fam69a	-0.495785	0.0155396							Edn1	5.68448	6.49467e-85	Epor	-2.81643	1.46544e-16		Eif4e	0.653351	4.48448e-20	Eef1b2	-0.319462	1.10654e-05							Eif1ad	0.15406	0.0243424	Efhd2	-0.352419	2.13357e-09
Filip1l	1.09578	3.2921e-51	Fam76a	-0.228786	0.0356185							Ednrb	1.32242	3.03111e-38	Eps15	-0.766662	1.76142e-24		Eif4e2	0.45115	4.76799e-12	Eef2k	-1.55957	1.58423e-36							Eif1ax	1.12766	2.5932e-24	Efr3a	-0.396056	1.29115e-13
Fip1l1	0.26442	1.17184e-05	Fam76b	-0.708279	2.46107e-09							Edrf1	0.274271	0.0225671	Eps8l1	-1.33484	2.99409e-07		Eif4ebp1	1.28619	6.68614e-59	Efcab1	-1.29981	0.0253281							Eif1b	0.277426	0.000123387	Efr3b	-0.601142	0.000173766
Fitm2	0.474538	1.48701e-07	Fam78a	-1.20119	7.29571e-24							Eea1	0.315267	3.02738e-08	Erbin	-0.391347	2.34047e-19		Eif4g1	0.287885	2.11555e-09	Efcab11	-0.854861	2.60605e-06							Eif2ak1	0.204453	0.000356068	Ehbp1	-0.476043	5.89295e-06
Fkbp11	0.53534	0.0200509	Fam84b	-1.07506	9.8211e-34							Eed	0.486727	8.54771e-11	Erc1	-0.325461	9.54263e-05		Eif4g2	0.723506	6.55038e-14	Efcab14	-0.17798	0.038955							Eif2ak2	0.455241	9.56002e-12	Ehd4	-0.875639	2.92689e-42
Fkbp1a	0.614866	8.80598e-11	Fam89b	-0.576623	2.60053e-12							Eef1a2	0.772038	0.00518637	Ercc4	-0.365827	0.00864538		Eif5	0.944008	1.42542e-58	Efhd2	-0.360612	7.84254e-10							Eif2b1	0.554443	4.43214e-05	Ehhadh	-0.476827	0.0152236
Flii	0.397304	1.35214e-07	Fam91a1	-0.392019	1.61236e-10							Eef1akmt1	0.431109	1.67677e-05	Ercc6l	-0.982152	1.09603e-11		Eif5a	0.438061	1.53904e-16	Efr3a	-0.386107	3.79055e-13							Eif2b2	0.573494	3.01323e-10	Ehmt1	-0.365326	1.60038e-05
Flnb	1.34573	4.60502e-09	Fam92a	-0.308761	0.0214631							Eef1akmt2	0.278872	0.00379738	Ercc6l2	-0.250187	0.0275429		Eif5b	0.503155	1.33304e-05	Efr3b	-0.793951	4.3572e-07							Eif2b3	0.502707	2.28873e-10	Ehmt2	-0.254074	4.54928e-06
Flot1	0.254961	0.0208105	Fam98c	-0.460043	4.57023e-05							Eef1akmt4	0.724127	5.21647e-10	Erf	-0.338247	0.000187352		Eif6	1.16027	5.07091e-69	Ehd4	-0.904506	3.15054e-45							Eif2b4	0.529807	2.29474e-07	Eid1	-1.05752	9.79477e-24
Flot2	0.2564	1.9312e-07	Fan1	-0.273229	0.00809551							Eef1d	0.178973	0.0341135	Ergic3	-0.202119	0.0214656		Eipr1	0.441566	1.7791e-08	Ehhadh	-0.741618	0.000101905							Eif2b5	0.311535	5.95522e-05	Eif2ak3	-0.662718	8.86835e-21
Flrt3	2.63895	1.02604e-58	Fanca	-0.482372	0.000200856							Eef1e1	0.987029	9.90261e-16	Eri3	-0.267188	0.0100539		Elac2	0.339012	3.75509e-05	Ehmt1	-0.384122	4.60323e-06							Eif2s1	0.499717	3.37204e-13	Eif2ak4	-0.55612	1.33238e-14
Flt3l	0.917578	3.6274e-13	Fancd2	-2.41492	2.34206e-19							Eef1g	0.376115	4.36965e-07	Erich1	-0.385126	0.0084176		Elavl1	0.424689	4.45536e-07	Ehmt2	-0.299562	4.23646e-08							Eif2s2	0.623509	2.82392e-17	Eif2s3y	-0.347551	3.39958e-06
Flvcr2	3.74988	7.12981e-36	Fance	-1.03145	1.00929e-12							Efcab6	6.0935	4.34879e-22	Erlec1	-0.602964	6.94885e-06		Elavl3	0.44354	0.000411362	Eid1	-1.1888	8.27716e-30							Eif2s3x	0.189774	0.00977489	Eif3f	-0.461892	1.08945e-15
Flywch1	0.222497	0.0427319	Fancg	-0.349693	0.0181655							Efcc1	1.99394	4.01784e-05	Ermap	-0.699919	0.0138289		Elf4	0.247919	0.00228546	Eif2ak3	-0.739414	4.06265e-26							Eif3b	0.547056	1.50163e-12	Eif4a2	-0.295222	4.0797e-05
Fmn1	0.222703	0.00916005	Fancm	-1.18303	1.46454e-07							Efna1	0.879298	0.00560183	Ermard	-0.571428	2.25956e-22		Elfn1	0.669751	0.0252429	Eif2ak4	-0.496783	4.21534e-12							Eif3c	0.351086	3.92098e-13	Eif4b	-0.296772	6.48788e-08
Fmnl2	0.544504	8.22322e-33	Far1	-0.518827	7.87978e-13							Efna2	1.26766	0.000992999	Ermp1	-0.25885	0.000553592		Elk1	0.411719	1.94973e-12	Eif2d	-0.32135	1.51197e-05							Eif3d	0.685097	1.06488e-15	Eif4e3	-0.40426	1.90185e-05
Fnbp1l	0.422163	0.000667056	Farsb	-0.151988	0.0424808							Efnb2	0.749556	1.05549e-08	Ero1lb	-0.604979	1.21995e-23		Ell	0.512419	2.2368e-09	Eif2s3y	-0.575378	3.91147e-15							Eif3e	0.295972	2.39665e-06	Eif4ebp2	-0.882539	3.74914e-10
Fnbp4	0.258669	0.00154781	Fasn	-0.599646	4.78435e-07							Efs	1.20078	0.000418137	Erp29	-0.901249	9.36769e-37		Ell2	0.281185	4.00514e-05	Eif3f	-0.336264	5.38598e-09							Eif3g	0.406958	7.07788e-09	Eif4enif1	-0.316095	0.000903799
Fndc7	1.49357	4.44492e-09	Fat3	-3.48275	0							Egfr	1.073	0.000390349	Esco2	-1.26649	1.05194e-08		Elmsan1	0.962269	2.81091e-49	Eif4a2	-0.347322	1.02481e-06							Eif3h	0.199037	0.000821674	Eif4g3	-0.571983	3.78156e-08
Fndc9	1.78544	1.67039e-14	Fat4	-0.396418	0.0217377							Egln2	0.63957	4.61069e-21	Esp6	-1.71097	0.0032753		Eloa	0.162338	0.00263393	Eif4b	-0.386126	9.82877e-13							Eif3i	0.212752	0.00727613	Eif5a2	-0.570474	1.2222e-15
Fnip2	0.137876	0.00206473	Fblim1	-0.608962	6.69416e-22							Egln3	0.780226	7.02415e-19	Esyt1	-0.19159	0.00193862		Elob	0.324612	1.25791e-06	Eif4e3	-0.407361	1.15312e-05							Eif3j1	0.431418	9.00413e-08	Elac1	-0.382709	0.00034102
Fnta	0.263782	0.00384774	Fbln2	-0.713454	0.0365199							Ehd1	2.39407	1.14317e-180	Esyt2	-0.267346	0.00273545		Eloc	0.840377	3.00808e-31	Eif4ebp2	-1.01384	4.10177e-13							Eif3j2	0.71769	1.00917e-09	Elf1	-0.406436	1.84555e-12
Focad	0.273369	0.0269002	Fbn1	-1.03637	0.00186545							Ehd2	0.65866	0.0230181	Etaa1	-0.587611	7.787e-07		Elof1	0.365773	1.00509e-05	Eif4enif1	-0.248531	0.00999926							Eif4a1	0.131386	0.0291893	Elf2	-0.124876	0.0196852
Fosl1	1.98611	1.53432e-22	Fbxl17	-0.416656	7.48488e-05							Ehd3	0.944805	1.37098e-06	Etl4	-2.24173	1.55895e-25		Elovl1	0.435143	1.1499e-11	Eif4g3	-0.53088	3.26997e-07							Eif4a-ps4	2.05308	5.90548e-11	Elk4	-0.395779	0.00166657
Foxj1	1.21173	0.0260982	Fbxl20	-0.591117	3.00621e-05							Eid2b	0.426832	0.0220651	Etnk1	-0.521642	3.58837e-11		Elovl7	0.737096	1.14691e-06	Eif5a2	-0.553831	1.78148e-15							Eif4e	0.656547	3.74701e-20	Elmo1	-0.528016	5.43318e-14
Foxp1	1.35479	3.74853e-80	Fbxl4	-0.355068	3.6739e-07							Eid3	1.5031	1.3785e-15	Etv3	-0.688371	7.90448e-48		Elp5	0.444977	7.28801e-08	Elac1	-0.5061	1.17286e-06							Eif4e2	0.46916	7.70162e-13	Elmo2	-0.487453	1.30587e-17
Foxp4	1.44051	1.01006e-36	Fbxl6	-0.36444	0.00187891							Eif1a	0.689106	2.18971e-21	Etv5	-1.02715	2.97663e-45		Elp6	0.287572	0.0263311	Elf1	-0.439676	1.4418e-14							Eif4ebp1	1.32877	1.96609e-62	Elmo3	-0.370326	0.00773663
Foxred2	0.71611	3.25575e-07	Fbxo11	-0.294538	0.000461729							Eif1ax	0.842371	4.04319e-12	Etv6	-0.176924	0.0453093		Emb	1.79472	7.61332e-95	Elf2	-0.176281	0.000639213							Eif4g1	0.276181	1.0785e-08	Elmod2	-0.535027	9.1174e-17
Fpgt	0.212041	0.0183185	Fbxo21	-0.888851	4.62654e-19							Eif2a	0.171867	0.0186655	Eva1a	-0.636319	0.0134843		Emc1	0.153305	0.00270373	Elk4	-0.368102	0.00351718							Eif4g2	0.705562	2.96376e-13	Elovl5	-0.501207	7.57991e-22
Fpr1	3.71648	0	Fbxo25	-0.220175	0.0187743							Eif2b1	0.638616	1.22652e-05	Evi2	-0.944186	4.86445e-20		Emc2	0.261061	5.95565e-05	Elmo1	-0.61431	1.13806e-18							Eif5	0.813099	1.71493e-43	Elovl6	-0.457221	0.00013641
Fpr2	3.30989	0	Fbxo3	-0.261265	1.90594e-05							Eif2b2	0.535889	6.53841e-08	Evi2a	-1.01249	9.68135e-48		Emc4	0.43625	3.97085e-09	Elmo2	-0.569577	6.23458e-24							Eif5a	0.44387	7.01817e-17	Elp2	-0.393693	5.20604e-13
Frmd4a	0.190289	0.039984	Fbxo31	-0.531778	4.98592e-05							Eif2b3	0.470837	1.8039e-08	Evi2b	-1.54143	2.1522e-109		Emc6	0.301455	0.000941381	Elmod2	-0.505531	1.76113e-15							Eif5b	0.511321	9.98204e-06	Elp4	-0.393734	0.000693429
Frmd8	0.36265	5.7604e-07	Fbxo32	-0.679888	4.24284e-09							Eif2b4	0.38749	0.000653129	Evl	-0.814869	2.3817e-22		Emc7	0.684515	4.84486e-33	Elovl5	-0.64693	5.76056e-36							Eif6	1.10348	3.61428e-62	Emc9	-0.28725	0.00331879
Frmpd1	1.15584	0.011301	Fbxo33	-0.270671	0.0094402							Eif2b5	0.401098	1.23293e-06	Exd1	-0.473558	0.00452528		Emc8	0.562786	1.31211e-07	Elovl6	-0.52886	6.51275e-06							Eipr1	0.484887	7.44832e-10	Eme1	-0.418359	0.0453704
Fscn1	1.48977	3.82101e-84	Fbxo4	-0.485486	2.09767e-07							Eif2s1	0.517148	3.32106e-12	Exo1	-2.25289	1.71213e-21		Emd	0.141018	0.0463462	Elp2	-0.529845	7.11966e-23							Elac2	0.390367	2.06003e-06	Eml3	-0.892342	1.68493e-17
Fsd1l	0.689138	0.000234775	Fbxo45	-0.27099	0.00362998							Eif2s2	0.338435	3.86582e-05	Exoc4	-0.390826	6.57884e-11		Emg1	0.335946	1.5459e-05	Elp3	-0.3257	2.60605e-06							Elavl1	0.414123	9.88172e-07	Eml4	-0.327887	7.06756e-09
Fst	0.923428	0.00595314	Fbxo5	-1.15518	2.31593e-05							Eif2s3x	0.330022	1.69229e-05	Exoc6	-0.29359	1.28378e-05		Emilin2	1.34185	3.48651e-83	Elp4	-0.31095	0.0069934							Elavl3	0.282163	0.0341643	Eml6	-1.13239	8.62453e-13
Fstl1	0.543039	0.0169662	Fbxo8	-0.43672	1.75323e-06							Eif3c	0.255727	1.58242e-06	Exosc7	-0.213761	0.0263802		Eml1	0.393456	0.000947574	Emc9	-0.225864	0.0202094							Elfn1	0.63436	0.0377369	Emp3	-0.41722	4.47337e-10
Fth1	1.58875	3.75562e-235	Fbxw4	-1.05174	5.46872e-32							Eif3d	0.376496	8.4237e-05	Exph5	-1.35369	0.00482593		Eml2	1.41928	4.7296e-65	Eml3	-0.86267	1.13875e-16							Elk1	0.35032	5.62735e-09	Emsy	-0.24581	0.0121238
Ftl1	0.224113	0.0116208	Fbxw5	-0.229267	0.0222749							Eif3e	0.516898	6.18361e-15	Ext2	-0.297377	5.65581e-05		Emp1	0.673629	4.22347e-13	Eml4	-0.384372	5.17047e-12							Ell	0.481688	2.82944e-08	Enc1	-2.00557	3.7396e-218
Ftl1-ps2	0.540751	0.0286512	Fbxw9	-0.31646	0.00133578							Eif3g	0.368564	1.52326e-06	Extl3	-0.562697	6.35499e-15		Eng	0.601214	0.000818755	Eml6	-0.98864	2.29578e-10							Ell2	0.323951	1.89115e-06	Engase	-2.42736	5.15175e-154
Fubp1	0.454417	1.07982e-15	Fcgrt	-0.869837	5.40534e-25							Eif3h	0.236228	0.000209842	Eya4	-2.5858	3.94502e-200		Eno1	0.832516	1.49627e-46	Emp3	-0.486503	2.10521e-13							Elmsan1	0.667983	8.70599e-24	Enho	-0.596846	0.0115424
Furin	0.467701	2.03654e-12	Fcho2	-0.425256	0.00372072							Eif3i	0.298826	0.000365241	Ezh1	-0.337597	5.12978e-05		Eno2	1.14282	1.35063e-24	Enc1	-1.9771	9.41749e-216							Eloa	0.179471	0.000846733	Eno3	-0.674901	0.000192024
Fxr1	0.151416	0.0126096	Fcna	-0.731008	2.16281e-07							Eif3j1	0.184146	0.0479689	Ezh2	-0.522112	3.82196e-06		Enpp2	0.932486	0.0207388	Engase	-2.58715	1.79977e-176							Elob	0.35112	1.57102e-07	Enpp1	-1.95817	7.12586e-138
Fxr2	0.377776	1.03059e-07	Fcrl1	-3.17754	1.19177e-93							Eif3j2	0.620316	1.23333e-06	F13a1	-1.74471	5.1392e-36		Enpp4	1.38752	1.74036e-52	Enho	-1.13652	1.16938e-06							Eloc	0.820389	1.40687e-29	Ensa	-0.154433	0.00263833
Fxyd4	0.74428	0.0125258	Fcrls	-3.00816	1.642e-284							Eif3k	0.31672	0.000102201	F2rl2	-0.990091	0.000104863		Enpp6	0.536489	0.000221355	Eno3	-1.0291	8.72909e-09							Elof1	0.407936	8.2233e-07	Entpd1	-2.78717	1.65714e-88
Fzd1	0.90017	1.02451e-11	Fdft1	-0.782631	3.7957e-13							Eif3l	0.2703	0.000580336	F830016B08Rik	-0.579798	0.000139054		Epb41l4b	1.52185	8.46477e-08	Enpp1	-1.94923	3.30079e-141							Elovl1	0.426833	3.53145e-11	Entpd4	-0.377167	1.55252e-12
G6pdx	0.644251	2.7271e-18	Fdps	-1.2038	1.21461e-32							Eif3m	0.216549	0.00262008	F8a	-0.847291	1.56038e-09		Epc1	0.332748	8.15171e-05	Ensa	-0.133284	0.00983863							Elovl2	1.62254	0.000863512	Entpd6	-0.430073	2.11562e-09
Gab1	1.49515	4.12904e-30	Fem1a	-0.208988	0.00185023							Eif4a-ps4	1.89195	3.44376e-08	F9	-2.1826	1.02871e-15		Epc2	0.230924	0.00554875	Entpd1	-2.49099	2.57755e-72							Elovl7	0.838294	2.89786e-08	Entpd7	-0.199198	0.046283
Gabarap	0.197113	0.018005	Fem1b	-0.574141	2.5374e-36							Eif4e	0.443193	1.59543e-08	Faap100	-0.385316	2.48325e-05		Epha1	0.759915	1.59753e-05	Entpd4	-0.25701	1.48841e-06							Elp5	0.495961	1.98634e-09	Eogt	-0.328938	0.00787308
Gabarapl1	0.761658	4.0391e-24	Fem1c	-0.20923	0.00183349							Eif4e2	0.494436	2.79329e-12	Fabp5	-0.223403	0.00673582		Epha4	0.744051	8.36477e-10	Entpd6	-0.469978	2.36195e-11							Elp6	0.275017	0.037507	Ep300	-0.202895	0.0385848
Gabpb1	0.238584	0.00237727	Fen1	-0.899654	1.68353e-32							Eif4ebp1	1.29289	2.81359e-51	Fads1	-0.782321	1.5284e-30		Ephb1	0.673222	3.91285e-06	Eogt	-0.549524	3.87104e-06							Emb	1.56387	1.48664e-70	Epas1	-1.82384	8.32854e-50
Gabrb1	0.876683	0.0419307	Fer	-0.49816	2.37037e-21							Eif4g1	0.313936	1.81327e-09	Fam102a	-1.85248	2.83498e-41		Epn2	0.936711	5.78239e-20	Epas1	-1.71165	3.99672e-46							Emc2	0.353432	3.72181e-08	Epb41	-1.49005	2.21381e-113
Gabre	1.43592	1.11949e-12	Fer1l5	-1.7088	5.54188e-17							Eif4g2	0.643003	1.13468e-09	Fam103a1	-0.53487	4.72757e-07		Epop	0.72341	6.97293e-05	Epb41	-1.45159	5.74976e-109							Emc4	0.396192	1.37789e-07	Epb41l2	-1.34968	8.87258e-101
Gabrr2	3.15347	6.28365e-07	Fes	-0.356196	2.23456e-05							Eif5	0.98394	2.67328e-54	Fam105a	-1.22512	9.83941e-39		Eprs	0.167751	0.00216376	Epb41l2	-1.28228	7.27647e-92							Emc6	0.222048	0.0188332	Epg5	-0.224213	3.75073e-06
Gadd45a	1.45605	6.20778e-42	Fgd2	-2.0007	3.36394e-50							Eif5a	0.28359	1.39723e-06	Fam110a	-0.620724	1.44431e-06		Eps8	0.444982	0.0117852	Epg5	-0.219498	4.22963e-06							Emc7	0.61385	1.87576e-26	Epha5	-0.436123	0.00241705
Gadd45b	4.01837	0	Fgd4	-1.61927	6.6846e-158							Eif6	0.985889	6.59163e-43	Fam110b	-1.8674	6.60531e-29		Epsti1	0.875233	1.25871e-27	Epm2a	-1.40358	6.79594e-51							Emc8	0.512387	1.99863e-06	Epm2a	-1.29354	2.22201e-42
Gadd45g	0.299372	0.0188442	Fgf1	-2.92134	1.84314e-16							Eipr1	0.303399	0.000418342	Fam111a	-0.258316	0.00114927		Eral1	0.196723	0.0274666	Epm2aip1	-0.212734	0.00244477							Emd	0.248605	0.000232347	Epm2aip1	-0.206838	0.0037229
Gale	0.418522	0.000504915	Fgf11	-0.622384	0.0121324							Elac2	0.362384	3.32335e-05	Fam117b	-1.40143	1.20055e-121		Erbb3	0.609861	0.000235837	Epn1	-0.596469	1.99256e-17							Emg1	0.436828	1.34152e-08	Epn1	-0.651332	2.12653e-20
Galnt6	0.971256	8.18242e-49	Fgf13	-2.69159	1.35822e-37							Elfn1	0.618826	0.0481857	Fam120a	-0.34259	3.05745e-12		Ercc3	0.246374	0.00024453	Epor	-2.55721	7.14196e-16							Emilin2	1.63482	3.4437e-123	Epor	-1.65758	4.82655e-09
Gapdh	0.912069	1.70228e-48	Fggy	-0.483727	4.91098e-08							Elk1	0.394993	5.112e-10	Fam120b	-0.206902	0.000214222		Ercc6	0.533956	1.96274e-06	Eps15	-0.565697	7.47308e-16							Eml1	0.499934	2.04604e-05	Eps15	-0.477321	1.55128e-11
Gars	0.250249	9.55173e-05	Fh1	-0.331777	0.00155418							Elk3	0.320729	5.84723e-07	Fam120c	-0.483709	2.43483e-05		Ercc8	0.351761	0.00364716	Eps8l1	-1.28601	1.51491e-08							Eml2	1.28354	2.65747e-52	Eps8l1	-1.70768	1.86991e-13
Gas1	0.90837	0.0339103	Fhad1	-0.874592	2.43872e-07							Ell	0.388242	5.5749e-05	Fam122b	-0.876175	1.42111e-09		Ereg	2.70555	1.8814e-26	Erbin	-0.413853	4.71456e-25							Emp1	0.480108	3.97789e-07	Erbin	-0.44538	1.30724e-28
Gas2	0.636237	0.00222078	Fhit	-1.07892	0.0320778							Ell2	0.307138	3.57871e-05	Fam124b	-0.739505	0.0489756		Ergic1	0.512601	6.6676e-26	Ercc6l	-0.872154	3.08117e-10							En1	4.08341	1.97395e-09	Erc1	-0.164435	0.0460447
Gas7	2.97426	0	Fhod1	-0.714547	4.90847e-09							Elmod1	1.34291	0.0322776	Fam126a	-0.626646	2.58142e-24		Ergic2	0.219806	0.00279516	Ercc6l2	-0.225249	0.0351713							Eng	0.432138	0.0213866	Ercc4	-0.335612	0.00960703
Gas8	0.302772	0.00262328	Fig4	-0.165695	0.0248254							Elmsan1	0.563108	6.24132e-15	Fam129a	-1.0574	2.47366e-27		Eri1	0.128652	0.0402923	Erf	-0.506676	4.11649e-10							Eno1	0.733107	3.01738e-36	Ercc6l	-0.82702	5.35336e-09
Gata3	0.905588	0.0312945	Fign	-0.766695	0.014882							Eloa	0.225251	8.65756e-05	Fam134b	-0.987152	1.47705e-47		Erich2	1.60665	0.00366104	Erg28	-0.360363	4.36583e-05							Eno2	0.842572	2.11236e-13	Ercc6l2	-0.270313	0.010848
Gatad1	0.199237	0.0349628	Fignl1	-1.46678	1.1608e-33							Elob	0.531	9.04525e-14	Fam135a	-0.486788	2.77205e-07		Erlin1	0.316036	2.13084e-05	Ergic3	-0.456907	2.0462e-09							Enpp4	1.28617	1.29107e-44	Erf	-0.451261	3.95055e-08
Gba	0.583112	2.97662e-17	Fkbp15	-0.357873	4.56501e-17							Eloc	1.03243	4.36408e-40	Fam149b	-0.547474	7.58361e-11		Ermn	0.627954	0.000376827	Eri3	-0.584534	1.01729e-10							Enpp6	0.483241	0.0010892	Erg28	-0.351328	8.28691e-05
Gbe1	0.937118	8.16649e-23	Fkbp1b	-0.548635	0.00862628							Elof1	0.533372	1.72634e-09	Fam160b1	-0.35442	1.97036e-10		Ern1	0.319875	2.95091e-05	Erich1	-0.382613	0.00577154							Entpd2	1.46934	0.00272351	Ergic3	-0.489308	1.57806e-10
Gbgt1	0.846445	1.2701e-10	Fkbp3	-0.471136	8.85568e-09							Elovl1	0.618962	2.39749e-19	Fam160b2	-0.532585	2.33546e-06		Ero1l	1.7043	6.33408e-105	Erlec1	-0.531209	2.60888e-05							Epb41l4b	1.70159	1.86856e-09	Eri3	-0.753617	9.44304e-17
Gbp10	4.56623	1.09032e-27	Fkbp4	-0.282915	0.00166233							Elovl7	1.0098	1.10954e-08	Fam161a	-0.59294	0.00746737		Erp27	0.984991	0.00584344	Erlin2	-0.252121	2.09072e-05							Epc1	0.271852	0.00166433	Erich1	-0.521336	0.000179578
Gbp11	2.35282	0.000127336	Fkbp5	-1.63492	2.05921e-71							Elp5	0.416139	3.88256e-06	Fam167b	-1.28766	9.6599e-06		Erp44	0.411783	4.71047e-09	Ermap	-0.692605	0.00951053							Epc2	0.245932	0.00320831	Erlec1	-0.378832	0.00357674
Gbp2	4.21669	1.52595e-104	Fkbp9	-0.356931	0.000773081							Emb	2.24675	2.98762e-119	Fam168a	-0.375929	6.24483e-05		Errfi1	0.946548	2.9729e-32	Ermard	-0.716808	8.31702e-40							Epha1	0.524683	0.00541032	Erlin2	-0.212869	0.000415919
Gbp3	3.1265	4.36284e-92	Fli1	-1.00992	1.40735e-45							Emc10	0.149472	0.0442279	Fam168b	-0.550737	9.78286e-23		Esam	2.29265	8.82446e-08	Ermp1	-0.188116	0.00824606							Epha4	0.830869	7.99966e-12	Ermap	-1.02056	0.000154105
Gbp4	2.05243	3.30895e-31	Flrt1	-0.99344	0.00193569							Emc2	0.597799	6.67944e-19	Fam172a	-0.268318	6.78311e-05		Esco1	0.14531	0.0394373	Ero1lb	-0.797426	2.67312e-47							Epha7	0.914255	0.000574506	Ermard	-0.664441	8.8627e-34
Gbp5	3.96984	6.36004e-179	Flrt2	-0.469174	1.66872e-12							Emc3	0.215991	0.00454676	Fam173a	-0.54771	2.82102e-08		Esd	1.91611	1.8126e-106	Erp29	-1.24218	1.00518e-79							Ephb1	0.647335	1.38757e-05	Ermp1	-0.163076	0.0249395
Gbp6	2.57716	9.6871e-99	Flt1	-1.2802	2.13291e-13							Emc4	0.337154	4.18842e-05	Fam174a	-0.527841	4.63467e-10		Esrra	0.325427	1.10472e-05	Esco2	-0.934147	3.96061e-06							Ephb2	0.635419	0.000954492	Ero1lb	-0.876033	2.51151e-55
Gbp7	2.80247	3.81816e-174	Flvcr1	-0.525717	3.56069e-20							Emc6	0.293555	0.00326464	Fam185a	-0.328803	0.0386765		Etf1	0.608184	2.02444e-28	Espl1	-1.10753	0.00352877							Ephb4	0.598773	0.0383494	Erp29	-1.13617	1.25125e-66
Gcc1	0.217525	0.0114808	Fmnl1	-1.12768	2.85896e-52							Emc7	0.519854	9.95697e-17	Fam193a	-0.280143	0.012693		Ets1	0.327296	9.404e-05	Espn	-1.35815	0.0193241							Ephx1	0.354228	0.0372994	Esco2	-0.995602	1.8296e-06
Gch1	2.09951	4.45077e-255	Fmnl3	-0.595749	2.82348e-22							Emc8	0.397152	0.000934508	Fam196a	-0.573537	0.00140532		Ets2	1.79335	0	Esyt1	-0.533655	3.452e-23							Epn2	0.820538	2.74576e-15	Esp6	-1.3713	0.0130155
Gclc	0.976297	8.80935e-23	Fmo5	-0.723628	0.0029964							Emd	0.215296	0.00357272	Fam196b	-0.52423	0.000207925		Etv1	0.453801	1.0466e-08	Esyt2	-0.363892	5.22151e-06							Epop	0.888268	8.23369e-07	Esyt1	-0.634489	3.96892e-32
Gclm	2.16274	9.98686e-64	Fn1	-1.37095	6.28572e-11							Emg1	0.459006	3.02713e-08	Fam199x	-0.445683	0.00014173		Eva1b	2.11636	1.07874e-95	Etaa1	-0.379246	0.000878592							Eprs	0.192602	0.000388053	Esyt2	-0.42829	7.77739e-08
Gcnt2	1.24979	6.59315e-37	Fn3krp	-0.284199	0.0253543							Emilin1	0.295088	0.0311486	Fam19a3	-4.1544	0.000922435		Evi5	0.176686	0.00339555	Etfbkmt	-0.706354	0.00178808							Eps8	0.666342	9.53716e-05	Etaa1	-0.420923	0.000270553
Gda	0.244217	0.0214334	Fnbp1	-0.631577	4.27463e-09							Emilin2	1.94204	1.64979e-150	Fam208a	-0.27073	0.0136406		Evpl	2.11276	0.0008093	Etfdh	-0.260505	3.03968e-06							Epsti1	0.889222	2.30923e-28	Etfdh	-0.149838	0.0106244
Gdap2	0.339435	0.00031101	Fndc10	-0.512603	0.034703							Eml2	1.27932	4.08671e-47	Fam210b	-0.414631	4.53879e-05		Exoc2	0.137667	0.0131161	Ethe1	-0.516685	4.92614e-09							Eral1	0.208128	0.020401	Ethe1	-0.411599	5.15418e-06
Gde1	1.58308	3.09162e-51	Fntb	-0.448869	0.00851205							Emx2	1.12278	0.0472678	Fam213a	-1.04993	8.94346e-33		Exoc3	0.172885	0.0203471	Etl4	-2.66579	4.85414e-41							Erbb3	0.508382	0.00325911	Etl4	-2.3979	1.01236e-33
Gdf15	4.51711	2.51508e-182	Folr2	-2.34373	2.77137e-90							Endog	0.457635	0.00295561	Fam214a	-1.12336	1.41271e-22		Exoc3l4	1.97842	6.31185e-27	Etv5	-1.07828	1.23675e-56							Erc2	0.72333	0.00928661	Etv3	-0.29467	7.93981e-11
Gdnf	0.788872	0.00414531	Fos	-1.72651	1.23161e-158							Eno1	0.930845	1.20685e-49	Fam219b	-0.305948	0.00960083		Exoc6b	0.349539	1.0237e-06	Eva1a	-1.33889	7.78056e-10							Ercc3	0.174681	0.0127201	Etv5	-0.887826	1.14681e-38
Gdpd1	0.54947	6.4898e-13	Fosl2	-0.27026	0.00109628							Eno2	1.08259	2.41922e-17	Fam228b	-0.544622	0.0166529		Exog	0.264356	0.0447532	Evi2	-0.63544	1.50197e-10							Ercc6	0.264751	0.0268385	Eva1a	-1.17763	9.01448e-08
Gem	1.90621	2.22523e-10	Foxd1	-1.14458	0.0355607							Enox2	0.234326	0.00625716	Fam3a	-0.200768	0.0390229		Exosc10	0.25737	1.67681e-05	Evi2a	-0.675391	4.80391e-25							Ercc8	0.418214	0.000508338	Evi2	-0.685195	9.97028e-12
Gemin7	0.206877	0.0489807	Foxj2	-0.280635	3.13348e-05							Enpp4	0.909764	3.96524e-20	Fam3c	-0.397573	3.51626e-05		Exosc2	0.368004	0.000381575	Evi2b	-1.52495	1.52154e-122							Ereg	2.09705	5.41946e-16	Evi2a	-0.668196	2.22948e-24
Get4	0.261661	0.000517945	Foxk1	-0.717296	1.23192e-11							Enpp5	0.998319	1.28605e-05	Fam45a	-0.280691	6.11846e-07		Exosc3	0.477261	7.89975e-06	Evl	-0.909653	7.36988e-32							Ergic1	0.504464	6.97464e-25	Evi2b	-1.48373	3.77356e-115
Gfi1b	5.35964	8.93484e-11	Foxm1	-1.40959	2.23636e-06							Entpd2	2.95531	5.82876e-08	Fam53a	-0.350226	0.00035343		Ext1	1.3041	4.02364e-57	Exd1	-0.366505	0.0158563							Ergic2	0.240059	0.00106858	Evl	-0.874459	2.3738e-29
Gfm1	0.26682	0.000442354	Foxn3	-0.852392	6.35364e-20							Entpd5	0.317117	1.36684e-05	Fam53b	-0.633715	1.08184e-11		Extl1	0.831674	0.000486878	Exo1	-2.24378	4.66572e-23							Erich2	2.40271	6.32752e-06	Exd1	-0.393997	0.0109681
Gfpt1	0.219688	0.0119493	Foxo1	-0.335365	0.00462032							Eny2	0.290437	0.00969983	Fam58b	-0.317498	0.0068823		Eya3	0.312296	6.23522e-06	Exoc4	-0.400871	4.31985e-13							Erlin1	0.486737	2.4593e-11	Exo1	-2.01437	7.29266e-19
Gfpt2	0.589422	0.0280063	Foxo3	-0.527781	1.86291e-16							Epb41l3	0.525891	2.86991e-13	Fam76b	-0.697905	4.53385e-09		Ezr	0.947144	9.62918e-21	Exoc6	-0.59156	1.84311e-21							Ermn	0.824755	2.02878e-06	Exoc4	-0.338016	1.54084e-09
Ggct	0.714816	1.05932e-05	Foxo4	-0.525957	3.06742e-07							Epb41l4a	0.641759	0.0116688	Fam78a	-1.1578	5.18037e-22		F10	2.11259	6.55655e-26	Exoc8	-0.216574	0.000401217							Ern1	0.221592	0.00532569	Exoc6	-0.500061	2.34408e-15
Ggh	0.218637	0.0106217	Foxred1	-0.480522	4.13699e-08							Epb41l4b	2.38951	1.52866e-14	Fam84b	-1.17785	2.41622e-38		F11r	0.323839	0.003111	Exosc5	-0.373081	9.85531e-06							Ero1l	1.60092	2.94291e-92	Exoc8	-0.148842	0.0195576
Ggnbp2	0.399414	1.78629e-10	Frat1	-2.2709	2.86135e-20							Epc1	0.230445	0.0162155	Fam89b	-0.336146	7.1235e-05		F3	0.676049	8.81889e-06	Exosc7	-0.240475	0.00831735							Erp44	0.44992	1.68656e-10	Exosc5	-0.262465	0.00262183
Ggta1	1.47944	5.76231e-181	Frat2	-1.51615	4.45945e-05							Epdr1	0.641371	0.000951319	Fam91a1	-0.465066	2.42551e-14		F7	3.32057	7.99344e-08	Exosc8	-0.24245	0.00415803							Errfi1	0.81695	9.75118e-24	Exosc8	-0.210748	0.0151665
Ghdc	0.375674	2.82912e-05	Frk	-0.4811	0.0258224							Epha4	0.804197	2.73197e-10	Fam98b	-0.470652	0.0108282		F830016B08Rik	0.53438	0.000183515	Ext2	-0.182559	0.0106356							Esam	1.92767	1.48896e-05	Extl3	-0.440574	6.35464e-11
Ghitm	0.247193	0.00144974	Frmd4b	-1.08815	1.98948e-28							Epha7	0.869015	0.00467162	Fam98c	-0.35176	0.00217571		F830045P16Rik	0.945894	0.000456335	Extl2	-0.327022	0.0169768							Esd	1.83875	4.98648e-98	Eya4	-2.41915	1.46198e-199
Gimap6	1.30258	1.48148e-14	Frmd6	-0.480047	1.42618e-06							Ephb2	0.51007	0.0141842	Fan1	-0.469814	3.51243e-06		Fa2h	0.835168	2.4178e-06	Extl3	-0.409322	1.15351e-09							Esm1	1.14945	0.0125946	Ezh1	-0.358429	2.85609e-06
Gimap9	4.80678	2.92389e-05	Frrs1	-0.504825	6.06445e-08							Ephb4	0.809376	0.00851217	Fanca	-0.504935	0.000108933		Faap20	0.226505	0.0106362	Eya2	-1.57506	0.00624356							Esrra	0.293464	9.58939e-05	F13a1	-1.92849	2.6402e-53
Ginm1	0.612921	1.64131e-14	Fry	-0.980833	4.8375e-21							Ephb6	0.927649	0.00730075	Fancc	-0.300785	0.00699469		Faap24	0.565976	8.57354e-08	Eya4	-2.44544	3.17959e-211							Etf1	0.605194	5.19839e-28	F2rl2	-0.52389	0.0388025
Gipc1	0.250594	5.38968e-05	Fryl	-0.40823	0.000902943							Ephx1	0.693298	9.26581e-05	Fancd2	-1.76599	1.19537e-11		Fabp3	1.30089	6.62646e-42	Ezh1	-0.400347	1.21857e-07							Ets1	0.303027	0.000383038	F8a	-0.821354	8.73279e-10
Gipr	4.59256	6.34866e-42	Fsbp	-1.25002	7.31004e-05							Ephx2	1.21492	0.00261579	Fance	-0.90934	4.09289e-10		Fads3	0.362677	0.00682621	F13a1	-2.22149	8.54272e-68							Ets2	1.90647	0	F9	-2.0368	2.24703e-15
Gja1	2.3474	3.57177e-16	Fto	-0.25912	0.00020624							Ephx4	1.62654	0.000680147	Fancg	-0.449452	0.00177972		Faf2	0.384037	7.20278e-14	F2rl2	-0.938461	0.000159279							Etv1	0.778331	1.04035e-23	Faap100	-0.345125	7.92391e-05
Gjb2	2.60362	8.28763e-06	Fuca1	-0.993489	1.43778e-43							Epn2	0.802821	1.88766e-12	Fancm	-0.560108	0.0169416		Fam104a	0.531726	2.84205e-14	F8a	-0.694925	8.84696e-08							Eva1b	2.0714	2.14481e-90	Fabp4	-0.228344	0.0292541
Gjb6	2.50952	0.0124334	Fuca2	-0.236281	0.00154059							Eprs	0.249027	1.75103e-05	Far1	-0.373374	3.86428e-07		Fam114a1	0.675538	1.82563e-18	F9	-2.60223	4.0179e-21							Evpl	1.77925	0.00679055	Fabp5	-0.548565	1.80712e-14
Gk	1.61101	5.59021e-63	Fundc1	-0.802096	5.35589e-21							Epsti1	0.579843	4.12745e-11	Fasn	-0.464328	0.000120831		Fam118a	0.26375	0.0207723	Faap100	-0.220667	0.0123699							Exoc3l4	1.6218	1.07955e-17	Fads1	-1.24747	8.2187e-86
Glipr2	2.01474	4.05797e-42	Fundc2	-0.65403	2.03105e-14							Eral1	0.371991	5.30124e-05	Fat3	-3.67381	0		Fam118b	0.509301	1.4372e-10	Fabp5	-0.337743	3.77756e-06							Exoc6b	0.231134	0.00185812	Fahd1	-0.521365	0.000307734
Glis3	1.89507	8.95637e-40	Fut10	-1.26439	5.77163e-19							Erbb3	0.642821	0.000801321	Fblim1	-0.72182	5.40273e-30		Fam129b	0.721626	1.59925e-30	Fabp7	-0.477575	3.03448e-05							Exog	0.286654	0.0296895	Fahd2a	-0.694002	6.55129e-05
Glmp	0.276821	6.5531e-06	Fut11	-0.54792	9.61757e-14							Ercc2	0.239314	0.0171449	Fbrs	-0.440546	0.000112628		Fam131b	0.51492	0.0138299	Fads1	-1.39155	4.87861e-107							Exosc10	0.271482	6.22332e-06	Fam102a	-1.02725	1.29818e-15
Glp2r	2.69852	2.95245e-16	Fut4	-0.673024	0.000191384							Ercc8	0.295171	0.0264215	Fbxl17	-0.524482	4.54075e-07		Fam13c	0.687883	0.000669261	Fahd1	-0.515932	0.000261022							Exosc2	0.350062	0.000860272	Fam102b	-0.227643	0.000116525
Glrp1	0.632795	0.0162395	Fut7	-1.28381	6.0008e-05							Ereg	2.73699	2.00028e-23	Fbxl18	-0.38011	0.000364413		Fam162a	1.53746	3.22516e-73	Fahd2a	-1.07304	3.85963e-10							Exosc3	0.284892	0.0120084	Fam103a1	-0.784193	9.1997e-16
Glrx	1.07804	4.86302e-40	Fyn	-0.872206	7.80944e-13							Ergic1	0.434963	1.5713e-16	Fbxl20	-0.437536	0.00239319		Fam167a	1.26842	1.12703e-05	Fam102a	-0.715827	2.22394e-08							Ext1	1.20957	8.50299e-49	Fam105a	-1.64143	2.1754e-78
Glt1d1	0.762751	0.0178763	Fzd5	-0.23547	0.00233821							Ergic2	0.368483	1.88755e-06	Fbxl4	-0.277563	9.50487e-05		Fam170b	2.75415	4.83524e-08	Fam102b	-0.21328	0.000291341							Extl1	0.888049	0.000202243	Fam109a	-0.353168	0.00573135
Glyr1	0.152986	0.00706029	Fzd7	-1.34218	3.1881e-84							Erh	0.264165	0.00176139	Fbxo10	-0.298829	0.0266984		Fam178b	1.42233	7.9197e-05	Fam103a1	-0.79063	2.56447e-16							Eya3	0.161502	0.0284286	Fam110a	-0.536628	9.23983e-06
Gm10031	1.83622	0.000666242	G3bp2	-0.284192	7.67818e-08							Eri1	0.169482	0.0102659	Fbxo11	-0.440616	7.43768e-08		Fam184b	0.632122	0.00359191	Fam105a	-1.95279	7.07639e-110							Ezr	1.04801	4.23922e-25	Fam110b	-1.81342	1.0489e-29
Gm10053	0.584559	2.25046e-11	G430049J08Rik	-1.3492	2.00832e-11							Erich2	2.79743	1.35016e-06	Fbxo15	-0.766308	0.00310792		Fam192a	0.195776	0.00861931	Fam107a	-1.72827	0.000763295							F10	1.57909	4.49475e-14	Fam117a	-1.01207	0.000389626
Gm10134	0.552988	0.000938892	G6pc3	-0.333212	0.000789261							Erlin1	0.269288	0.000643597	Fbxo21	-0.898452	2.87618e-19		Fam204a	0.518075	8.94921e-11	Fam109a	-0.336875	0.00761071							F3	0.728289	1.66117e-06	Fam117b	-1.39603	2.44683e-127
Gm10177	0.659567	1.23391e-14	Gab3	-1.55018	3.42682e-62							Ero1l	1.4704	1.53036e-67	Fbxo25	-0.191455	0.0410175		Fam206a	0.34944	0.0013718	Fam110a	-0.437068	0.000259194							F7	2.81542	1.10421e-05	Fam120a	-0.301719	3.87566e-11
Gm10293	0.976849	0.0132687	Gabpb2	-0.371407	7.39352e-07							Erp27	1.16792	0.00371471	Fbxo3	-0.131863	0.0400241		Fam207a	0.467945	2.04827e-08	Fam110b	-1.91909	9.90161e-34							F830016B08Rik	0.418901	0.0047116	Fam120b	-0.397417	4.06215e-15
Gm10327	1.01708	5.40519e-05	Gak	-0.215604	0.00117955							Erp44	0.356913	2.9335e-06	Fbxo32	-0.579794	7.03608e-07		Fam208b	0.273343	0.000448959	Fam117a	-1.90411	1.86361e-10							F830045P16Rik	0.623514	0.0331041	Fam120c	-0.597527	3.29344e-08
Gm10382	0.487681	0.00451894	Gal3st2b	-0.886273	0.0430939							Errfi1	0.878661	9.58248e-24	Fbxo33	-0.286452	0.00514193		Fam20b	0.451088	2.32594e-22	Fam117b	-1.5289	8.35694e-155							Fa2h	0.634555	0.000628705	Fam122b	-0.787839	9.34898e-08
Gm10557	0.635068	3.19338e-06	Galc	-1.88162	1.10436e-163							Esam	1.14877	0.0098209	Fbxo4	-0.373788	8.44759e-05		Fam20c	0.121092	0.0424661	Fam120a	-0.321804	1.30931e-12							Faap24	0.513662	2.12283e-06	Fam126a	-0.550889	7.5122e-21
Gm10571	1.14606	0.0466945	Galk2	-0.421349	7.14597e-09							Esco1	0.176584	0.0188211	Fbxo45	-0.198545	0.0360452		Fam210a	0.322374	3.17931e-05	Fam120b	-0.471581	2.65115e-21							Fabp3	0.759328	1.43123e-14	Fam126b	-0.259427	0.00749862
Gm10693	1.953	0.00177615	Galm	-1.19364	1.14213e-32							Esd	2.16264	8.21527e-116	Fbxo5	-0.841855	0.00226467		Fam212a	0.50197	1.05008e-05	Fam120c	-0.798964	7.06485e-14							Fads3	0.412351	0.00211297	Fam129a	-0.946864	6.43699e-24
Gm10705	4.0563	2.41663e-12	Galnt1	-0.550778	3.43276e-18							Esr2	0.789925	0.00951971	Fbxo8	-0.484435	1.20091e-07		Fam212b	0.290377	0.0291567	Fam122b	-0.516597	0.00028106							Faf1	0.278851	0.0039506	Fam134b	-0.859836	2.3508e-41
Gm11110	1.25734	8.91453e-12	Galnt10	-0.66352	1.40348e-17							Esrra	0.407224	3.46986e-07	Fbxw17	-0.246946	0.0107103		Fam214b	1.07761	1.22989e-120	Fam126a	-0.718171	6.94202e-35							Faf2	0.297794	1.3444e-08	Fam135a	-0.654608	1.4898e-13
Gm11331	1.0688	4.34012e-06	Galnt11	-0.524205	6.19179e-09							Etf1	0.455962	3.72181e-14	Fbxw19	-0.742143	0.00742005		Fam221a	1.01196	0.001074	Fam129a	-1.32943	2.16512e-45							Fam104a	0.510545	4.4966e-13	Fam149b	-0.4471	1.88088e-08
Gm1141	1.89732	0.00910917	Galnt12	-2.32943	8.65432e-57							Etfrf1	0.27254	0.00191486	Fbxw4	-1.41628	1.80147e-53		Fam222b	0.575516	2.93417e-23	Fam131a	-0.530388	0.0319517							Fam107b	0.408397	5.27118e-05	Fam160a2	-0.340388	0.0178264
Gm11427	0.42105	1.56912e-07	Galnt2	-0.481806	2.50148e-06							Ets1	0.648002	6.34909e-13	Fbxw5	-0.327331	0.0006646		Fam26f	0.585013	0.00230505	Fam134b	-0.819646	1.91548e-38							Fam114a1	0.651772	5.74911e-17	Fam160b1	-0.282614	1.08794e-07
Gm11478	0.813804	0.0432133	Galnt4	-0.3586	4.47741e-05							Ets2	1.59662	1.84726e-215	Fbxw9	-0.464839	1.71064e-06		Fam43a	2.03216	2.93909e-44	Fam135a	-0.59433	9.45372e-12							Fam118a	0.274011	0.0169643	Fam161a	-0.832178	4.09452e-05
Gm11541	1.12588	0.00621265	Galnt7	-2.28415	3.67997e-207							Etv1	0.403243	2.34168e-06	Fcgrt	-0.64424	3.18025e-14		Fam46a	0.983691	1.44911e-42	Fam149b	-0.576828	1.59925e-13							Fam118b	0.399913	9.6732e-07	Fam167b	-2.0928	4.79385e-17
Gm11805	0.789081	0.0135229	Galnt9	-1.17475	0.00937914							Eva1b	2.1849	3.81225e-83	Fcho2	-0.904404	6.59496e-11		Fam46c	0.313374	9.67691e-06	Fam151b	-0.292264	0.0217508							Fam129b	0.562055	7.53386e-19	Fam168b	-0.722504	2.4544e-44
Gm11870	1.42203	1.17256e-12	Gamt	-2.35862	3.42993e-78							Evi5	0.29	4.10956e-06	Fchsd2	-0.452313	0.000126273		Fam49a	1.58761	5.88941e-158	Fam160b1	-0.281796	7.01856e-08							Fam131b	0.653531	0.00149329	Fam172a	-0.265428	2.53634e-05
Gm12057	2.08566	8.9453e-07	Ganab	-0.300132	9.95275e-13							Exoc2	0.128318	0.0344972	Fcna	-0.753766	1.31408e-07		Fam49b	0.417013	1.15114e-10	Fam161a	-0.775651	8.8303e-05							Fam133b	0.140078	0.045919	Fam173a	-0.846129	9.13658e-21
Gm12070	0.55114	0.00968754	Ganc	-1.06646	5.13663e-18							Exoc3l4	1.9016	1.12825e-18	Fcrl1	-2.80169	2.45252e-79		Fam50a	0.417389	4.9435e-07	Fam167b	-2.63197	2.09439e-23							Fam13c	0.47079	0.027846	Fam174a	-0.629304	1.15191e-15
Gm12112	6.64254	0.0473448	Gapvd1	-0.324856	1.09118e-08							Exosc10	0.267118	3.66854e-05	Fcrls	-2.52914	1.66108e-202		Fam53c	0.925675	2.04375e-44	Fam168b	-0.71994	2.27698e-44							Fam162a	1.55875	1.16624e-74	Fam185a	-0.537032	0.000266391
Gm12136	2.80806	0.000607859	Gart	-0.154995	0.0175986							Exosc2	0.464336	2.80205e-05	Fdft1	-0.636152	4.88014e-09		Fam57a	0.936579	5.91149e-15	Fam172a	-0.277224	8.38988e-06							Fam167a	1.51274	1.25596e-07	Fam193b	-0.35058	5.58672e-05
Gm12138	2.88448	0.00037949	Gas6	-2.54924	0							Exosc3	0.409371	0.000530999	Fdps	-1.00746	3.59769e-23		Fam71f2	5.38594	1.36894e-33	Fam173a	-0.954887	2.16237e-26							Fam169a	1.10691	1.88347e-05	Fam196a	-0.364259	0.0465194
Gm12230	2.31278	5.48278e-06	Gatad2b	-0.383111	0.00950521							Ext1	1.61101	1.58813e-74	Fem1b	-0.52126	5.68545e-30		Fam72a	0.62649	0.00011253	Fam174a	-0.524619	1.73311e-11							Fam170b	2.27154	1.70227e-05	Fam196b	-0.366399	0.00760441
Gm12250	0.794623	2.42246e-11	Gatb	-0.378795	0.00732488							Ezr	1.39245	5.39106e-37	Fem1c	-0.370581	9.99975e-09		Fam83c	1.43456	9.20055e-07	Fam185a	-0.623841	1.42265e-05							Fam171a1	0.373822	0.037507	Fam199x	-0.496694	5.51136e-06
Gm12286	1.06231	0.00121761	Gatc	-0.64428	4.79529e-21							F10	2.057	1.85102e-20	Fen1	-0.801582	7.12373e-26		Fam83g	1.63567	1.09769e-38	Fam193b	-0.264417	0.00257136							Fam178b	1.27134	0.000638494	Fam19a3	-3.19095	0.00115848
Gm12416	0.88639	0.00454345	Gatd1	-0.460693	2.65399e-06							F11r	0.619156	7.48916e-08	Fer	-0.483145	6.94256e-20		Fam83h	0.325641	0.00263245	Fam199x	-0.299419	0.00725791							Fam181b	0.399923	0.0176846	Fam208a	-0.265718	0.00873249
Gm12573	0.442504	0.0444394	Gatm	-2.34377	1.16916e-263							F3	0.894055	7.10488e-08	Fer1l5	-1.64322	1.3102e-15		Fam8a1	0.291847	0.0314113	Fam19a3	-3.09184	0.00112127							Fam184b	0.611652	0.00599917	Fam210b	-0.356087	0.000224613
Gm12852	1.30003	0.0237811	Gatsl2	-1.11324	1.37792e-24							F7	3.73705	0.00016336	Fes	-0.528574	1.22431e-10		Fam96a	0.185361	0.0198526	Fam208a	-0.245742	0.0157564							Fam192a	0.18817	0.0126885	Fam213a	-1.29689	1.33735e-54
Gm13038	0.831312	0.0194793	Gatsl3	-0.61599	3.79475e-05							Faap20	0.302125	0.00135378	Fgd2	-1.7239	9.12508e-38		Fam96b	0.716986	5.04767e-17	Fam20a	-0.737014	0.0360658							Fam204a	0.400168	1.40919e-06	Fam214a	-0.95503	5.10816e-20
Gm13081	1.5782	0.000187347	Gba2	-0.26694	0.0187505							Faap24	0.451817	0.000120579	Fgd4	-1.83379	3.99518e-199		Fap	1.36845	1.73517e-07	Fam210b	-0.279155	0.00328819							Fam206a	0.297744	0.00801207	Fam219b	-0.601219	1.02884e-08
Gm13136	1.21193	0.00294377	Gbf1	-0.275033	0.000128859							Fabp3	0.554476	4.88997e-07	Fgf1	-1.84275	3.93017e-08		Farp2	0.444524	8.4971e-05	Fam213a	-1.21367	2.115e-50							Fam207a	0.438201	2.14869e-07	Fam234a	-0.195258	0.00333453
Gm13400	1.87606	0.00189096	Gbp8	-1.37014	3.4247e-07							Fabp7	0.679599	1.47873e-08	Fgf10	-1.30322	0.0368496		Farsa	0.235159	0.00235599	Fam214a	-1.01928	4.6303e-23							Fam208b	0.214483	0.00733038	Fam234b	-0.287106	0.000262206
Gm13433	1.51366	0.00802449	Gcc2	-0.310832	0.012796							Faf1	0.253435	0.0165005	Fgf13	-3.21691	6.48816e-45		Fas	2.79331	2.96832e-89	Fam216b	-1.94112	0.0253903							Fam20b	0.391014	9.16588e-17	Fam3a	-0.546748	2.04598e-10
Gm13464	0.86738	0.0105191	Gcdh	-0.282054	0.0184699							Faf2	0.383239	7.0929e-12	Fgf9	-1.02105	0.00225336		Fastkd1	0.225976	0.00259082	Fam219b	-0.519907	6.31236e-07							Fam210a	0.322814	3.44622e-05	Fam3c	-0.4695	1.35063e-07
Gm13535	2.19772	2.30344e-08	Gcfc2	-0.585675	7.04156e-09							Fam102b	0.245715	9.48831e-05	Fggy	-0.646394	3.85079e-13		Fastkd3	0.973	6.96339e-16	Fam227a	-0.255885	0.0395994							Fam212a	0.628753	2.83885e-08	Fam45a	-0.276826	1.55026e-07
Gm13555	1.16539	0.0466447	Gcnt1	-2.01199	1.52004e-226							Fam104a	0.571765	5.68599e-14	Fhad1	-1.02521	2.22164e-09		Fastkd5	0.30056	0.000290454	Fam229b	-0.591262	0.0146109							Fam212b	0.268674	0.049333	Fam53a	-0.390358	1.57067e-05
Gm13573	1.34154	0.0347486	Gcsh	-0.701405	4.76611e-18							Fam107b	0.405558	0.000219173	Fhod1	-1.00197	1.94372e-16		Fbl	0.285146	0.00721889	Fam234b	-0.361499	2.29818e-06							Fam213b	0.294008	0.0021653	Fam53b	-0.42176	1.35578e-06
Gm13736	0.86251	0.00139312	Gdf3	-2.48428	4.7702e-30							Fam114a1	1.26304	3.65887e-52	Fign	-0.907421	0.00395889		Fbrsl1	0.366123	0.00135606	Fam32a	-0.189877	0.00495651							Fam214b	0.999557	2.47441e-102	Fam58b	-0.553193	1.64775e-07
Gm13889	2.32545	7.40501e-13	Gdi2	-0.31829	1.67219e-07							Fam114a2	0.165341	0.0250053	Fignl1	-1.37113	2.52032e-29		Fbxl14	0.245385	0.000425435	Fam3a	-0.419664	8.46257e-07							Fam222b	0.447981	7.48703e-14	Fam76a	-0.272109	0.00472208
Gm13988	1.45798	0.00897994	Gdpd3	-0.54929	0.00180211							Fam118a	0.336384	0.00543552	Fkbp15	-0.397343	1.16455e-20		Fbxl2	0.51965	0.00619988	Fam3c	-0.543509	6.35837e-10							Fam241b	0.643968	0.0183405	Fam76b	-0.860906	4.45851e-15
Gm14057	0.998694	0.0061145	Gdpd5	-1.10844	1.02391e-39							Fam118b	0.387739	1.295e-05	Fkbp1b	-0.616639	0.00266267		Fbxl21	0.979726	0.00123002	Fam45a	-0.294378	1.55267e-08							Fam26e	0.769096	0.0450123	Fam78a	-1.21912	4.19537e-27
Gm14085	3.08846	1.02954e-21	Gemin6	-0.371585	0.0169029							Fam129b	0.28818	5.24664e-05	Fkbp3	-0.195209	0.024192		Fbxl5	0.661035	3.12868e-39	Fam53a	-0.45253	3.47312e-07							Fam26f	0.550645	0.0051172	Fam83d	-0.529154	0.0283639
Gm14270	1.34884	0.0274092	Gen1	-0.939954	2.08196e-07							Fam131b	0.518891	0.0307593	Fkbp5	-1.66736	2.4328e-72		Fbxl8	0.357059	0.00784269	Fam53b	-0.484587	1.93379e-08							Fam43a	1.94243	2.62317e-39	Fam84b	-0.652951	1.04148e-13
Gm14388	1.8841	0.00900629	Gfm2	-0.211555	0.000620686							Fam136a	0.209395	0.0363118	Fli1	-1.07236	8.7927e-51		Fbxo22	0.208037	0.00032536	Fam58b	-0.651154	3.59376e-10							Fam46a	0.879133	7.58275e-34	Fam89b	-0.576189	3.48402e-14
Gm14389	1.72525	0.00242416	Gfra4	-2.41558	5.83577e-40							Fam162a	1.85282	4.50124e-92	Flrt1	-0.91993	0.00417033		Fbxo28	0.404715	3.3469e-10	Fam76a	-0.27678	0.00380055							Fam49a	1.51088	2.17108e-141	Fam91a1	-0.447383	3.40195e-15
Gm14494	0.861979	0.00598258	Ggact	-0.277901	0.00510853							Fam166a	1.43515	0.00907981	Flrt2	-0.674392	1.7725e-24		Fbxo30	1.1797	1.31866e-59	Fam76b	-0.794769	3.31424e-13							Fam49b	0.547788	1.38614e-17	Fam92a	-0.356217	0.00244802
Gm14548	1.96682	1.43739e-11	Ggcx	-0.449461	9.21856e-05							Fam167a	2.10189	8.11918e-11	Flt1	-1.32971	4.95847e-14		Fbxo34	0.48285	1.69162e-06	Fam78a	-1.19381	7.5659e-27							Fam50a	0.311463	0.000269566	Fam98c	-0.477621	7.24266e-06
Gm14862	2.06482	0.00475395	Ggt5	-1.04347	0.000333856							Fam170b	2.08592	0.000261383	Flvcr1	-0.540981	3.72617e-21		Fbxo38	0.31818	7.37416e-13	Fam84b	-0.617134	5.56909e-13							Fam53c	0.838246	9.63739e-36	Fan1	-0.285243	0.00434141
Gm15039	0.86989	0.0147198	Gid4	-0.265706	4.18613e-05							Fam171a2	0.641898	0.00933487	Fmnl1	-1.31012	3.21411e-69		Fbxo39	3.83479	1.02696e-06	Fam89b	-0.715642	2.01076e-21							Fam57a	0.846527	4.94292e-12	Fanca	-0.798568	1.16518e-10
Gm15280	2.98628	5.27328e-140	Gid8	-0.53748	4.3333e-14							Fam171b	0.432387	0.00431613	Fmnl3	-0.597747	2.98545e-22		Fbxo40	1.54657	5.39756e-12	Fam91a1	-0.389859	6.29942e-12							Fam71f2	5.08737	8.8929e-30	Fancc	-0.262	0.0107013
Gm15433	1.26283	0.0020655	Gigyf1	-0.467146	0.000137302							Fam178b	2.27726	3.96713e-06	Fmo5	-1.16799	1.12611e-06		Fbxo42	0.415759	2.24914e-06	Fam92a	-0.803943	1.61299e-12							Fam72a	0.575147	0.000546312	Fancd2	-2.66112	6.88396e-22
Gm15448	2.31874	2.83454e-11	Gins1	-0.894123	3.04728e-09							Fam181b	0.519272	0.00818902	Fn1	-1.35342	1.08917e-10		Fbxo46	0.265648	0.00382811	Fam98c	-0.513236	8.58113e-07							Fam83c	1.09762	0.000397501	Fance	-1.21479	3.29581e-19
Gm15542	1.16586	0.000865864	Gins2	-1.83035	2.85697e-30							Fam184a	0.994028	0.030661	Fnbp1	-0.922857	3.31458e-18		Fbxw11	0.194073	1.07824e-05	Fan1	-0.293434	0.00255584							Fam83g	1.41883	2.41815e-28	Fancg	-0.88294	9.1666e-12
Gm15568	0.694024	0.00150849	Gins3	-0.597715	0.00155141							Fam189a2	2.11974	8.26516e-06	Fndc3a	-0.201026	0.00636092		Fbxw14	1.31528	0.00141386	Fanca	-0.805681	2.69063e-11							Fam84a	0.474551	0.0325842	Fancl	-0.363112	0.00734214
Gm15590	0.456505	0.028501	Gins4	-0.297068	0.000600044							Fam19a5	0.427404	0.0488197	Fnip1	-0.139976	0.0277713		Fbxw8	0.21321	0.000297648	Fancd2	-2.16622	2.31345e-17							Fam96a	0.209469	0.00794221	Fancm	-1.00897	1.55087e-06
Gm15621	1.75477	0.000639391	Glb1	-0.750489	1.04473e-28							Fam204a	0.325816	0.000237395	Folr2	-2.1938	2.61408e-79		Fcer1g	0.993826	5.0504e-37	Fance	-1.13831	1.60805e-17							Fam96b	0.66058	2.33542e-14	Far1	-0.491387	3.70649e-13
Gm15694	0.890701	0.0420821	Glb1l	-0.574269	0.0010834							Fam206a	0.291942	0.0147243	Fos	-1.52073	1.36065e-123		Fcf1	0.585828	8.68788e-14	Fancg	-0.625301	1.00219e-06							Fap	1.03104	0.000174955	Fasn	-0.387766	0.000550149
Gm15921	1.62115	0.00683673	Glce	-0.293986	0.0135441							Fam207a	0.425339	3.5984e-06	Fosl2	-0.410629	2.93311e-07		Fcgr1	1.30553	2.55593e-57	Fancl	-0.409876	0.0019322							Farp2	0.352952	0.00276833	Fat3	-3.11376	0
Gm15922	3.01116	2.32439e-133	Glg1	-0.657426	8.76777e-35							Fam20b	0.372707	1.47889e-13	Foxd1	-1.19971	0.0251466		Fcgr2b	1.26933	6.79242e-73	Fancm	-0.708917	0.000818755							Farsa	0.265944	0.000552587	Fbf1	-0.232723	0.0340981
Gm15925	2.22283	4.80584e-05	Glo1	-0.253943	0.000101745							Fam210a	0.383623	4.28817e-06	Foxj2	-0.464836	2.80247e-12		Fcgr4	1.49065	8.03033e-55	Far1	-0.432054	1.41215e-10							Fas	2.65179	9.14994e-80	Fblim1	-0.628757	2.36342e-26
Gm15931	2.47507	3.41295e-40	Glod4	-0.419025	1.88171e-06							Fam212a	0.620001	2.82052e-07	Foxk1	-1.08179	1.62385e-24		Fcho1	1.77648	5.99945e-17	Fasn	-0.513381	2.99685e-06							Fastkd1	0.214967	0.00517168	Fbxl12	-0.292849	0.0428168
Gm16464	1.02183	3.35733e-11	Glt8d1	-0.247152	0.011923							Fam213b	0.834392	1.48384e-17	Foxm1	-1.47209	8.68366e-07		Fcor	0.806351	0.011698	Fat3	-3.03754	0							Fastkd3	0.95412	3.36689e-15	Fbxl17	-0.437159	7.88955e-06
Gm16867	1.63305	7.46184e-68	Gltp	-0.446084	1.40644e-24							Fam214b	0.978514	1.5668e-85	Foxn3	-1.0233	4.82034e-28		Fcrl5	0.736638	0.00559159	Fat4	-0.598138	0.00020328							Fastkd5	0.259329	0.0024191	Fbxl20	-0.938703	1.27205e-13
Gm17046	1.93328	0.00645928	Glul	-0.666013	1.52516e-21							Fam216a	0.426433	0.00949702	Foxo1	-0.606896	1.33868e-07		Fcrlb	1.22771	0.000242245	Fau	-0.181294	0.039963							Fbl	0.36971	0.000388621	Fbxl4	-0.739151	2.04266e-29
Gm17334	0.792541	0.00959793	Gm10097	-1.07023	0.00159508							Fam220a	0.288809	0.00233009	Foxo3	-0.556748	4.6969e-18		Fdx1l	0.518193	7.79295e-10	Fbf1	-0.348422	0.000965263							Fbrsl1	0.322847	0.00548161	Fbxl6	-0.349958	0.00122367
Gm17359	0.636501	0.0197628	Gm10175	-0.249285	0.0124857							Fam222b	0.335928	1.61084e-07	Foxo4	-0.464871	7.5616e-06		Fem1c	0.230976	0.000168065	Fblim1	-0.359404	1.45143e-09							Fbxl14	0.245641	0.000471959	Fbxo10	-0.286226	0.027366
Gm17823	0.839585	0.0321303	Gm10269	-1.64779	0.00522097							Fam26e	1.42964	0.000874629	Foxp3	-0.506302	0.0394977		Ffar1	0.581817	0.0418033	Fbxl12	-0.330311	0.0195753							Fbxl2	0.473905	0.0153359	Fbxo11	-0.317374	4.75944e-05
Gm17825	0.576325	0.0360097	Gm10275	-0.410263	6.04232e-06							Fam43a	2.27215	7.43881e-44	Foxred1	-0.466401	1.15087e-07		Fgd3	0.420256	7.64145e-23	Fbxl17	-0.384793	8.02565e-05							Fbxl21	0.684232	0.0355145	Fbxo18	-0.476465	1.52746e-12
Gm17907	0.572619	0.0159533	Gm10282	-0.746304	0.00691259							Fam46a	0.449082	1.38572e-08	Frat1	-2.48568	3.17321e-21		Fgd6	0.462998	2.05989e-08	Fbxl20	-1.03695	1.79119e-16							Fbxl5	0.775256	2.54625e-53	Fbxo21	-0.988635	8.39377e-26
Gm17999	1.34727	0.00373698	Gm10359	-2.14858	1.13858e-06							Fam46c	0.183655	0.0285116	Frat2	-1.49692	6.55944e-05		Fgf7	1.37227	3.18714e-05	Fbxl4	-0.748622	1.94396e-31							Fbxo22	0.132914	0.0292053	Fbxo25	-0.362493	1.78136e-05
Gm18301	0.357344	0.0482597	Gm10392	-1.87423	0.00859595							Fam47e	0.833505	0.0445319	Frmd4b	-1.19451	6.38152e-34		Fgfbp3	0.454372	0.0347836	Fbxl6	-0.320848	0.0028229							Fbxo28	0.337271	2.79896e-07	Fbxo3	-0.398095	7.99337e-13
Gm18304	1.23883	7.95696e-06	Gm10521	-1.24633	4.67347e-21							Fam49a	1.19835	6.03059e-81	Frmd6	-0.566277	1.22413e-08		Fgfrl1	0.485458	0.0259922	Fbxo11	-0.187992	0.0197519							Fbxo30	1.14323	3.55833e-55	Fbxo31	-0.354782	0.004005
Gm18413	0.969906	0.0085558	Gm10642	-1.068	0.00358142							Fam49b	0.646721	6.36319e-21	Frrs1	-0.508587	4.79193e-08		Fgl2	1.23415	1.23155e-21	Fbxo16	-1.22718	0.0192855							Fbxo34	0.296219	0.00521701	Fbxo32	-0.768072	7.06646e-15
Gm18445	3.70994	1.73207e-05	Gm11688	-1.00885	0.000338911							Fam53c	0.327112	8.81679e-06	Frs2	-0.318817	0.0036147		Fgr	1.30514	3.56037e-18	Fbxo18	-0.479528	7.83782e-13							Fbxo38	0.298498	2.96313e-11	Fbxo4	-0.426279	1.58147e-06
Gm18801	6.3734	1.2251e-06	Gm11699	-2.77545	2.68373e-17							Fam57a	1.03269	1.43445e-15	Fry	-1.28673	5.79537e-34		Fhl3	1.10223	8.35002e-70	Fbxo2	-0.434644	0.0329401							Fbxo39	3.90465	7.07128e-07	Fbxo45	-0.21039	0.016391
Gm18852	0.364942	0.0270301	Gm11737	-0.916403	0.0381477							Fam69b	0.533418	0.0194083	Fryl	-0.82097	2.7046e-12		Ficd	0.378991	1.80084e-05	Fbxo21	-0.957547	8.76657e-25							Fbxo40	1.26929	3.47179e-08	Fbxo5	-1.60777	5.10813e-10
Gm18853	0.745643	4.68313e-06	Gm11808	-0.364037	7.70736e-06							Fam71f2	4.86635	7.68576e-18	Fsbp	-1.45287	7.84753e-06		Fignl2	0.678689	4.98375e-07	Fbxo25	-0.247492	0.00334133							Fbxo41	0.989689	0.00289053	Fbxo8	-0.552342	9.41209e-11
Gm18955	1.51238	6.9844e-06	Gm12185	-1.137	8.44576e-05							Fam83c	1.01248	0.00159579	Fto	-0.260726	0.000186577		Filip1l	1.47271	2.33022e-102	Fbxo3	-0.461927	3.78339e-17							Fbxo42	0.396879	7.59317e-06	Fbxw10	-1.09766	0.00637246
Gm19026	7.00408	1.16593e-99	Gm12353	-2.21847	5.95e-35							Fam83g	1.37759	1.00554e-21	Fubp3	-0.21322	0.0403224		Fip1l1	0.374082	6.45484e-12	Fbxo31	-0.377045	0.00185024							Fbxo6	0.210166	0.0343082	Fbxw19	-0.576134	0.0287401
Gm19087	0.684646	0.036548	Gm12424	-0.65302	0.034298							Fam83h	0.329056	0.00938776	Fuca1	-0.97431	1.00468e-41		Fitm2	0.389669	3.28952e-06	Fbxo32	-0.917763	5.79974e-21							Fbxw11	0.22276	4.25355e-07	Fbxw4	-1.33542	3.43506e-56
Gm19144	0.667593	0.00632787	Gm13163	-1.0974	0.0265788							Fam96a	0.237114	0.00511159	Fuca2	-0.255731	0.000515635		Fkbp11	0.667035	0.000683775	Fbxo33	-0.387801	2.40608e-05							Fbxw14	1.15851	0.00687386	Fbxw5	-0.469115	6.97133e-08
Gm19221	0.813219	3.93588e-06	Gm13212	-0.614281	7.9062e-08							Fam96b	0.801958	4.53972e-18	Fundc1	-0.600601	2.88031e-12		Fkbp1a	1.05749	1.74712e-34	Fbxo4	-0.498493	8.94519e-09							Fbxw8	0.170217	0.0048826	Fbxw9	-0.658194	1.21283e-13
Gm19238	1.92644	0.000221147	Gm13238	-1.33402	0.000458541							Fank1	1.40195	0.00437524	Fundc2	-0.640439	9.85327e-14		Flii	0.334958	1.48383e-06	Fbxo45	-0.173715	0.049365							Fcer1g	0.827997	5.90813e-26	Fcgrt	-1.14298	4.38185e-49
Gm19241	1.63041	2.63439e-08	Gm13241	-1.46563	4.34255e-06							Farsa	0.339665	3.36652e-05	Fus	-0.721452	0.000863616		Flnb	1.11082	1.64533e-07	Fbxo5	-1.51923	2.08326e-09							Fcf1	0.649171	1.62311e-16	Fcho2	-0.501465	0.000141513
Gm19253	0.470306	0.016629	Gm13245	-1.65721	0.000193599							Fas	3.41525	3.41296e-102	Fut10	-0.965641	9.53807e-12		Flot2	0.205756	7.42799e-06	Fbxo8	-0.444395	1.31431e-07							Fcgr1	1.41792	2.31763e-67	Fchsd2	-0.250863	0.0271279
Gm19684	2.21402	2.07861e-39	Gm13246	-1.46969	0.0246473							Fastkd1	0.306233	0.000110066	Fut11	-0.456597	8.48573e-10		Flrt2	0.153033	0.022396	Fbxw10	-1.79488	1.64171e-05							Fcgr2b	0.810038	5.06096e-30	Fcna	-1.22019	9.66892e-24
Gm20056	1.64882	6.78472e-06	Gm13369	-1.31701	0.0190127							Fastkd3	0.645535	1.21789e-06	Fut7	-0.79315	0.011611		Flrt3	3.5175	4.72431e-115	Fbxw4	-1.47681	3.68922e-69							Fcgr4	1.59908	7.83531e-63	Fcrl1	-2.62912	1.73509e-70
Gm20219	1.67875	0.000108511	Gm14300	-1.66412	0.000335914							Fastkd5	0.419214	1.69963e-06	Fyco1	-0.293852	7.45217e-09		Flt3l	0.932928	7.00705e-15	Fbxw5	-0.427343	7.74753e-07							Fcho1	1.35995	6.25136e-10	Fcrls	-2.69108	8.90118e-266
Gm20390	0.48265	4.29073e-06	Gm14305	-0.43113	4.7066e-05							Fau	0.202042	0.0335221	Fyn	-0.774356	2.54663e-10		Flvcr2	3.38323	2.62299e-37	Fbxw9	-0.54113	4.80607e-10							Fcor	0.822165	0.0113297	Fdft1	-0.939996	1.93612e-21
Gm20547	0.667456	0.00668565	Gm14403	-0.86338	4.8948e-06							Fbln7	1.10014	0.0152917	Fzd5	-0.347989	4.53216e-06		Fmn1	0.269962	0.000380767	Fcgrt	-1.38254	3.55003e-71							Fcrl5	1.05464	3.83148e-05	Fdps	-1.47462	1.13804e-55
Gm20605	0.212953	0.0486842	Gm14410	-0.290928	0.0146736							Fbxl14	0.482396	2.33042e-11	Fzd7	-1.45245	8.63228e-95		Fmnl2	0.389872	1.11319e-20	Fcho2	-0.490236	0.000195307							Fdx1	0.324887	0.0051055	Fdxacb1	-0.310592	0.00828388
Gm20708	1.22431	0.0489852	Gm14698	-1.29586	1.33507e-05							Fbxl15	0.595696	5.94857e-05	G3bp2	-0.227835	2.09905e-05		Fnbp1l	0.801603	4.54619e-13	Fcna	-1.008	6.13491e-18							Fdx1l	0.536941	2.6543e-10	Fech	-0.276661	3.31222e-05
Gm20715	1.33867	2.91256e-05	Gm14780	-1.21237	0.00627766							Fbxl16	0.563857	0.035918	G430049J08Rik	-1.78088	1.92667e-18		Fnbp4	0.217209	0.00390225	Fcrl1	-2.7225	3.32878e-78							Fem1c	0.185077	0.00336473	Fem1b	-0.257737	3.76644e-09
Gm20784	1.6059	0.0205576	Gm14917	-1.56937	1.52974e-05							Fbxl3	0.276303	4.87758e-06	G6pc3	-0.251808	0.0126217		Fndc3a	0.387159	2.04009e-09	Fcrls	-3.00151	0							Fermt2	0.28096	0.0440907	Fen1	-0.67636	9.87601e-21
Gm2115	0.884462	0.000526303	Gm15276	-1.17179	0.0309598							Fbxl5	0.970182	2.87296e-72	Gab3	-1.44802	5.0267e-54		Fndc3c1	1.40247	0.00517665	Fdft1	-1.01088	8.37352e-25							Fgd3	0.435446	4.12673e-24	Fer	-0.510021	2.6744e-24
Gm21378	2.36593	0.00184221	Gm15367	-1.60275	0.00290692							Fbxo2	0.71335	0.000567073	Gabpb2	-0.55078	1.0024e-13		Fndc7	2.32188	8.64953e-24	Fdps	-1.30834	1.24154e-44							Fgd6	0.470087	1.42665e-08	Fer1l5	-1.79287	2.02437e-18
Gm21451	1.15917	0.000261891	Gm15443	-0.661061	0.0373574							Fbxo22	0.50356	1.10078e-16	Gak	-0.296392	4.40594e-06		Fndc9	2.36836	1.89567e-30	Fdxr	-0.398456	0.00310994							Fgf7	1.32447	6.81294e-05	Fes	-0.809166	3.37313e-27
Gm21742	2.06577	1.22762e-13	Gm15500	-0.245332	0.00271409							Fbxo28	0.446646	1.48764e-10	Gal3st2b	-1.07817	0.0138504		Fnip2	0.226149	8.39174e-09	Fech	-0.32402	7.45429e-07							Fgfr1	0.440155	0.0172864	Fgd2	-1.77958	6.84889e-46
Gm21811	0.359386	0.0104075	Gm15531	-1.19003	0.0121604							Fbxo30	0.866952	5.44463e-28	Galc	-2.02627	1.90004e-185		Focad	0.615533	4.35297e-09	Fem1b	-0.35606	1.2152e-16							Fgfr1op	0.21836	0.00518432	Fgd4	-1.58615	1.33616e-169
Gm21860	0.815956	2.24843e-11	Gm15539	-1.54898	6.15753e-07							Fbxo38	0.400529	3.99975e-17	Galk2	-0.398451	5.11464e-08		Fosl1	2.83551	5.84081e-50	Fen1	-0.746244	1.61432e-25							Fgfrl1	0.941409	4.86459e-06	Fgf1	-1.71497	3.31213e-08
Gm21962	0.98403	1.86837e-06	Gm15550	-1.53171	0.0133523							Fbxo39	3.18821	9.00163e-06	Galm	-0.979852	1.26093e-22		Foxp1	1.29423	3.70955e-84	Fer	-0.609216	9.69217e-35							Fgl2	1.61363	2.35033e-36	Fgf11	-0.900737	0.000257901
Gm21970	2.0109	0.0191134	Gm15897	-1.92247	7.14422e-08							Fbxo40	1.60341	3.31807e-10	Galnt1	-0.366595	1.27748e-08		Foxp4	1.64553	2.77583e-54	Fer1l5	-1.86423	2.06094e-20							Fgr	1.61636	1.74155e-27	Fgf13	-3.13797	4.48705e-42
Gm2237	1.58778	0.00044578	Gm15928	-3.26046	1.8398e-05							Fbxo44	0.426454	0.0082135	Galnt10	-0.579592	1.35604e-13		Foxred2	0.753604	3.70302e-08	Fes	-0.73614	6.65689e-23							Fhl3	0.968769	2.14619e-53	Fggy	-0.634987	1.30836e-13
Gm2445	2.07253	0.00285437	Gm16139	-3.69975	1.64728e-05							Fbxo6	0.227463	0.0332738	Galnt11	-0.562147	4.84538e-10		Fpgs	0.546017	1.16309e-06	Fgd2	-2.53956	9.82543e-89							Ficd	0.357784	7.50212e-05	Fh1	-0.269624	0.00580599
Gm2446	0.744591	0.000897968	Gm16332	-3.22101	7.4836e-19							Fbxo9	0.273719	0.0164313	Galnt12	-2.26712	7.2192e-53		Fpgt	0.263983	0.000835199	Fgd4	-1.55859	4.50701e-166							Fignl2	0.511957	0.000318109	Fhad1	-0.723753	8.48342e-06
Gm2546	1.24502	0.0382136	Gm16353	-0.685054	0.000697042							Fbxw11	0.13848	0.00483297	Galnt2	-0.292082	0.00576857		Fpr1	3.05636	0	Fgf1	-1.77935	6.61461e-09							Filip1l	1.43358	7.18063e-96	Fhod1	-1.06402	2.51953e-21
Gm27026	0.918675	0.00399262	Gm16574	-0.751129	0.0266665							Fbxw14	1.05771	0.0301208	Galnt4	-0.245995	0.00636023		Fpr2	3.31665	0	Fgf11	-0.880741	0.000227013							Fip1l1	0.321427	6.2589e-09	Fibp	-0.297442	1.07158e-05
Gm2774	2.85387	0.000143089	Gm1673	-1.65764	1.87201e-17							Fbxw2	0.20689	0.0015152	Galnt7	-2.0628	3.67347e-171		Frmd4a	0.621243	8.94844e-16	Fgf13	-3.07648	4.08648e-44							Fitm2	0.448623	9.76075e-08	Fig4	-0.314554	1.2332e-06
Gm28035	0.69034	0.0129803	Gm17068	-0.862831	0.00034616							Fbxw8	0.22646	0.000410091	Galnt9	-1.00656	0.0244913		Frmd5	0.47626	0.0163735	Fgfr1op2	-0.160104	0.00130795							Fkbp10	0.485049	0.0279162	Fignl1	-1.47994	3.37758e-35
Gm28048	0.918626	1.01521e-16	Gm17084	-0.872681	0.00289535							Fcer1g	0.963126	6.45226e-30	Gamt	-2.11456	2.58962e-65		Frmd6	0.445518	2.23907e-06	Fggy	-0.58507	3.54026e-12							Fkbp11	0.531853	0.00955354	Fkbp15	-0.544295	3.41574e-43
Gm29666	0.35846	0.00282154	Gm17147	-1.26189	1.03285e-17							Fcf1	0.514566	1.75758e-09	Gan	-0.215967	0.0367997		Frmd8	0.310648	3.25926e-06	Fh1	-0.444007	2.31733e-06							Fkbp1a	0.974505	3.88286e-29	Fkbp1b	-1.116	5.28764e-09
Gm29776	1.47918	0.00751864	Gm17229	-1.1017	0.000430046							Fcgr1	0.767273	1.07345e-17	Ganab	-0.293426	3.80534e-12		Fscn1	1.4904	2.91809e-99	Fhad1	-1.28236	5.13284e-15							Fkbpl	0.367047	0.00435213	Fkbp3	-0.312143	5.36059e-05
Gm31166	1.59432	1.47944e-06	Gm17230	-0.81931	0.0116473							Fcgr2b	1.47526	2.24606e-83	Ganc	-1.00918	4.13877e-16		Fsd1l	0.643159	0.000193617	Fhl1	-0.543829	0.0112178							Flii	0.356125	3.02584e-07	Fkbp5	-1.4918	2.05187e-64
Gm3194	1.75024	0.019005	Gm17430	-0.94706	1.94379e-06							Fcgr3	0.403682	2.2175e-05	Gapvd1	-0.334311	3.94949e-09		Fst	0.659564	0.0304936	Fhod1	-0.984058	9.097e-19							Flnb	0.695517	0.00151708	Fkbp9	-0.353709	0.000197881
Gm3200	1.1245	0.00685503	Gm17816	-0.741846	0.00558485							Fcgr4	1.12578	1.72619e-27	Gas6	-2.395	0		Fstl1	0.678511	0.000708919	Fibp	-0.236778	0.000457901							Flot1	0.334601	0.000468917	Flcn	-0.182328	0.00734214
Gm3222	1.25371	0.0101064	Gm17849	-0.959552	9.4134e-06							Fcho1	0.870513	0.0002281	Gatad2a	-0.162139	0.0181889		Fstl3	1.02589	0.000273529	Fig4	-0.253575	8.46685e-05							Flot2	0.136717	0.00463071	Fli1	-1.33849	4.90699e-89
Gm3248	2.71674	2.02596e-06	Gm17936	-1.6359	0.0223207							Fcor	2.08928	3.47158e-08	Gatad2b	-0.763885	4.23536e-08		Fth1	1.61107	3.89125e-282	Fignl1	-1.2264	2.97595e-27							Flrt3	3.17014	1.08598e-91	Flt1	-1.32631	1.37214e-13
Gm3272	0.902802	0.000479346	Gm17941	-1.79875	0.000162302							Fcrl5	1.05535	4.78016e-05	Gatc	-0.502017	3.36961e-13		Ftl1	0.280882	0.000337185	Fkbp15	-0.512656	5.74538e-39							Flt3l	0.799677	1.12899e-10	Flvcr1	-0.553809	8.54551e-26
Gm3468	3.31979	5.1905e-05	Gm18194	-0.563304	0.0106014							Fdx1	0.257375	0.0472936	Gatd1	-0.456124	3.4719e-06		Ftl1-ps1	0.386498	0.041795	Fkbp1b	-0.838257	8.30523e-06							Flvcr2	3.17602	2.22784e-32	Fmnl1	-1.301	4.19047e-77
Gm3534	2.11558	0.000887629	Gm18212	-3.414	1.23687e-17							Fdx1l	0.576554	2.62666e-10	Gatm	-2.20857	2.28685e-234		Ftl1-ps2	0.741427	0.000540213	Fkbp3	-0.461883	8.87252e-10							Fmc1	0.424411	0.00346159	Fmnl3	-0.85773	3.4635e-51
Gm37601	0.710911	0.010934	Gm18225	-1.4561	0.0131261							Fermt2	0.459344	0.00148768	Gatsl2	-1.22668	3.57512e-29		Ftsj3	0.243189	5.80453e-05	Fkbp5	-1.63309	7.81879e-78							Fmn1	0.236406	0.00215897	Fmo5	-1.1924	1.25108e-07
Gm42669	0.554344	1.31908e-06	Gm18537	-1.21251	0.0205211							Fermt3	0.264094	0.000106831	Gatsl3	-0.62363	3.56074e-05		Fubp1	0.721847	3.27145e-44	Fkbp9	-0.561252	1.2715e-09							Fmnl2	0.402322	1.64602e-21	Fn1	-0.806881	4.62737e-05
Gm42915	1.4911	4.15012e-05	Gm1966	-2.21113	2.21321e-48							Fez1	0.836025	0.000920624	Gbf1	-0.272032	0.000150852		Furin	0.571524	4.61933e-21	Flcn	-0.215826	0.00121407							Fnbp1l	0.978852	6.17765e-19	Fnbp1	-0.482809	1.63478e-06
Gm42927	0.431937	0.0238815	Gm19680	-1.46205	1.48959e-09							Fgd3	0.505	1.21339e-28	Gbp8	-1.76086	4.22775e-10		Fxr1	0.243614	4.22966e-06	Fli1	-1.22525	2.40333e-76							Fndc3a	0.23467	0.000442691	Fndc10	-1.28795	4.8169e-10
Gm43103	1.83459	0.0121864	Gm1972	-1.8564	3.84813e-09							Fgf7	1.5389	1.40399e-05	Gbp9	-0.294362	0.00165409		Fxr2	0.27764	2.4899e-05	Flot1	-0.228593	0.0222386							Fndc7	2.19808	8.02925e-21	Fnip1	-0.2442	1.22318e-05
Gm43214	0.97634	0.0169623	Gm2026	-0.576034	0.00239246							Fgfr1	0.407906	0.0454252	Gcc2	-0.501947	2.38177e-05		Fxyd2	0.657913	0.0189863	Flrt1	-0.647004	0.032507							Fndc9	2.17612	4.15755e-25	Folr2	-1.37142	2.62034e-35
Gm43215	1.48439	0.00330103	Gm20696	-1.6596	4.38616e-07							Fgfr1op	0.325905	7.47405e-05	Gcfc2	-0.497197	1.13112e-06		Fxyd4	1.19959	2.60705e-06	Flt1	-1.38608	3.4575e-15							Fnip2	0.125663	0.00214637	Fos	-1.70243	9.18698e-179
Gm43302	1.62224	1.01799e-07	Gm20716	-0.256793	0.01402							Fgfr3	0.741044	0.0128029	Gcm1	-1.22586	0.00179795		Fzd1	1.03909	4.89331e-17	Flvcr1	-0.484112	3.07318e-20							Fnta	0.189488	0.0263522	Fosl2	-0.19165	0.014148
Gm4335	1.22578	0.0170061	Gm21759	-0.733081	0.0270622							Fgfrl1	1.21081	5.07315e-08	Gcn1l1	-0.371441	0.000150603		Fzd5	0.586211	1.64883e-17	Fmnl1	-1.39452	4.03361e-89							FO907130.1	0.497673	0.0487205	Foxj2	-0.222121	0.000630164
Gm43564	1.63797	0.000531876	Gm21897	-0.548897	0.0308251							Fgl2	1.02119	2.85745e-13	Gcnt1	-1.91131	9.009e-204		G3bp1	0.124133	0.017228	Fmnl3	-0.886964	2.28494e-55							Focad	0.373841	0.000633832	Foxk1	-0.560923	2.62304e-08
Gm43743	0.642074	0.0364567	Gm21994	-0.529559	0.0115801							Fgr	2.52473	5.48546e-51	Gcnt7	-0.722055	0.000139054		G6pdx	0.564368	1.35685e-16	Fmo1	-0.427453	0.0157337							Fosb	0.947621	0.000349509	Foxm1	-1.85445	7.2733e-11
Gm43796	0.636355	3.93959e-05	Gm2539	-1.26585	1.00037e-08							Fhdc1	1.06375	0.0469723	Gcsh	-0.430483	1.76757e-07		Gab1	0.715825	6.71117e-09	Fmo5	-1.10405	6.39391e-07							Fosl1	2.7166	3.53306e-45	Foxn1	-0.994507	0.0273836
Gm43802	3.0178	2.86834e-32	Gm26992	-0.768863	3.42095e-09							Fhl3	0.594335	1.70953e-18	Gdf10	-1.05764	0.011144		Gabarap	0.162692	0.0330507	Fn1	-0.901788	4.40698e-06							Foxp1	1.29131	2.66502e-83	Foxn3	-0.714416	2.33383e-16
Gm44212	1.04416	0.0165883	Gm2916	-1.47651	0.000180571							Ficd	0.595539	1.64675e-10	Gdf3	-2.05201	7.80994e-23		Gabarapl1	0.782134	4.58376e-30	Fn3k	-1.49163	0.0016826							Foxp4	1.25822	5.02935e-31	Foxo1	-0.270391	0.0172795
Gm44216	7.67023	1.34976e-09	Gm29383	-1.48403	1.77514e-05							Filip1l	1.18906	4.83289e-60	Gdi2	-0.187399	0.00291212		Gabpb1	0.435918	3.63969e-10	Fn3krp	-0.306949	0.00853602							Foxred2	0.513694	0.000420339	Foxo3	-0.628117	1.11992e-25
Gm44958	1.33263	0.00717181	Gm29397	-4.19449	0.00456648							Fip1l1	0.235659	0.000107787	Gdpd3	-0.591319	0.000851098		Gabre	1.04269	3.54552e-08	Fnbp1	-0.451213	7.45907e-06							Fpgs	0.416726	0.000357249	Foxo4	-0.270446	0.00821769
Gm45038	0.379484	0.00833766	Gm2a	-0.680359	4.01281e-30							Fis1	0.251657	0.00178207	Gdpd5	-1.20256	6.38813e-46		Gabrr2	2.78626	1.62029e-08	Fndc10	-1.40881	4.88362e-12							Fpgt	0.247966	0.00193971	Foxred1	-0.511141	3.05643e-10
Gm45551	2.14871	6.84449e-38	Gm32687	-0.628019	0.000477469							Fitm2	0.50821	1.88271e-08	Gen1	-0.900858	7.46521e-07		Gadd45a	1.45411	2.17013e-52	Fndc5	-0.828889	0.0172707							Fpr1	2.96508	0	Frat1	-2.50076	7.11154e-23
Gm45837	2.25023	9.95467e-24	Gm3448	-1.42251	3.0741e-05							Fkbp10	0.562276	0.0175441	Gfm2	-0.280161	4.02359e-06		Gadd45b	4.40905	0	Fnip1	-0.1505	0.00906643							Fpr2	3.21423	0	Frat2	-1.56732	7.79174e-06
Gm45871	0.233249	0.0273887	Gm36298	-0.676074	0.0165451							Fkbp11	0.875865	4.42186e-05	Gfra4	-2.15704	1.88302e-33		Gadd45g	1.00295	2.29663e-21	Folr2	-1.69715	7.00628e-53							Frmd4a	0.528745	1.24978e-11	Frmd4b	-1.15219	1.51879e-36
Gm45879	3.13214	1.90852e-08	Gm3755	-0.646072	0.0458996							Fkbp1a	0.574297	1.66909e-09	Gga1	-0.260739	0.0010503		Gadd45gip1	0.36354	0.000110556	Fos	-1.75252	8.4835e-191							Frmd5	0.821088	1.40138e-05	Frrs1	-0.366922	2.77148e-05
Gm4691	1.19146	0.0198744	Gm3791	-0.858498	0.00326902							Fkbp2	0.226723	0.0317349	Ggact	-0.346491	0.000401992		Gal3st1	0.90331	6.81976e-07	Foxj2	-0.344199	4.19867e-08							Frmd6	0.204276	0.0465739	Fry	-1.21252	5.68207e-34
Gm47103	1.24909	1.16131e-08	Gm38158	-2.18208	9.23473e-09							Fkbp8	0.212402	0.00284161	Ggcx	-0.36082	0.00195111		Gale	0.338535	0.00235692	Foxk1	-0.431326	1.915e-05							Frmd8	0.26777	7.85729e-05	Fryl	-0.557406	4.21472e-07
Gm47283	0.385493	2.72935e-06	Gm38699	-1.06556	0.00589396							Fkbpl	0.321609	0.0209072	Ggt5	-0.676718	0.0206717		Galnt18	0.835367	0.00113943	Foxm1	-1.37064	6.4835e-07							Frmpd3	0.736079	0.0316814	Fsbp	-0.75945	0.0156123
Gm4734	1.06792	0.0264095	Gm42464	-2.6847	0.000533724							Flii	0.399259	1.11338e-07	Ghrl	-0.731137	0.000348232		Galnt6	1.32238	4.17262e-104	Foxn3	-0.645991	1.0708e-13							Fscn1	1.57165	8.82775e-110	Fuca1	-1.22157	1.98836e-74
Gm47356	0.884598	3.63934e-05	Gm42688	-0.778701	6.86914e-10							Flna	0.117802	0.0382994	Gid4	-0.218557	0.000914694		Gan	0.354034	0.000109618	Foxo1	-0.334179	0.00242553							Fsd1	0.705657	0.027685	Fuca2	-0.244012	0.000311245
Gm47632	0.874035	3.59876e-05	Gm42857	-0.419449	0.0147691							Flnb	0.900526	0.000127854	Gid8	-0.567952	2.52125e-15		Gapdh	1.02861	1.24542e-71	Foxo3	-0.561196	4.363e-21							Fsd1l	0.644217	0.000208604	Fundc1	-0.876286	2.30425e-28
Gm47727	3.54386	1.94547e-23	Gm43738	-1.1061	0.013444							Flot1	0.853576	8.20584e-18	Gigyf1	-0.884009	1.35681e-13		Garem2	0.557865	0.0309695	Foxo4	-0.221061	0.0304547							Fst	0.798198	0.0077615	Fundc2	-0.760998	4.17773e-21
Gm47759	1.38744	0.0115833	Gm43941	-0.777359	0.0286572							Flot2	0.291008	3.04955e-09	Gimap8	-0.699148	0.000723516		Gars	0.520699	7.49408e-20	Foxred1	-0.629048	4.2361e-15							Fstl1	0.899291	4.84832e-06	Fut10	-1.14855	5.39016e-18
Gm4797	2.95314	1.17776e-16	Gm45062	-0.759947	0.0130792							Flrt3	2.62458	1.02877e-57	Gins1	-0.792203	1.86931e-07		Gas2	0.426732	0.0295849	Frat1	-2.56252	2.81541e-25							Fstl3	0.720734	0.0174655	Fut11	-0.519011	1.77789e-13
Gm48054	1.74403	3.03265e-23	Gm46223	-0.489011	2.68262e-07							Flt3l	0.988389	4.8804e-15	Gins2	-1.46053	3.07139e-20		Gas2l3	0.450227	4.96234e-05	Frat2	-1.72729	6.23356e-07							Fth1	1.53145	6.19358e-255	Fut4	-0.704017	2.4908e-05
Gm48128	0.579742	0.000148092	Gm4631	-0.395123	1.14575e-08							Flvcr2	3.59172	1.05147e-32	Glb1	-0.674963	2.49112e-23		Gas7	2.80766	0	Frk	-0.680186	0.000324633							Ftl1	0.232596	0.00347834	Fut7	-1.3502	3.23382e-05
Gm48216	0.479101	0.0291294	Gm47168	-2.2181	0.000235113							Flywch1	0.258382	0.0146294	Glb1l	-0.667622	0.000117316		Gas8	0.325996	0.000299008	Frmd4b	-1.4517	2.43896e-57							Ftl1-ps1	0.525407	0.00431802	Fuz	-0.307863	0.0283603
Gm48269	1.26029	2.32297e-17	Gm47265	-1.40199	0.0196675							Fmc1	0.624322	3.53038e-05	Glcci1	-0.624266	0.00377984		Gatad1	0.17581	0.039979	Frrs1	-0.259461	0.00368041							Ftl1-ps2	1.08552	1.90419e-07	Fxyd5	-0.188253	0.0143188
Gm48401	0.751102	6.3928e-06	Gm4739	-0.707045	0.00740642							Fmnl2	0.558194	4.66266e-34	Glg1	-0.695003	1.17577e-38		Gatad2a	0.567152	4.91622e-22	Fry	-1.11242	7.02363e-30							Ftsj3	0.432086	2.04524e-13	Fyco1	-0.237749	5.61688e-07
Gm48493	0.478595	0.00211013	Gm47495	-1.1873	0.0208235							Fndc4	1.0606	0.000158215	Glipr1l2	-1.84007	0.0228011		Gba	0.619728	1.59803e-22	Fryl	-0.40051	0.000351097							Fubp1	0.723658	4.03012e-44	Fyn	-0.770979	1.27593e-11
Gm48501	0.430861	0.0106097	Gm4787	-1.0867	0.000247703							Fndc7	1.80472	4.71428e-13	Glod4	-0.277293	0.00210831		Gbe1	0.836137	1.26755e-21	Fsd2	-0.836101	0.0435332							Furin	0.270795	1.80267e-05	Fzd7	-1.59296	2.16298e-129
Gm48789	2.81504	1.23162e-52	Gm48113	-3.15284	0.00604802							Fndc9	1.69312	6.46144e-13	Glra3	-0.999917	0.0182777		Gbp10	4.42258	3.50986e-30	Fuca1	-1.2754	9.08073e-82							Fxr1	0.274993	2.0112e-07	G0s2	-1.00539	0.0339584
Gm4952	2.93633	9.36727e-05	Gm48797	-0.794914	0.00526256							Fnta	0.490412	1.31137e-08	Glt8d1	-0.200999	0.0416295		Gbp11	1.19972	0.00770349	Fundc1	-1.07991	1.42793e-42							Fxr2	0.240551	0.00033125	G2e3	-0.33329	0.00970179
Gm4971	3.00922	2.6556e-07	Gm4951	-0.494578	0.000119402							Fopnl	0.261134	0.000462528	Gltp	-0.527758	1.89817e-33		Gbp2	5.00256	3.63061e-169	Fundc2	-0.654593	1.86116e-16							Fxyd2	0.910835	0.000787884	G3bp2	-0.121243	0.0204537
Gm5150	3.32441	7.93661e-119	Gm5108	-0.899351	0.0229154							Fosl1	2.23763	1.54191e-28	Glul	-0.350409	1.07881e-06		Gbp3	4.44231	5.99814e-204	Fuom	-0.385818	0.00400126							Fxyd4	0.885356	0.0010732	G430049J08Rik	-1.59045	1.17163e-16
Gm5177	0.811482	0.00371664	Gm5141	-0.87041	0.00305917							Foxj1	1.53386	0.00331713	Gm10025	-0.879414	0.00690716		Gbp4	2.66603	6.99193e-59	Fut10	-1.35367	1.42566e-24							Fxyd6	0.358151	0.0151715	G6pc3	-0.60809	9.47048e-12
Gm527	0.944043	0.0204703	Gm5431	-0.404577	0.000171365							Foxp1	1.23064	6.2721e-66	Gm10038	-1.03804	0.00142073		Gbp5	4.39719	5.15755e-242	Fut11	-0.596214	6.95201e-18							Fzd1	0.944858	6.05764e-14	Gaa	-0.29179	1.48269e-07
Gm5345	2.83205	1.21358e-91	Gm572	-5.21766	9.84952e-06							Foxp4	1.0796	1.64382e-20	Gm10097	-1.32268	0.00014444		Gbp6	3.28419	3.78995e-183	Fut4	-0.654648	6.06851e-05							Fzd5	0.592294	2.10308e-17	Gab3	-1.7419	3.30543e-78
Gm5373	0.611733	0.015755	Gm5790	-1.42693	0.0495699							Foxq1	1.47617	0.0204078	Gm10282	-0.644427	0.0196717		Gbp7	3.71241	0	Fut7	-1.28799	3.47925e-05							G3bp1	0.128189	0.0139522	Gabpb2	-0.48855	1.4519e-12
Gm5416	8.56974	1.06212e-11	Gm5834	-2.34646	1.22564e-05							Foxred2	0.799304	9.93106e-09	Gm10288	-5.36673	0.00172437		Gbp9	0.378986	7.37619e-06	Fyco1	-0.187774	8.11979e-05							G6pdx	0.561489	2.26682e-16	Gadl1	-0.992862	0.0241329
Gm5475	1.21401	2.70199e-05	Gm5976	-1.95637	0.0147966							Fpgs	0.32819	0.0102361	Gm10295	-1.40471	0.00228979		Gcc1	0.412359	3.6063e-08	Fyn	-0.800571	1.3432e-12							Gab1	0.687849	3.15798e-08	Gak	-0.362987	6.77918e-10
Gm5483	7.39749	2.48589e-207	Gm6161	-1.61894	0.0201776							Fpgt	0.31755	0.000201615	Gm10297	-1.90858	0.021849		Gch1	2.45907	0	Fzd3	-0.448295	0.0203466							Gabarapl1	0.749292	1.54171e-27	Gal3st2b	-0.978964	0.0122412
Gm5511	1.41213	0.00264635	Gm6548	-0.522632	1.91233e-11							Fpr1	3.81025	0	Gm10300	-0.71481	0.0102807		Gclc	1.09431	1.28999e-33	Fzd6	-0.684701	0.00756918							Gabpb1	0.376786	1.24662e-07	Gal3st3	-0.632813	0.0256555
Gm5526	4.17724	3.31356e-34	Gm6802	-0.505013	0.0307017							Fpr2	3.36901	0	Gm10310	-1.20555	0.0193341		Gclm	1.65218	2.40961e-44	Fzd7	-1.46449	5.06941e-116							Gabre	0.744596	0.000183221	Galc	-2.05296	4.30544e-217
Gm5581	4.15211	7.33357e-05	Gm7162	-1.29177	3.77602e-05							Frmd5	0.464425	0.0319871	Gm10330	-1.31362	0.0420779		Gcnt2	0.61563	6.47923e-12	G3bp2	-0.14772	0.00382973							Gabrr2	2.97697	1.50248e-09	Galk2	-0.607392	7.33246e-20
Gm5844	1.28057	0.0300133	Gm7180	-0.955534	0.0388872							Frmd8	0.317978	1.39813e-05	Gm10359	-2.29668	2.68421e-07		Gda	0.259031	0.00846665	G430049J08Rik	-1.32273	2.33769e-12							Gadd45a	1.32484	1.0585e-42	Galm	-1.24503	1.02616e-40
Gm5995	2.80705	4.90564e-07	Gm7497	-0.652811	0.000392178							Frmpd1	1.25957	0.00471194	Gm10392	-1.61439	0.0199128		Gdap2	0.191669	0.0345488	G6pc3	-0.624046	1.32945e-12							Gadd45b	4.12627	0	Galns	-0.42732	2.02876e-11
Gm6034	2.40017	2.46227e-05	Gm8185	-0.766913	0.0344709							Fscn1	1.44148	2.3825e-78	Gm10478	-0.724065	0.032436		Gde1	1.56541	4.31698e-59	Gab3	-1.86465	1.91726e-91							Gadd45g	1.05387	2.85334e-23	Galnt1	-0.672102	1.32466e-30
Gm6055	1.27185	0.0119083	Gm8186	-0.369085	0.0120646							Fsd1	1.10938	0.000862279	Gm10521	-2.01317	5.30511e-47		Gdf15	4.82641	0	Gabarapl2	-0.158562	0.0334221							Gadd45gip1	0.400483	2.07647e-05	Galnt10	-0.743961	4.76136e-24
Gm6061	1.72916	4.85967e-05	Gm8979	-1.34727	1.67474e-05							Fsd1l	0.616612	0.00107798	Gm10604	-1.67022	3.48962e-05		Gdnf	1.03787	3.48776e-06	Gabpb2	-0.408606	2.85585e-09							Gal3st1	0.930267	3.89459e-07	Galnt11	-0.780739	1.00572e-20
Gm6185	2.22818	6.66926e-05	Gm9403	-1.30715	3.80574e-05							Fst	1.51711	1.39166e-06	Gm10642	-1.41604	0.00020482		Gdpd1	0.209288	0.00434379	Gak	-0.298106	4.54205e-07							Gale	0.402058	0.000297783	Galnt12	-2.17773	8.54548e-52
Gm6206	1.73948	0.0296427	Gm9821	-0.592748	0.00021567							Fstl1	0.830011	0.000119831	Gm10800	-2.14582	0.0409074		Gem	2.2575	1.916e-18	Gal3st2b	-0.921648	0.0152102							Galnt18	0.899535	0.000455074	Galnt2	-0.569892	9.77714e-10
Gm6316	0.995217	0.0407445	Gm9843	-0.33951	0.0207731							Fstl3	0.735563	0.032475	Gm10819	-1.56197	8.88699e-06		Gemin5	0.385267	2.38924e-06	Gal3st4	-0.505692	0.0066557							Galnt6	1.22862	2.3219e-89	Galnt4	-0.454901	3.03647e-08
Gm6377	2.13037	4.20216e-49	Gm9959	-0.802534	0.0450481							Fth1	1.62565	3.72309e-246	Gm11346	-0.88725	0.00732853		Gemin7	0.216823	0.0198506	Galc	-2.05225	2.90848e-221							Gan	0.201261	0.0385775	Galnt7	-1.91344	7.75545e-161
Gm6545	2.54837	6.45669e-38	Gmnn	-1.65439	2.11973e-38							Ftl1	0.43426	1.80718e-07	Gm11400	-0.814209	0.00365997		Get4	0.519634	7.65881e-15	Galk2	-0.515888	6.80455e-15							Gap43	0.620272	5.8419e-05	Galnt9	-1.93187	2.59083e-05
Gm6754	2.217	3.46336e-05	Gmpr	-1.43657	3.66147e-34							Ftl1-ps1	0.870963	6.90192e-06	Gm11688	-1.20186	3.05978e-05		Gfi1b	3.50677	5.97935e-10	Galm	-1.21648	1.36638e-40							Gapdh	1.00289	4.65341e-68	Gamt	-1.77536	5.99783e-56
Gm6904	1.24323	7.89818e-17	Gmps	-0.323404	8.63957e-09							Ftl1-ps2	0.820473	0.000417581	Gm11699	-2.6559	6.93259e-16		Gfm1	0.380588	1.98859e-08	Galns	-0.376911	3.29585e-09							Gar1	0.487958	0.0200473	Ganab	-0.376411	1.58837e-21
Gm6977	1.61996	1.0257e-12	Gna12	-1.18018	4.13525e-107							Ftsj1	0.24383	0.00689838	Gm11737	-1.581	0.000483427		Gfod2	0.321199	0.0214057	Galnt1	-0.790669	3.58823e-42							Gars	0.553532	4.24431e-22	Ganc	-0.914945	5.1513e-15
Gm7030	2.38466	7.23999e-05	Gnal	-0.489528	0.000167419							Ftsj3	0.252463	0.000106272	Gm11879	-0.620354	0.00700275		Gfpt1	0.387243	3.16389e-07	Galnt10	-0.637946	1.53567e-18							Gas7	2.46246	0	Gapvd1	-0.387904	1.06297e-13
Gm7115	2.20343	2.16339e-07	Gnaq	-0.956017	1.60986e-28							Fubp1	0.55506	6.3963e-23	Gm11960	-0.484993	0.0111715		Ggct	1.44009	1.99873e-20	Galnt11	-0.829389	1.35188e-23							Gas8	0.516789	4.02191e-09	Gas6	-2.3747	0
Gm7204	2.55531	1.46847e-07	Gnas	-0.541406	4.17941e-27							Fxr1	0.173785	0.00327382	Gm12185	-1.12565	9.91561e-05		Ggn	0.940308	4.51561e-06	Galnt12	-2.0066	3.98811e-49							Gatad1	0.180201	0.0350458	Gatb	-0.309448	0.0174338
Gm7251	1.2731	0.00284782	Gnb5	-0.636811	1.70983e-06							Fxr2	0.372249	1.65643e-07	Gm12187	-1.19416	0.000254387		Ggnbp2	0.385347	2.55137e-11	Galnt16	-0.840866	0.0135567							Gatad2a	0.402418	2.05334e-11	Gatc	-0.563573	6.17251e-18
Gm7334	2.22314	3.16173e-07	Gne	-0.381553	0.00507314							Fxyd2	1.01893	0.000688065	Gm12266	-1.51429	0.0159515		Ggta1	1.27595	1.70014e-156	Galnt2	-0.565083	1.22027e-09							Gba	0.411428	1.93237e-10	Gatd1	-0.678115	4.07203e-14
Gm7488	0.413098	0.0351541	Gng11	-0.265727	0.0349423							Fxyd6	0.575715	1.09084e-05	Gm12353	-2.66534	3.73779e-41		Ghdc	0.296123	0.000422943	Galnt3	-1.18291	4.0431e-05							Gbe1	0.731883	1.2086e-16	Gatm	-1.34743	3.08416e-111
Gm7496	1.23207	0.0142116	Gng2	-0.28692	0.000911226							Fzd1	0.9937	4.69339e-14	Gm12363	-1.34909	0.00555711		Ghitm	0.448152	4.03493e-11	Galnt4	-0.472675	4.73788e-09							Gbp10	5.51976	4.89733e-47	Gatsl2	-0.846965	7.1488e-16
Gm7535	4.79228	4.07168e-13	Gng7	-0.946912	7.43866e-08							Fzd2	0.668133	0.0353291	Gm12424	-0.777181	0.0109098		Gimap6	2.03917	2.00338e-40	Galnt7	-2.16902	1.87815e-204							Gbp11	1.6933	8.44749e-05	Gatsl3	-0.831776	1.18664e-10
Gm7609	0.722648	0.00487613	Gngt2	-0.489796	0.000205382							G3bp1	0.200101	0.000249132	Gm12439	-1.27456	0.0023623		Gimap9	3.7309	1.2644e-09	Galnt9	-1.28942	0.00124414							Gbp2	4.90463	1.52485e-162	Gba2	-0.278587	0.00805081
Gm7666	1.02532	6.94415e-09	Gnpat	-0.426238	7.62421e-09							G6pdx	0.789759	5.37455e-27	Gm12543	-1.07407	0.00994178		Ginm1	0.603148	1.97003e-16	Galntl6	-0.854216	0.0487935							Gbp3	4.14192	7.28145e-177	Gbp8	-0.860873	0.00133875
Gm7730	1.51976	2.49166e-07	Gnpda1	-1.15597	8.10954e-63							Gab1	1.11637	4.87872e-17	Gm12584	-1.5363	0.0401667		Gipc1	0.278736	6.49828e-07	Gamt	-1.92624	1.62091e-66							Gbp4	2.31736	3.85322e-44	Gcc2	-0.258944	0.0246212
Gm7902	1.40291	0.0291294	Gnptab	-0.560577	7.66026e-15							Gabarap	0.323227	3.97877e-05	Gm12749	-0.802262	0.0188732		Gipr	4.9009	8.33193e-38	Ganab	-0.362624	2.12937e-20							Gbp5	4.12297	5.25458e-212	Gcdh	-0.308956	0.00416589
Gm7997	1.85629	3.73837e-05	Gnptg	-0.296955	3.16182e-05							Gabarapl1	1.01841	1.784e-42	Gm12757	-1.60368	0.00401729		Git1	0.187058	0.0166837	Ganc	-1.09236	4.89794e-21							Gbp6	3.25654	7.54225e-180	Gcfc2	-0.401754	3.26671e-05
Gm8113	0.429696	1.1782e-09	Golga3	-0.442677	9.43789e-17							Gabbr1	0.565438	0.0022482	Gm12870	-1.20706	0.024339		Gja1	1.50662	2.18901e-08	Gapvd1	-0.336755	1.08262e-10							Gbp7	3.53921	1.23051e-303	Gcn1l1	-0.312795	0.000589185
Gm8203	28.8228	1.52397e-05	Golim4	-0.372059	0.00011872							Gabpb1	0.292355	0.000140488	Gm12896	-1.11853	0.0319487		Gjb1	0.441114	0.0367133	Gart	-0.142035	0.0175626							Gbp9	0.305869	0.000389598	Gcnt1	-1.96048	1.70293e-229
Gm8288	2.40329	0.000159696	Golph3	-0.153037	0.0209665							Gabrb1	1.05048	0.0109764	Gm13163	-1.87155	0.000568227		Gjb2	1.31708	0.0130367	Gas6	-2.46683	0							Gcat	0.324321	0.0465194	Gcsh	-0.283625	0.000358486
Gm8318	1.15188	0.000216576	Golph3l	-0.35453	1.63555e-06							Gabre	1.05053	5.20791e-07	Gm13212	-0.643867	2.10025e-08		Gjb3	2.18915	0.00484788	Gatb	-0.376385	0.00305374							Gcc1	0.366553	1.52148e-06	Gdf10	-1.00196	0.0125091
Gm867	2.75701	0.00050794	Gopc	-0.207384	0.0203564							Gabrr2	3.17552	5.21557e-07	Gm13238	-2.04191	7.211e-07		Gjc2	0.83724	5.70696e-06	Gatc	-0.72272	4.31314e-29							Gch1	2.21974	0	Gdf3	-2.67626	7.87461e-38
Gm8752	4.83189	3.33299e-07	Got1	-0.903318	1.95902e-40							Gadd45a	1.49992	3.35932e-44	Gm13241	-2.01045	5.85723e-09		Gjd4	0.850103	0.0341536	Gatd1	-0.750426	2.99685e-17							Gclc	1.30128	4.50329e-47	Gdi1	-0.356986	8.15845e-13
Gm8818	2.4087	1.63932e-10	Got2	-0.373929	1.48667e-07							Gadd45b	3.80855	4.28724e-279	Gm13245	-1.6453	0.000266781		Gk	1.38153	6.22522e-54	Gatm	-1.45123	2.47731e-130							Gclm	1.63291	2.90031e-43	Gdi2	-0.368582	2.94941e-11
Gm9436	1.2313	0.00151196	Gp1ba	-0.64333	0.0260678							Gadd45g	0.546349	4.37662e-06	Gm13246	-2.00687	0.00346387		Gk5	0.491475	0.000608453	Gatsl2	-0.994734	1.27155e-21							Gcnt2	0.563785	5.59871e-10	Gdpd3	-0.834673	4.26984e-11
Gm9531	0.916319	2.84527e-06	Gpaa1	-0.259916	0.00291815							Gal3st1	0.645079	0.0329186	Gm13255	-2.05644	1.89273e-05		Glipr1	0.277024	0.000489176	Gatsl3	-0.797794	2.67266e-10							Gda	0.518051	3.01626e-08	Gdpd5	-1.25966	4.76762e-57
Gm9574	2.98276	4.58108e-16	Gpalpp1	-0.294388	2.84871e-07							Gale	0.404233	0.000835351	Gm13323	-0.592493	0.01867		Glipr2	1.82472	4.34467e-41	Gba2	-0.340185	0.000873946							Gde1	1.43779	7.17664e-50	Gen1	-0.801831	3.78307e-06
Gm9710	3.60192	1.16012e-06	Gpatch2	-0.182366	0.00792367							Galnt18	1.10243	6.59045e-05	Gm13369	-2.44574	0.000167881		Glis3	1.35475	2.82684e-24	Gbp8	-0.823532	0.00165288							Gdf15	4.45078	2.09683e-276	Gfm2	-0.367101	2.63813e-11
Gm9797	2.19574	1.0285e-05	Gpbp1l1	-0.215464	0.00802479							Galnt6	0.965609	4.10398e-48	Gm13615	-1.82449	0.00419301		Glmp	0.328736	3.00302e-09	Gcc2	-0.547372	4.82639e-07							Gdf7	4.18232	2.02345e-08	Gfra4	-2.04739	2.34454e-31
Gm9845	7.77292	1.95333e-07	Gpd1l	-0.89836	1.15264e-25							Gap43	0.672026	2.09209e-05	Gm13650	-1.2556	0.0229228		Glp2r	2.72946	2.87354e-21	Gcdh	-0.528679	3.53403e-07							Gdnf	0.99596	1.23537e-05	Gga1	-0.229543	0.0019123
Gm9938	0.303131	0.0246813	Gphn	-0.534008	2.54184e-06							Gapdh	0.969593	1.11622e-54	Gm13722	-0.559645	0.00294733		Glrp1	0.574192	0.0140686	Gcfc2	-0.304954	0.00165359							Gem	2.31335	2.99893e-19	Gga3	-0.438176	0.00223792
Gm996	1.28393	0.019501	Gpnmb	-0.970366	2.37917e-25							Garem1	0.590583	0.0394357	Gm13854	-0.896792	0.0358092		Glrx	1.39548	6.40585e-77	Gcm1	-1.06863	0.005629							Gemin5	0.387117	2.48086e-06	Ggact	-0.390494	8.14389e-06
Gm9973	2.42542	6.38939e-240	Gpr137b	-0.395415	3.12678e-08							Gars	0.38761	4.60113e-10	Gm13922	-1.31884	0.0395702		Glrx3	0.155261	0.0185209	Gcnt1	-2.17208	6.71689e-281							Gemin7	0.227942	0.0148351	Ggcx	-0.370596	0.000571182
Gm9992	6.09357	3.10053e-08	Gpr137b-ps	-0.486608	3.01464e-16							Gas1	0.977521	0.0187835	Gm14137	-1.29105	4.1258e-06		Glrx5	0.28161	0.00790773	Gcsh	-0.429486	2.65514e-08							Get4	0.456753	2.23946e-11	Ggnbp1	-0.673303	0.000197742
Gmeb1	0.204113	0.0215018	Gpr146	-0.582245	4.03801e-18							Gas2	0.491837	0.0204652	Gm14226	-0.58697	0.000712767		Gm10031	1.33211	0.00745148	Gdf10	-1.00668	0.00989985							Gfi1b	3.55557	4.09442e-10	Ggt5	-1.6294	4.53798e-09
Gmfg	2.70449	6.30958e-149	Gpr155	-2.41657	1.84974e-103							Gas7	2.69245	0	Gm14239	-0.775872	0.0403597		Gm10053	0.85472	7.59336e-27	Gdf3	-2.08617	5.22084e-30							Gfm1	0.310453	7.41816e-06	Ghrl	-0.438185	0.0175815
Gmppb	0.276178	0.0363887	Gpr157	-1.35918	4.03955e-52							Gas8	0.467212	1.2296e-06	Gm14267	-0.850892	9.08365e-05		Gm10134	0.329441	0.0285789	Gdi1	-0.443633	1.82261e-19							Gfod1	0.971429	0.00194103	Gid4	-0.201476	0.00136454
Gmpr2	0.202852	0.0203994	Gpr160	-1.83244	5.41446e-23							Gatad1	0.405366	3.35399e-06	Gm14300	-2.2566	1.00285e-05		Gm10177	0.674919	1.03631e-17	Gdi2	-0.439446	1.31239e-15							Gfod2	0.440312	0.00122964	Gid8	-0.533774	1.06899e-14
Gna13	0.707517	2.13116e-48	Gpr162	-1.26614	4.27873e-54							Gba	0.553056	1.3785e-15	Gm14403	-0.684535	0.000326267		Gm10284	0.883975	0.0498168	Gdpd3	-1.09986	3.04052e-18							Gfpt1	0.249601	0.00150788	Gigyf1	-0.586702	1.50133e-07
Gna15	0.291534	0.0201059	Gpr176	-0.389399	0.000382195							Gbe1	1.00178	6.98984e-26	Gm14416	-1.03842	0.0494908		Gm10293	1.3048	0.000341696	Gdpd5	-1.35879	7.8632e-67							Ggct	1.66351	5.93631e-27	Gigyf2	-0.248475	0.00691774
Gnai3	0.423978	1.72325e-12	Gpr180	-0.3284	0.000646977							Gbgt1	0.701407	1.83094e-07	Gm14421	-0.489381	0.0413289		Gm10327	1.16811	9.07807e-07	Gen1	-0.785447	4.33021e-06							Ggn	0.582718	0.0087445	Gins1	-0.891307	8.53782e-10
Gnat2	1.97223	5.52172e-05	Gpr183	-3.38786	6.45018e-251							Gbp10	4.81795	9.15377e-31	Gm14698	-1.06006	0.000405539		Gm10382	1.17236	2.33143e-17	Gfap	-1.00783	0.0487746							Ggnbp2	0.322285	3.96019e-08	Gins2	-1.46911	1.66599e-21
Gnb1	0.535577	4.04877e-21	Gpr34	-4.81405	8.10568e-105							Gbp11	2.29316	0.000200962	Gm14735	-0.968466	3.35046e-05		Gm10481	1.28925	0.0170543	Gfm2	-0.289805	1.20621e-07							Ggta1	0.891476	3.81419e-76	Gins4	-0.197486	0.017893
Gnb1l	0.820988	8.35229e-05	Gpr37	-0.531176	0.0276904							Gbp2	4.05194	1.52961e-96	Gm14741	-1.2239	0.0408289		Gm10557	0.580485	4.75572e-06	Gfra4	-2.14717	1.65269e-35							Ghdc	0.23203	0.00753229	Glb1	-0.986902	3.87191e-56
Gnb2	0.254406	0.000650233	Gpr65	-2.82953	1.74949e-230							Gbp3	2.93699	3.49336e-81	Gm14780	-1.3309	0.00298325		Gm10571	1.51217	0.00347345	Gga1	-0.176079	0.0193844							Ghitm	0.427193	3.71402e-10	Glb1l	-0.970769	9.45722e-10
Gng12	0.710918	1.09958e-28	Gpr82	-1.04086	0.00820472							Gbp4	1.74604	1.29571e-22	Gm14917	-1.82244	1.37098e-06		Gm10693	2.25432	6.31107e-05	Gga3	-0.414618	0.00386996							Gimap6	1.75886	3.22436e-29	Glg1	-0.258774	5.03942e-07
Gnl1	0.174523	0.0144192	Gpt2	-0.532817	3.46907e-08							Gbp5	3.43769	1.07178e-133	Gm15074	-1.42237	0.0209922		Gm10698	0.981531	0.0393585	Ggact	-0.51415	1.86089e-09							Gimap9	3.09433	1.19348e-06	Gli1	-1.32869	0.00942395
Gnl3	0.213534	0.0376654	Gpx1	-0.253662	0.000754779							Gbp6	2.57953	7.66972e-99	Gm15154	-1.85756	0.0216733		Gm10705	2.42751	2.8629e-06	Ggcx	-0.448267	2.07888e-05							Ginm1	0.542477	2.79609e-13	Glipr1l2	-1.80818	0.0113882
Gnmt	1.38537	0.0187734	Gpx4	-0.511734	2.46213e-10							Gbp7	2.5324	8.9397e-142	Gm15276	-1.23133	0.021771		Gm11110	1.51142	5.25948e-19	Ggnbp1	-0.568053	0.00155707							Gipc1	0.273661	1.31524e-06	Glod4	-0.60886	2.89622e-14
Gnpnat1	0.595247	0.000413494	Grcc10	-1.36188	6.35718e-38							Gcat	0.634278	0.000137587	Gm15367	-2.17493	0.000157838		Gm11127	0.842765	0.00764877	Ggt5	-1.74205	1.92721e-10							Gipr	4.04669	2.68901e-25	Glt8d1	-0.720388	2.9131e-17
Gnrh1	1.68166	0.00217693	Greb1l	-1.04639	0.00746427							Gcc1	0.216348	0.0109555	Gm15460	-1.46398	0.024821		Gm1123	1.26582	0.0126134	Gid4	-0.160914	0.0102862							Gja1	1.60545	2.34514e-09	Gltp	-0.510528	1.61506e-35
Golgb1	0.734848	3.15304e-20	Grik3	-0.457093	0.00734154							Gch1	1.94526	1.05023e-216	Gm15466	-2.01964	0.00338416		Gm11249	1.25057	0.0039288	Gid8	-0.459636	1.228e-11							Gjb1	0.637455	0.00175716	Glul	-0.792365	3.85638e-35
Golt1b	0.413697	2.0546e-06	Grin2b	-2.07547	0.0375956							Gclc	1.39574	8.43835e-46	Gm15530	-1.10106	0.0032478		Gm11331	1.31851	1.20652e-09	Gigyf1	-0.460315	3.97713e-05							Gjb2	2.00591	7.30098e-05	Gm10038	-1.00947	0.00168298
Gon7	0.414673	6.5181e-05	Grk4	-0.357457	0.0427762							Gclm	2.49271	1.96805e-84	Gm15531	-2.21598	3.94105e-05		Gm1141	2.07536	0.00195621	Gins1	-0.9624	1.3802e-11							Gjb3	2.10768	0.00761961	Gm10172	-1.73308	0.01331
Gorasp2	0.477073	5.37315e-13	Grm2	-1.0736	0.00622116							Gcnt2	1.16253	1.14953e-31	Gm15539	-2.10426	1.87509e-09		Gm11425	1.01406	1.31441e-11	Gins2	-1.27063	2.25811e-17							Gjc2	0.780128	3.5008e-05	Gm10175	-0.387618	8.6821e-06
Gosr1	0.366467	4.13152e-05	Grn	-0.661546	2.86135e-20							Gda	0.529755	6.32203e-08	Gm15550	-1.41429	0.0210927		Gm11427	0.671551	1.75076e-19	Gins4	-0.242479	0.00271573							Gk	1.36962	9.58457e-53	Gm10275	-0.189048	0.0317223
Gp6	4.89525	5.88801e-82	Grsf1	-0.376554	1.43568e-06							Gdap2	0.34414	0.000246133	Gm15807	-1.07019	0.0390329		Gm11517	1.10068	0.0104683	Glb1	-1.01339	9.61398e-60							Gk5	0.368472	0.0141385	Gm10282	-1.22673	4.86646e-06
Gpank1	0.420942	0.000124089	Gskip	-0.172132	0.0241812							Gde1	1.71305	7.67404e-60	Gm15824	-1.46968	0.00970311		Gm11541	1.69714	7.44402e-05	Glb1l	-0.853525	5.89826e-08							Gldc	1.07935	0.000570946	Gm10392	-2.25748	0.000768729
Gpat3	0.896591	0.0220907	Gsn	-1.76678	4.05055e-139							Gdf11	0.48074	0.015829	Gm15897	-1.9157	1.39296e-07		Gm11805	0.963223	0.00150171	Glb1l2	-0.578767	0.00652115							Glipr2	2.01179	1.14133e-49	Gm1043	-1.29087	0.00335748
Gpat4	0.444938	9.88056e-07	Gspt2	-0.603624	0.0210627							Gdf15	4.37266	4.07463e-170	Gm15928	-3.93007	1.42842e-05		Gm11870	2.144	2.94423e-33	Glg1	-0.314067	6.56809e-10							Glis3	1.46722	3.2931e-28	Gm10443	-0.337645	0.0302974
Gpatch2l	0.23558	0.00508145	Gstk1	-0.413822	0.0292261							Gdi1	0.224866	3.81824e-05	Gm15950	-0.592382	0.0128694		Gm11953	2.40134	0.000595674	Glipr1l2	-1.40928	0.0339088							Glmp	0.16823	0.00388097	Gm10447	-0.581133	0.0476861
Gpatch3	0.583452	2.02221e-10	Gstz1	-0.609778	2.61828e-18							Gdnf	0.830283	0.00226944	Gm16061	-0.767022	0.0397438		Gm12057	2.20485	1.71408e-08	Glo1	-0.22548	0.000181226							Glp2r	2.36429	1.61147e-15	Gm10478	-0.821265	0.0323766
Gpbp1	0.390331	4.1231e-09	Gtf2h2	-0.46489	1.19259e-05							Gdpd1	0.490963	2.01753e-10	Gm16139	-4.31148	2.51577e-05		Gm12070	0.912085	9.76966e-07	Glod4	-0.742318	8.04423e-21							Glrx	1.57077	3.83047e-97	Gm10521	-2.0133	5.50163e-51
Gpc1	0.717375	1.35002e-07	Gtf2i	-1.22365	6.2784e-57							Gdpd2	1.14533	0.00486275	Gm16167	-0.876469	0.0272408		Gm12136	2.94429	7.11621e-07	Glt8d1	-0.622044	1.37051e-13							Glrx3	0.188943	0.00365108	Gm10642	-1.52507	7.98655e-06
Gpd2	1.64267	7.86896e-150	Gtf2ird1	-0.279362	0.0398537							Gem	2.28202	1.4634e-14	Gm16332	-3.21019	7.71889e-18		Gm12138	1.5709	0.00785522	Gltp	-0.339019	8.285e-17							Glyat	1.0963	0.0220584	Gm10715	-2.36981	0.0226801
Gpi1	0.233409	0.000322736	Gtf2ird2	-0.348753	0.00498056							Gemin2	0.417782	0.00410461	Gm16353	-0.896016	1.16436e-05		Gm12230	1.65835	8.72422e-05	Glul	-0.890868	2.96354e-44							Gm10031	1.07219	0.0355703	Gm10717	-2.58122	0.00854134
Gpr107	0.257242	0.000108607	Gtf3a	-0.412699	6.04747e-06							Gemin5	0.226403	0.0144848	Gm16419	-1.44867	0.00529715		Gm12248	0.807062	0.0255248	Gm10038	-0.993375	0.00154216							Gm10053	0.907166	5.65093e-30	Gm10718	-2.67377	0.00917819
Gpr141	1.3146	0.0159989	Gtf3c3	-0.344633	0.00388425							Gemin7	0.338776	0.00055351	Gm16420	-1.54113	0.0116386		Gm12250	1.5473	6.08234e-45	Gm10163	-1.08163	0.0207121							Gm10177	0.702733	5.59722e-19	Gm10719	-2.58443	0.00492577
Gpr152	3.81378	1.27897e-05	Gtf3c4	-0.382989	1.39841e-12							Get4	0.251623	0.000875105	Gm16432	-1.27	0.0163426		Gm12286	1.42321	2.23425e-06	Gm10172	-1.49536	0.0240929							Gm10233	4.54529	0.00188289	Gm10720	-2.42746	0.021108
Gpr153	0.853955	0.00329071	Guf1	-1.03257	4.33067e-57							Gfap	1.12565	0.0408043	Gm16503	-0.99321	2.06801e-08		Gm12346	1.37653	5.40926e-06	Gm10175	-0.362902	3.08953e-05							Gm10284	1.18598	0.00630122	Gm10721	-2.78431	0.00608652
Gpr156	1.48752	4.08252e-05	Gusb	-0.574857	5.89928e-18							Gfi1b	5.03943	1.33981e-09	Gm16523	-0.959239	0.00201369		Gm12366	0.885753	9.40953e-05	Gm10269	-1.28389	0.0184231							Gm10293	1.28382	0.000532979	Gm10722	-2.63482	0.0185503
Gpr174	2.5769	1.3622e-07	Gxylt2	-0.997892	1.23423e-05							Gfm1	0.436934	2.1994e-09	Gm16574	-1.06782	0.00190892		Gm12416	1.04178	0.00101564	Gm10275	-0.3155	0.000176453							Gm10327	1.35588	9.90309e-09	Gm10800	-2.75563	0.00338645
Gpr18	3.8883	1.98129e-183	Gyg	-0.888775	6.61943e-63							Ggct	1.02895	5.34852e-11	Gm16588	-0.976143	0.00451487		Gm12573	1.02574	1.44905e-07	Gm10282	-0.867494	0.000780231							Gm10382	0.838003	5.56555e-09	Gm10801	-2.46309	0.0193867
Gpr31b	2.96123	3.70727e-132	H1f0	-1.1941	2.69307e-48							Ggh	0.333072	4.35117e-05	Gm1673	-1.31351	8.88836e-12		Gm12789	0.684499	0.00508968	Gm10392	-1.70491	0.00396451							Gm10420	1.32482	0.0238765	Gm10819	-0.717761	0.0231336
Gpr35	0.429889	0.00132051	H2afv	-0.996832	6.01696e-14							Ggnbp2	0.324329	3.25144e-07	Gm17067	-1.60585	0.0147933		Gm12895	22.827	7.38267e-21	Gm10521	-1.68014	1.40376e-39							Gm10481	1.71566	0.000936831	Gm11027	-0.885773	0.0140909
Gpr45	1.09367	0.00109628	H2afx	-0.558778	3.38472e-05							Ggt7	0.580304	0.0159127	Gm17068	-1.3924	1.99275e-08		Gm12896	1.75097	0.000143256	Gm10642	-1.81832	1.26001e-07							Gm10557	0.635027	6.17302e-07	Gm11168	-2.44927	0.0221859
Gpr55	2.99093	1.24784e-12	H2afz	-0.296746	0.00340962							Ggta1	0.970106	1.09964e-77	Gm17083	-0.403607	0.0257861		Gm13081	2.3549	1.2498e-08	Gm10643	-0.746835	0.0154641							Gm10571	1.43613	0.00682049	Gm11346	-1.36694	5.46336e-06
Gpr68	1.26495	1.05183e-12	H2-DMa	-0.46704	0.00402006							Ghdc	0.255008	0.00602113	Gm17084	-0.91362	0.00171347		Gm13136	0.807961	0.0278919	Gm10715	-2.35095	0.0238708							Gm10693	1.59725	0.00853802	Gm11688	-1.51082	3.1764e-09
Gpr83	2.82553	4.48228e-07	H2-DMb1	-0.940666	2.44308e-17							Ghitm	0.377094	4.40313e-07	Gm17131	-0.659548	1.31953e-05		Gm13357	1.08833	1.62356e-05	Gm10717	-2.38017	0.0160609							Gm10698	1.21265	0.00923703	Gm11699	-2.46895	2.91944e-16
Gpr84	3.07353	9.04714e-227	H2-DMb2	-1.68113	1.62014e-05							Gimap6	1.3257	6.3981e-15	Gm17132	-0.535156	0.00233194		Gm13400	1.50638	0.00144056	Gm10718	-2.40142	0.0205573							Gm10705	2.52633	1.09477e-06	Gm11737	-2.08319	2.23852e-07
Gpr85	2.28573	6.52954e-98	H2-Ke6	-1.23176	1.47807e-31							Gimap9	4.90698	1.78505e-05	Gm17147	-2.07861	1.67488e-37		Gm13433	1.20985	0.032226	Gm10719	-2.38596	0.00992269							Gm10778	0.325235	0.0355048	Gm11808	-0.314074	2.86941e-05
Gprc5b	1.00247	1.69033e-05	H3f3b	-0.243386	0.000119403							Ginm1	0.71508	2.1879e-19	Gm17219	-0.937927	0.04157		Gm13464	1.18949	9.20766e-05	Gm10720	-2.40508	0.0224771							Gm11110	1.28778	2.27546e-13	Gm12185	-0.828556	0.00276833
Gramd1a	2.03976	5.21569e-161	H60c	-1.73138	3.20259e-07							Gipc1	0.382634	2.20786e-10	Gm17228	-0.775305	0.0499994		Gm13535	2.26886	3.59765e-08	Gm10721	-2.54621	0.0128223							Gm11185	1.66122	0.000734142	Gm12353	-2.39484	2.86137e-38
Gramd1c	2.5722	2.27614e-17	H6pd	-0.585034	6.59895e-16							Gipr	3.70346	7.11128e-27	Gm17229	-1.73858	9.64005e-08		Gm13555	1.75382	0.00324756	Gm10722	-2.29507	0.0433121							Gm1123	1.08294	0.0408225	Gm12424	-1.14698	6.25291e-05
Grap	1.47503	1.11339e-51	Habp4	-0.427303	0.00483505							Gja1	2.34266	4.16998e-16	Gm17230	-1.1193	0.00058592		Gm13573	1.82134	0.00122755	Gm10800	-2.46067	0.00958388							Gm11249	1.52873	0.000313308	Gm12439	-0.994503	0.022039
Grem2	1.35093	2.80953e-06	Hacd1	-0.311198	0.0116695							Gjb2	2.77251	1.69622e-06	Gm17420	-0.545158	0.0128029		Gm13736	1.20885	4.1735e-07	Gm10801	-2.33313	0.0277836							Gm11331	1.32179	1.5202e-09	Gm12630	-1.45818	0.000194863
Grhpr	0.426192	0.0032544	Hacd2	-0.508495	1.07534e-08							Gjb3	1.46122	0.0454105	Gm17430	-1.33328	9.57005e-11		Gm13889	2.74399	1.21727e-21	Gm11168	-2.23407	0.0390125							Gm1141	2.03557	0.00275271	Gm12757	-1.17301	0.0386201
Grina	0.907609	4.69506e-43	Hacd4	-1.64087	3.9379e-82							Gjb6	3.61203	0.000140994	Gm17555	-0.730244	0.00358905		Gm13940	0.942508	0.0148168	Gm11346	-0.96947	0.00131075							Gm11425	0.854925	3.35945e-08	Gm12926	-1.03788	0.0175782
Grip2	0.887444	0.0237748	Hacl1	-0.397835	0.0207486							Gk	1.63669	7.27424e-65	Gm17571	-1.50861	0.00135779		Gm14057	1.45423	1.03274e-05	Gm11688	-1.31242	6.48994e-08							Gm11427	0.655276	2.42168e-18	Gm13146	-1.22344	0.0116042
Gripap1	0.268578	0.00770887	Hadh	-1.22145	2.93964e-53							Gldc	1.27546	0.000135655	Gm17604	-1.51176	0.00870507		Gm14085	3.32918	1.84666e-23	Gm11699	-2.92058	4.17646e-20							Gm11517	0.950417	0.0330507	Gm13163	-1.76001	0.000101585
Grk2	0.64594	2.25781e-20	Hadha	-0.206854	0.00487171							Glipr2	2.15518	4.57858e-48	Gm17709	-0.590295	0.0378291		Gm14270	1.8141	0.00198464	Gm11737	-1.30256	0.000381339							Gm11541	1.56074	0.000406238	Gm13212	-0.643462	1.80113e-09
Grk3	0.546875	4.54426e-11	Hadhb	-0.431868	6.93263e-10							Glis3	1.8346	3.25732e-37	Gm17816	-0.749888	0.00520636		Gm14389	1.29278	0.0110073	Gm11808	-0.34476	3.63049e-06							Gm11687	1.25361	0.0101514	Gm13238	-1.36647	4.84696e-05
Grk5	0.893543	4.85233e-13	Hagh	-0.591262	8.42089e-10							Glmp	0.25864	2.66311e-05	Gm17849	-1.68719	3.45774e-14		Gm14494	1.6807	9.41556e-10	Gm12166	-1.96094	0.0125244							Gm11805	0.65129	0.0442504	Gm13241	-1.18618	2.06316e-05
Grpel1	0.365435	4.65593e-07	Haghl	-0.697463	8.34762e-15							Glp2r	2.34366	4.04255e-12	Gm17893	-1.48296	0.00134664		Gm14548	1.51135	3.04511e-08	Gm12184	-1.43541	0.0235794							Gm11870	1.7986	1.00112e-22	Gm13245	-2.25113	7.06124e-06
Grpel2	0.497921	8.94147e-16	Harbi1	-0.500277	0.000266703							Glrx	1.20146	1.64877e-49	Gm17910	-0.914329	0.0217813		Gm14584	0.927679	0.00040462	Gm12185	-0.920621	0.000748551							Gm11953	2.69961	9.22449e-05	Gm13246	-1.81498	0.00363434
Gsap	1.47999	7.86833e-158	Hars2	-0.412113	0.000112272							Glrx3	0.31827	2.78063e-06	Gm17936	-2.34186	0.00232651		Gm14834	1.33924	0.00519328	Gm12353	-2.4853	1.00864e-42							Gm12057	1.84814	5.68647e-06	Gm13255	-1.65979	0.000861132
Gsdmc4	3.85246	7.9157e-07	Haspin	-0.687008	5.05066e-06							Glrx5	0.25899	0.0264215	Gm17941	-2.34077	6.03652e-06		Gm14862	1.41616	0.0174595	Gm12424	-1.55132	9.5458e-08							Gm12070	0.670962	0.000515516	Gm13369	-1.62296	0.00132584
Gsdmd	0.207035	0.0200658	Haus1	-1.03902	8.43918e-16							Glyr1	0.205975	0.000168309	Gm18194	-0.764774	0.000508823		Gm14869	0.616747	0.0170992	Gm12630	-1.38108	0.000273076							Gm12136	2.68876	1.00567e-05	Gm13502	-3.70186	4.21846e-06
Gsdme	0.741714	1.35023e-18	Haus3	-0.487397	3.02661e-06							Gm10031	1.66304	0.00209131	Gm18212	-3.36654	1.48801e-16		Gm15039	0.870096	0.00732356	Gm13147	-1.66009	0.0199538							Gm12138	1.53003	0.0108109	Gm14212	-0.880803	0.0318393
Gsr	3.05938	5.42812e-293	Haus4	-1.11928	2.592e-16							Gm10036	1.12072	0.0296267	Gm18225	-2.3407	0.000503543		Gm15280	3.45006	2.8449e-207	Gm13163	-1.42545	0.000672008							Gm12216	0.993027	0.0152839	Gm14226	-0.452395	0.00659078
Gss	1.33607	5.39959e-30	Haus5	-0.914809	1.71668e-13							Gm10053	0.845721	7.91369e-23	Gm18262	-1.20801	0.0267511		Gm15371	0.836067	0.0292526	Gm13212	-0.34627	0.00133145							Gm12230	1.12894	0.0134924	Gm14267	-0.432613	0.0462002
Gsta2	6.57565	3.17292e-07	Haus6	-0.624372	8.07297e-10							Gm10123	0.232106	0.00844647	Gm18553	-1.23783	0.00105359		Gm15372	0.765471	0.0229174	Gm13238	-1.77434	1.73697e-07							Gm12250	1.48681	2.79634e-41	Gm14288	-0.449029	0.0367209
Gsta3	2.51949	1.4977e-64	Haus7	-0.59704	5.40293e-05							Gm10134	0.4714	0.00585046	Gm18716	-0.769281	3.84001e-05		Gm15433	2.44832	1.29165e-07	Gm13241	-1.56627	2.31269e-08							Gm12286	1.44435	1.92529e-06	Gm14300	-1.91458	6.25489e-05
Gstm1	2.16127	8.59743e-110	Haus8	-0.646686	9.49912e-18							Gm10177	0.968792	1.23809e-30	Gm18821	-1.03252	0.0401891		Gm15448	1.88707	8.24769e-09	Gm13245	-1.34399	0.00111936							Gm12346	1.24743	5.92032e-05	Gm14305	-0.353365	0.000326561
Gstm2	1.80435	7.98462e-13	Havcr2	-2.82838	2.42202e-189							Gm10293	0.891216	0.0244213	Gm18829	-1.27735	0.0136332		Gm15459	1.01959	2.15623e-05	Gm13246	-1.19737	0.0390495							Gm12416	1.50382	6.76573e-07	Gm14391	-0.223466	0.00534423
Gstm6	2.16443	0.00668099	Hcfc1	-0.300285	2.38396e-13							Gm10327	1.1999	1.24526e-06	Gm18990	-0.757835	0.0295743		Gm15590	0.532196	0.0037852	Gm13255	-0.931577	0.0447736							Gm12573	1.04775	1.12381e-07	Gm14399	-0.530154	0.000859147
Gstp1	0.951295	1.1518e-18	Hcn2	-0.673209	0.00143364							Gm10335	1.28315	0.0082801	Gm19035	-0.942575	0.0260466		Gm15621	1.62087	0.000501096	Gm13369	-1.5664	0.00133004							Gm12895	22.7875	9.17414e-21	Gm14403	-0.522321	0.00509591
Gstt1	2.52142	9.29018e-19	Hcst	-0.60547	4.72503e-06							Gm10358	1.42257	0.00554649	Gm19045	-1.8877	0.00678048		Gm15694	1.56834	0.00026953	Gm14288	-0.538064	0.0106591							Gm12896	1.5828	0.000656443	Gm14410	-0.25669	0.0186472
Gstt2	1.08413	1.54427e-09	Hdac10	-0.310624	0.00486007							Gm10382	0.634512	0.000131187	Gm19046	-1.12448	0.0213757		Gm15710	0.869923	0.0433913	Gm14300	-1.67823	0.000167518							Gm13038	0.837969	0.0184442	Gm14440	-0.626803	0.031723
Gstt4	6.6593	1.91973e-07	Hdac11	-0.769202	0.0022447							Gm10557	0.60035	1.24462e-05	Gm19653	-0.99089	0.0295247		Gm15820	1.39575	0.00228462	Gm14305	-0.525219	4.05179e-08							Gm13081	2.0921	9.43974e-07	Gm14698	-1.39178	4.50469e-07
Gtf2a1	0.941316	3.56208e-17	Hdac4	-0.408063	1.53455e-05							Gm10693	2.16636	0.000395609	Gm1966	-2.60009	7.87429e-60		Gm15916	1.15319	0.0281721	Gm14387	-1.01148	0.0149969							Gm13136	0.945287	0.00928676	Gm14741	-1.26239	0.0334853
Gtf2e2	0.557361	1.99723e-10	Hdac5	-1.18731	6.96987e-49							Gm10705	4.3995	2.24371e-14	Gm19680	-1.34562	2.99426e-08		Gm15921	1.12059	0.0250401	Gm14399	-0.445279	0.0046876							Gm13171	1.23553	0.0336632	Gm14780	-1.55178	0.000332857
Gtf2f1	0.729469	4.30252e-26	Hdac6	-0.228492	0.0242017							Gm10925	2.26284	0.02038	Gm1972	-2.15842	6.83769e-11		Gm15922	2.56113	2.83798e-117	Gm14401	-1.3457	0.0259688							Gm13285	0.903586	0.027627	Gm14912	-1.71921	0.0125423
Gtf2f2	0.390435	1.69113e-07	Hdac8	-0.447233	0.000623726							Gm11110	1.31741	9.27106e-13	Gm2026	-0.83386	6.79848e-06		Gm15925	1.7524	0.000265316	Gm14403	-0.97007	1.20274e-07							Gm13292	1.23113	0.0144382	Gm14914	-1.14424	0.0136993
Gtf2h1	0.641965	1.7636e-20	Hdac9	-1.60392	4.36042e-81							Gm11331	0.808555	0.000735992	Gm20449	-0.618576	0.0200477		Gm15931	2.55469	1.29068e-39	Gm14410	-0.46696	7.21066e-06							Gm13357	0.612914	0.0275514	Gm14917	-1.78743	4.46697e-07
Gtf2h3	0.597798	1.34359e-08	Hddc2	-0.834909	2.18183e-08							Gm1141	1.85673	0.0101689	Gm20605	-0.234453	0.0282358		Gm16181	0.69778	0.0295921	Gm14698	-1.39344	3.44417e-07							Gm13400	1.33701	0.00631936	Gm15074	-1.76239	0.00709121
Gtf3c5	0.625515	3.85228e-09	Hddc3	-0.321992	0.0224209							Gm11427	0.529917	2.25598e-11	Gm20696	-1.77458	1.15758e-07		Gm16286	0.146116	0.0164297	Gm14780	-1.05657	0.00875418							Gm13433	1.17309	0.0414352	Gm15367	-1.79869	0.000913827
Gtf3c6	0.518114	0.000154597	Heatr5a	-1.20512	5.68228e-85							Gm11870	1.20402	4.32474e-09	Gm20716	-0.501363	3.34542e-07		Gm16305	0.924052	0.0385499	Gm14912	-1.77991	0.00781593							Gm13464	1.55263	1.77705e-07	Gm15443	-0.705508	0.0176109
Gtpbp2	0.389563	6.04542e-08	Hebp1	-0.915723	3.03119e-21							Gm11953	1.61425	0.00985935	Gm2099	-0.902823	0.00185549		Gm16464	1.30675	6.81535e-18	Gm14917	-1.59731	2.00894e-06							Gm13535	1.42046	0.0017037	Gm15460	-1.33235	0.0233269
Gtpbp4	0.342035	0.000321589	Helb	-0.283354	1.19553e-05							Gm11992	1.62121	0.0024417	Gm21056	-0.824438	0.00437224		Gm16470	1.64589	0.0063592	Gm15367	-1.62385	0.00162208							Gm13555	1.83523	0.00216536	Gm15500	-0.188823	0.0126268
Gtpbp6	0.833153	5.88985e-17	Hells	-1.46984	1.84034e-24							Gm12057	2.01558	2.47165e-06	Gm21750	-0.521379	0.0318606		Gm16505	0.805616	0.0208237	Gm15443	-0.657407	0.0228606							Gm13573	1.74983	0.00231061	Gm15531	-1.39521	0.00303277
Gucd1	0.40146	3.09445e-06	Helz	-0.528383	0.000196536							Gm12070	0.902668	6.94325e-06	Gm21759	-0.834363	0.0117094		Gm16867	1.58187	1.47825e-76	Gm15460	-1.48005	0.0103311							Gm13736	1.12283	3.63121e-06	Gm15539	-2.45228	5.76775e-14
Gucy2g	3.58199	2.0722e-12	Hepacam2	-0.905897	0.0450447							Gm12112	6.80094	0.0364334	Gm21833	-0.948532	0.005601		Gm17046	2.03552	0.000686445	Gm15500	-0.320278	1.00217e-05							Gm13889	2.86897	1.74983e-23	Gm15550	-1.66453	0.00647231
Gvin1	0.195401	0.034277	Herc1	-0.535034	1.27322e-19							Gm12136	3.29405	3.38023e-05	Gm21897	-0.984512	3.56126e-05		Gm17137	0.332613	0.0474185	Gm15539	-1.85281	2.38745e-11							Gm14057	1.38201	4.02964e-05	Gm15568	-1.13918	3.17589e-08
Gxylt1	0.247854	0.0452717	Herc3	-0.710181	1.51425e-07							Gm12138	2.49568	0.0026144	Gm21961	-1.41038	0.00534819		Gm17823	0.84992	0.0168234	Gm15550	-2.85708	0.000119804							Gm14085	3.2134	1.4622e-21	Gm15711	-1.06997	0.0466079
Gypc	1.60165	7.0998e-21	Herpud2	-0.235664	0.00388481							Gm12230	1.65456	0.0020948	Gm2310	-0.960601	0.00467893		Gm17907	0.618149	0.00438172	Gm15568	-0.797885	4.26398e-05							Gm14150	1.27627	0.000934182	Gm15807	-1.11234	0.0257058
Gys1	0.961121	1.30741e-30	Hes6	-0.875935	3.39861e-17							Gm12250	0.656047	5.04289e-08	Gm2539	-1.55806	1.65479e-11		Gm17999	1.37639	0.000454462	Gm15711	-1.7591	0.00173249							Gm14270	1.33886	0.0329759	Gm15821	-1.08317	0.0461396
Gzf1	0.421417	3.84641e-09	Hexa	-1.27558	1.52865e-71							Gm12286	1.24122	0.000110558	Gm26931	-0.929409	0.0188125		Gm1821	1.93087	0.000345978	Gm15897	-1.55229	9.49666e-07							Gm14494	1.73582	2.8429e-10	Gm15897	-1.91513	3.25383e-08
H13	0.289738	6.99387e-09	Hexb	-2.05478	8.38421e-190							Gm12416	0.864731	0.00565594	Gm26992	-1.13387	2.30949e-18		Gm18301	0.694088	6.72835e-05	Gm15928	-2.16424	0.00333264							Gm14548	1.45646	1.51285e-07	Gm15928	-1.85433	0.011034
H2-Ab1	3.93013	1.22474e-39	Hexdc	-0.281397	0.000427312							Gm12573	0.638275	0.00203452	Gm28155	-1.09685	0.0335247		Gm18304	1.19216	2.41724e-06	Gm15950	-0.443242	0.0439047							Gm14584	0.809703	0.00294083	Gm15950	-0.79898	0.000341796
H2-Bl	1.44123	0.0328442	Hey1	-0.53179	0.000192982							Gm13081	1.31266	0.00261104	Gm28906	-1.30428	0.047678		Gm18445	4.4273	3.75018e-09	Gm16139	-2.5397	0.000972853							Gm14834	1.57788	0.000816493	Gm16044	-0.88675	0.0350034
H2-D1	0.530605	2.31856e-08	Hfe	-1.64889	1.04343e-67							Gm13136	0.895292	0.0359178	Gm29036	-0.591295	0.0171407		Gm18801	4.83508	3.14404e-07	Gm16332	-3.00639	2.13686e-17							Gm14862	1.58455	0.00728356	Gm16139	-2.8295	0.00091898
H2-K1	0.58561	3.36108e-10	Hgf	-2.96752	5.79129e-71							Gm13464	1.20263	0.000187396	Gm2916	-1.80975	1.09308e-05		Gm18852	1.14319	2.94787e-16	Gm16353	-0.946472	7.89765e-08							Gm15039	1.27304	4.82787e-05	Gm16253	-1.28261	0.038536
[truncated: 3,329 more rows]

## Sheet: Specific up+dwnR genes
	Zymosan only						MLi2 only						MLi2+Zymosan
[truncated: 1,283 more rows]

## Sheet: WT Zym - all upR+downR genes
Gene Ontology for differentially expressed genes with Zymosan treatment in WT cells
[truncated: 438 more rows]

[truncated: 2 more sheets: G2019S Zym - all upR+downR gene, WT+G2019S Zym - all genes]
